# Supplementary material for: Does obesity create a relative sense of excess poverty?
Source: Front Public Health. 2024 Nov 27;12:1480365. doi: 10.3389/fpubh.2024.1480365 (PMC11633321; doi:10.3389/fpubh.2024.1480365)
Supplement: Supplementary file 4 [file Table_1.xlsx]

## Sheet: Sheet1
hhid	persid	year	wave	weihtp	lngweght	relat	sex	age	marital	country	fatherid	motherid	fatherco	motherco	immigry	national	religion	dalnj	datj	nbproxy	health	health1	health2	health3	health4	health5	health6	health7	health8	health9	height	indweigh	chframe	study	chframe1	primsch	schyears	schplace	class	diploma	diplorgn	typeacad	tpstoc1	tpstoc2	readtime	lang	mothtong	lang1	lang2
2	1	2014-2015	wave 3	887.67	969.38	respondent	male	50	single	israel			israel	israel		jew	jewish		traditional-religious		very well	no						no difficulty	no difficulty	no difficulty	175-179 cm	75-79 kg		studied in the past		studied in the past	11-12			matriculation certificate					2-4 hours	hebrew	hebrew	no	no
2	2	2014-2015	wave 3	887.67	1587.63	parent	male	80+	widowed	israel			asia	asia		jew	jewish				not so well	yes	bothered	some difficulty	some difficulty	no difficulty	some difficulty	no difficulty	no difficulty	no difficulty	165-169 cm	65-69 kg		studied in the past		studied in the past	5-8			none of the above					2-4 hours	hebrew	other	yes	yes
3	1	2014-2015	wave 3	745.03		respondent	female	66	married	israel			israel	israel		jew	jewish		traditional- not so religious		very well	no						no difficulty	no difficulty	no difficulty	to 149 cm	60-64 kg		studied in the past		studied in the past	16 and above			ba, or a equivalent degree, including an academic certificate	in israel	universities	humanities	education and teacher training	2-4 hours	hebrew	hebrew	no	no
3	2	2014-2015	wave 3	814.58		spouse	male	72	married	israel			asia	asia		jew	jewish				very well	yes	not so bothered	some difficulty	no difficulty	no difficulty	no difficulty	no difficulty	no difficulty	no difficulty	165-169 cm	85-89 kg		currently studying, including vacation		studied in the past	16 and above			ma, or a equivalent degree, including md	in israel	universities	humanities	law	10 hours or more	hebrew	other	yes	no
4	1	2014-2015	wave 3	964.36	881.68	respondent	female	80+	widowed	israel			israel	israel		jew	jewish		not religious, secular		not so well	yes	bothered	a lot of difficulty	a lot of difficulty	a lot of difficulty	a lot of difficulty	no difficulty	some difficulty	some difficulty	unknown	unknown		studied in the past		studied in the past	5-8			none of the above					do not read at all	hebrew	hebrew	no	no
6	1	2014-2015	wave 3	608.7	1032.72	respondent	male	80+	married	europe-america					until 1947	jew	jewish		not religious, secular		well	no						some difficulty	no difficulty	some difficulty	165-169 cm	70-74 kg		studied in the past		studied in the past	11-12			matriculation certificate					10 hours or more	hebrew	hebrew	no	yes
6	2	2014-2015	wave 3	577.99	1012.77	spouse	female	80+	married	israel			europe-america	europe-america		jew	jewish				well	yes	bothered	some difficulty	no difficulty	no difficulty	some difficulty	no difficulty	a lot of difficulty	some difficulty	150-154 cm	75-79 kg		studied in the past		studied in the past	13-15			non-academic post-secondary certificate					do not read at all	hebrew	hebrew	no	no
7	1	2014-2015	wave 3	740.39	1038.12	respondent	female	80+	married	israel			europe-america	europe-america		jew	jewish		not religious, secular		not so well	yes	very bothered	some difficulty	no difficulty	no difficulty	a lot of difficulty	no difficulty	no difficulty	no difficulty	160-164 cm	75-79 kg		studied in the past		studied in the past	9-10			none of the above					2-4 hours	hebrew	spanish	yes	yes
7	2	2014-2015	wave 3	844.41	940.49	spouse	male	80+	married	europe-america					1948-1954	jew	jewish				not so well	yes	very bothered	some difficulty	no difficulty	no difficulty	some difficulty	a lot of difficulty	no difficulty	some difficulty	170-174 cm	65-69 kg		studied in the past		studied in the past	9-10			none of the above					10 hours or more	hebrew	other	yes	no
8	1	2014-2015	wave 3	915.73	893.2	respondent	male	75	married	europe-america					1948-1954	jew	jewish		religious		very well	no						some difficulty	no difficulty	no difficulty	165-169 cm	85-89 kg		currently studying, including vacation		studied in the past	11-12			matriculation certificate					10 hours or more	hebrew	hungarian	no	no
8	2	2014-2015	wave 3	740.39		spouse	female	73	married	israel			europe-america	europe-america		jew	jewish				not so well	yes	bothered	no difficulty	no difficulty	no difficulty	no difficulty	some difficulty	a lot of difficulty	some difficulty	155-159 cm	45-49 kg		currently studying, including vacation		studied in the past	11-12			matriculation certificate					5-9 hours	hebrew	hebrew	no	no
9	1	2014-2015	wave 3	1781.44		respondent	male	34	married	israel			israel	europe-america		jew	jewish				very well	no						no difficulty	no difficulty	no difficulty	170-174 cm	65-69 kg		studied in the past		studied in the past	16 and above			ma, or a equivalent degree, including md	in israel	universities	social sciences	business and management	5-9 hours	hebrew	hebrew	no	no
9	5	2014-2015	wave 3	1708.77		spouse	female	33	married	israel			europe-america	europe-america		jew	jewish				very well	no						no difficulty	no difficulty	no difficulty	170-174 cm	65-69 kg		studied in the past		studied in the past	16 and above			ma, or a equivalent degree, including md	in israel	universities			5-9 hours	hebrew	hebrew	no	no
10	1	2014-2015	wave 3	437.72	1288.79	respondent	female	78	married	israel			africa	asia		jew	jewish				well	no						no difficulty	no difficulty	no difficulty	160-164 cm	85-89 kg		studied in the past		studied in the past	11-12			none of the above					5-9 hours	hebrew	hebrew	no	no
10	2	2014-2015	wave 3	460.98	758.45	spouse	male	79	married	israel			europe-america	europe-america		jew	jewish				well	no						no difficulty	no difficulty	no difficulty	165-169 cm	80-84 kg		studied in the past		studied in the past	9-10			none of the above					2-4 hours	hebrew	other	yes	no
11	1	2014-2015	wave 3	583.09	1233.05	respondent	male	80+	married	israel			israel	israel		jew	jewish		not religious, secular		not well at all	yes	very bothered	a lot of difficulty	no difficulty	some difficulty	some difficulty	no difficulty	no difficulty	some difficulty	150-154 cm	65-69 kg		studied in the past		studied in the past	13-15			non-academic post-secondary certificate					2-4 hours	hebrew	hebrew	no	yes
11	2	2014-2015	wave 3	682.41	1037.21	spouse	female	80+	married	israel			europe-america	europe-america		jew	jewish				very well	no						no difficulty	no difficulty	no difficulty	155-159 cm	45-49 kg		studied in the past		studied in the past	13-15			non-academic post-secondary certificate					10 hours or more	hebrew	hebrew	no	no
12	1	2014-2015	wave 3	433.56		respondent	female	66	widowed	europe-america					1948-1954	jew	jewish		not religious, secular		well	yes	not bothered at all					no difficulty	no difficulty	no difficulty	160-164 cm	70-74 kg		studied in the past		studied in the past	16 and above			ma, or a equivalent degree, including md	in israel and abroad				10 hours or more	hebrew	hebrew	no	no
16	1	2014-2015	wave 3	740.39		respondent	female	79	married	israel			asia	israel		jew	jewish		not religious, secular		not so well	yes	bothered	a lot of difficulty	a lot of difficulty	some difficulty	a lot of difficulty	no difficulty	no difficulty	no difficulty	unknown	60-64 kg		studied in the past		studied in the past	0.5-4			none of the above					2-4 hours	hebrew	hebrew	no	no
17	1	2014-2015	wave 3	382.6	981.75	respondent	female	80+	married	israel			asia	asia		jew	jewish		traditional-religious		not so well	yes	very bothered	a lot of difficulty	some difficulty	some difficulty	some difficulty	no difficulty	no difficulty	no difficulty	165-169 cm	75-79 kg		studied in the past		studied in the past	11-12			secondary school completion certificate					10 hours or more	hebrew	hebrew	no	no
17	2	2014-2015	wave 3	402.93		spouse	male	80+	married	israel			asia	asia		jew	jewish				well	yes	not bothered at all					no difficulty	some difficulty	some difficulty	165-169 cm	60-64 kg		studied in the past		studied in the past	11-12			secondary school completion certificate					10 hours or more	hebrew	hebrew	no	no
17	3	2014-2015	wave 3	402.93		child	male	42	divorced	israel			israel	asia		jew	jewish				not so well	yes	very bothered	a lot of difficulty	some difficulty	some difficulty	a lot of difficulty	no difficulty	no difficulty	no difficulty	185-189 cm	70-74 kg		studied in the past		studied in the past	9-10			unknown					less than 1 hour	hebrew	hebrew	no	no
18	1	2014-2015	wave 3	869.26	1079.2	respondent	male	80+	married	africa					1948-1954	jew	jewish				unknown	yes	bothered	a lot of difficulty	some difficulty	some difficulty	unknown	no difficulty	no difficulty	a lot of difficulty	180-184 cm	80-84 kg		studied in the past		studied in the past	16 and above			ba, or a equivalent degree, including an academic certificate	in israel	universities	unknown	unknown	10 hours or more	hebrew	french	yes	yes
18	2	2014-2015	wave 3	973.54	1547.8	spouse	female	78	married	israel			asia	asia		jew	jewish				well	no						some difficulty	no difficulty	no difficulty	160-164 cm	80-84 kg		studied in the past		studied in the past	13-15			matriculation certificate					10 hours or more	hebrew	hebrew	no	no
19	1	2014-2015	wave 3	484.95	447.56	respondent	female	69	married	israel			asia	asia		jew	jewish				well	no						no difficulty	no difficulty	no difficulty	160-164 cm	60-64 kg		studied in the past		studied in the past	13-15			matriculation certificate					5-9 hours	hebrew	hebrew	no	no
19	2	2014-2015	wave 3	500.76	342.2	spouse	male	70	married	africa					1955-1960	jew	jewish				well	no						no difficulty	no difficulty	no difficulty	175-179 cm	85-89 kg		studied in the past		studied in the past	13-15			matriculation certificate					5-9 hours	hebrew	arabic	yes	no
21	1	2014-2015	wave 3	814.58	1267.78	respondent	male	66	married	israel			asia	israel		jew	jewish		not religious, secular		well	yes	not bothered at all					no difficulty	no difficulty	no difficulty	165-169 cm	60-64 kg		studied in the past		studied in the past	16 and above			phd, or a equivalent degree	in israel	universities			2-4 hours	hebrew	hebrew	no	yes
21	2	2014-2015	wave 3	851.82	1848.55	spouse	female	60	married	israel			israel	israel		jew	jewish				well	yes	not bothered at all					no difficulty	no difficulty	no difficulty	160-164 cm	55-59 kg		studied in the past		studied in the past	11-12			matriculation certificate					2-4 hours	hebrew	hebrew	no	no
22	1	2014-2015	wave 3	1750.99	1693.35	respondent	male	48	married	israel			israel	asia		jew	jewish		not religious, secular		very well	no						no difficulty	no difficulty	no difficulty	175-179 cm	90-94 kg		studied in the past		studied in the past	16 and above			ma, or a equivalent degree, including md	in israel	universities	social sciences	mathematics, statistics and computer science	2-4 hours	hebrew	hebrew	no	no
22	2	2014-2015	wave 3	1601.51	1624.77	spouse	female	43	married	israel			europe-america	europe-america		jew	jewish				very well	no						no difficulty	no difficulty	no difficulty	155-159 cm	60-64 kg		studied in the past		studied in the past	16 and above			ba, or a equivalent degree, including an academic certificate	in israel	universities	business and management		5-9 hours	hebrew	hebrew	no	no
22	3	2014-2015	wave 3	2098.56	1565.17	child	female	17	single	israel	1	2	israel	israel		jew	jewish			1	very well	no						no difficulty	no difficulty	no difficulty	155-159 cm	60-64 kg		currently studying, including vacation			0.5-4	yes	yud-aleph						2-4 hours	hebrew	hebrew	no	yes
22	4	2014-2015	wave 3	1542.84	1565.17	child	male	12		israel	1	2	israel	israel		jew	jewish			1	very well							no difficulty	no difficulty	no difficulty	155-159 cm	50-54 kg		currently studying, including vacation			0.5-4	yes	zain						2-4 hours	hebrew	hebrew	no	no
22	5	2014-2015	wave 3	1542.84	1565.17	child	female	9		israel	1	2	israel	israel		jew	jewish			1	very well							no difficulty	no difficulty	no difficulty	to 149 cm	to 44 kg		currently studying, including vacation			0.5-4	yes	dalet						less than 1 hour	hebrew	hebrew	no	no
22	6	2014-2015	wave 3	2098.56	1565.17	child	female	15		israel	1	2	israel	israel		jew	jewish			1	very well	no						no difficulty	no difficulty	no difficulty	155-159 cm	55-59 kg		currently studying, including vacation			0.5-4	yes	yud						2-4 hours	hebrew	hebrew	no	no
24	1	2014-2015	wave 3	1324.3	1140.08	respondent	male	67	married	israel			israel	israel		arab	moslem	very religious			not so well	no						some difficulty	some difficulty	no difficulty	180-184 cm	85-89 kg		studied in the past		studied in the past	9-10			none of the above					less than 1 hour	arabic	arabic	yes	no
24	2	2014-2015	wave 3	1384.66	2361.4	spouse	female	60	married	israel			israel	israel		arab	moslem				well	no						some difficulty	no difficulty	no difficulty	175-179 cm	75-79 kg		studied in the past		studied in the past	13-15			matriculation certificate					2-4 hours	arabic	arabic	yes	no
25	1	2014-2015	wave 3	578.57	1127.96	respondent	female	80+	widowed	israel			israel	asia		jew	jewish		traditional- not so religious		not so well	yes	very bothered	cannot at all	cannot at all	cannot at all	cannot at all	some difficulty	some difficulty	no difficulty	unknown	unknown		studied in the past		studied in the past	0.5-4			none of the above					do not read at all	hebrew	hebrew	no	yes
26	2	2014-2015	wave 3	1396.88		respondent	female	62	widowed	israel			asia	asia		jew	jewish		not religious, secular		well	no						no difficulty	no difficulty	no difficulty	160-164 cm	65-69 kg		studied in the past		studied in the past	11-12			secondary school completion certificate					less than 1 hour	hebrew	arabic	yes	no
29	1	2014-2015	wave 3	919.31	1247.55	respondent	female	63	married	israel			asia	asia		jew	jewish		traditional-religious		well	no						no difficulty	no difficulty	no difficulty	160-164 cm	60-64 kg		studied in the past		studied in the past	11-12			none of the above					2-4 hours	hebrew	hebrew	no	no
29	2	2014-2015	wave 3	582.47		spouse	male	69	married	asia					1948-1954	jew	jewish				well	no						no difficulty	no difficulty	no difficulty	165-169 cm	65-69 kg		studied in the past		studied in the past	9-10			none of the above					2-4 hours	hebrew	hebrew	no	no
30	1	2014-2015	wave 3	1788.82	2478.17	respondent	male	49	married	israel			asia	asia		jew	jewish		traditional- not so religious		very well	no						no difficulty	no difficulty	no difficulty	170-174 cm	75-79 kg		currently studying, including vacation		studied in the past	9-10			none of the above					2-4 hours	hebrew	hebrew	no	yes
30	2	2014-2015	wave 3	1663.97		spouse	female	46	married	israel			asia	asia		jew	jewish				well	no						no difficulty	no difficulty	no difficulty	170-174 cm	60-64 kg		studied in the past		studied in the past	13-15			non-academic post-secondary certificate					2-4 hours	hebrew	hebrew	no	no
30	4	2014-2015	wave 3	1696.76		child	male	17	single	israel	1	2	israel	israel		jew	jewish			1	well	yes	not bothered at all					no difficulty	no difficulty	no difficulty	180-184 cm	50-54 kg		currently studying, including vacation			0.5-4	yes	yud-aleph						10 hours or more	hebrew	hebrew	no	no
30	5	2014-2015	wave 3	1402.07	1584.64	child	male	9		israel	1	2	israel	israel		jew	jewish			1	very well							no difficulty	no difficulty	no difficulty	to 149 cm	to 44 kg		currently studying, including vacation			0.5-4	yes	gimel						2-4 hours	hebrew	hebrew	no	no
31	1	2014-2015	wave 3	496.84	1100.16	respondent	female	30	single	israel			israel	israel		jew	jewish		traditional- not so religious		well	no						no difficulty	no difficulty	no difficulty	160-164 cm	55-59 kg		currently studying, including vacation		studied in the past	16 and above			non-academic post-secondary certificate		universities	social sciences	humanities	5-9 hours	hebrew	hebrew	no	no
33	1	2014-2015	wave 3	581.61	1288.56	respondent	female	79	married	asia					1948-1954	jew	jewish				well	no						no difficulty	no difficulty	no difficulty	160-164 cm	55-59 kg		studied in the past		studied in the past	16 and above			ba, or a equivalent degree, including an academic certificate	in israel	universities	humanities	languages, literature and regional studies	5-9 hours	hebrew	spanish	yes	no
33	2	2014-2015	wave 3	587.2	1152.46	spouse	male	80+	married	asia					1948-1954	jew	jewish				well	refuse to answer						no difficulty	no difficulty	no difficulty	160-164 cm	60-64 kg		studied in the past		studied in the past	16 and above			ba, or a equivalent degree, including an academic certificate	in israel	universities			10 hours or more	hebrew	spanish	yes	no
34	1	2014-2015	wave 3	890.15		respondent	female	80+	widowed	israel			israel	israel		jew	jewish		orthodox		not so well	yes	very bothered	a lot of difficulty	some difficulty	a lot of difficulty	a lot of difficulty	a lot of difficulty	no difficulty	some difficulty	155-159 cm	65-69 kg		studied in the past		studied in the past	5-8			none of the above					2-4 hours	hebrew	yiddish	yes	no
35	1	2014-2015	wave 3	1395.92		respondent	female	34	married	israel			asia	israel		jew	jewish				very well	no						no difficulty	no difficulty	no difficulty	165-169 cm	55-59 kg		studied in the past		studied in the past	16 and above			ba, or a equivalent degree, including an academic certificate	in israel	universities			2-4 hours	hebrew	hebrew	no	no
35	2	2014-2015	wave 3	1332.08		child	female	4		israel	5	1	israel	israel		jew	jewish			5	very well								no difficulty	no difficulty	to 149 cm	to 44 kg			in framework, including vacation		0.5-4											no	no
35	5	2014-2015	wave 3	1388.27		spouse	male	37	married	israel			europe-america	europe-america		jew	jewish				very well	no						no difficulty	no difficulty	no difficulty	180-184 cm	85-89 kg		studied in the past		studied in the past	16 and above			ba, or a equivalent degree, including an academic certificate	in israel	universities	business and management		less than 1 hour	hebrew	hebrew	no	no
36	1	2014-2015	wave 3	395.18	508.31	respondent	male	65	married	israel			asia	asia		jew	jewish				well	no						no difficulty	no difficulty	no difficulty	170-174 cm	70-74 kg		studied in the past		studied in the past	16 and above			non-academic post-secondary certificate					2-4 hours	hebrew	other	yes	no
36	2	2014-2015	wave 3	347.14	375.15	spouse	female	62	married	israel			europe-america	israel		jew	jewish				well	no						no difficulty	no difficulty	no difficulty	160-164 cm	70-74 kg		studied in the past		studied in the past	11-12			secondary school completion certificate					do not read at all	hebrew	hebrew	no	no
37	1	2014-2015	wave 3	1110.59	1567.17	respondent	female	75	married	israel			asia	asia		jew	jewish				very well	no						no difficulty	no difficulty	no difficulty	155-159 cm	50-54 kg		studied in the past		studied in the past	5-8			none of the above					do not read at all	hebrew	hebrew	no	no
37	2	2014-2015	wave 3	1266.61	1410.73	spouse	male	79	married	europe-america					1948-1954	jew	jewish				well	yes	not bothered at all					no difficulty	no difficulty	no difficulty	175-179 cm	70-74 kg		studied in the past		studied in the past	5-8			none of the above					2-4 hours	hebrew	romanian	yes	no
38	1	2014-2015	wave 3	870.45	1752.05	respondent	male	77	married	asia					1948-1954	jew	jewish				not so well	yes	not so bothered	a lot of difficulty	a lot of difficulty	a lot of difficulty	cannot at all	some difficulty	no difficulty	some difficulty	unknown	unknown		studied in the past		studied in the past	0.5-4			unknown					less than 1 hour	hebrew	other	no	no
38	2	2014-2015	wave 3	763.23	1268.82	spouse	female	72	married	israel			israel	israel		jew	jewish				well	no						no difficulty	no difficulty	no difficulty	150-154 cm	95-99 kg		studied in the past		studied in the past	5-8			unknown					2-4 hours	hebrew	hebrew	no	no
40	2	2014-2015	wave 3	856.31		parent	male	64	widowed	israel			israel	israel		jew	jewish				well	no						no difficulty	no difficulty	no difficulty	170-174 cm	85-89 kg		currently studying, including vacation		never studied	16 and above			none of the above					10 hours or more	yiddish	yiddish	yes	no
41	1	2014-2015	wave 3	890.15	1030.66	respondent	female	73	widowed	israel			europe-america	europe-america		jew	jewish		orthodox		well	yes	not bothered at all					no difficulty	some difficulty	no difficulty	155-159 cm	55-59 kg		studied in the past		studied in the past	9-10			none of the above					10 hours or more	hebrew	hebrew	no	no
42	1	2014-2015	wave 3	885.39	1314.83	respondent	female	68	married	europe-america					1948-1954	jew	jewish				well	yes	bothered	some difficulty	no difficulty	no difficulty	some difficulty	no difficulty	no difficulty	some difficulty	165-169 cm	unknown		studied in the past		studied in the past	13-15			secondary school completion certificate					5-9 hours	hebrew	yiddish	yes	no
42	2	2014-2015	wave 3	932.44		spouse	male	66	married	israel			israel	israel		jew	jewish				very well	yes	bothered	some difficulty	some difficulty	no difficulty	no difficulty	some difficulty	no difficulty	no difficulty	unknown	75-79 kg		currently studying, including vacation		studied in the past	16 and above			none of the above					10 hours or more	yiddish	yiddish	yes	no
44	2	2014-2015	wave 3	637.41	1063.82	respondent	female	72	widowed	israel			europe-america	europe-america		jew	jewish		not religious, secular		not so well	yes	bothered	some difficulty	no difficulty	no difficulty	some difficulty	no difficulty	no difficulty	no difficulty	150-154 cm	55-59 kg		studied in the past		studied in the past	13-15			non-academic post-secondary certificate					5-9 hours	hebrew	hebrew	no	no
46	1	2014-2015	wave 3	3419.14	4848.89	respondent	male	41	single	israel			europe-america	israel		jew	jewish		not religious, secular		very well	no						no difficulty	no difficulty	no difficulty	180-184 cm	75-79 kg		studied in the past		studied in the past	13-15			matriculation certificate					2-4 hours	hebrew	hebrew	no	no
47	1	2014-2015	wave 3	3636.16		respondent	female	74	widowed	israel			europe-america	europe-america		jew	jewish		orthodox		not so well	yes	bothered	some difficulty	some difficulty	some difficulty	some difficulty	no difficulty	no difficulty	some difficulty	unknown	unknown		studied in the past		studied in the past	13-15			none of the above					less than 1 hour	hebrew	yiddish	yes	no
48	2	2014-2015	wave 3	768.89	1179.87	respondent	male	60	separated	israel			israel	africa		jew	jewish		not religious, secular		well	no						no difficulty	no difficulty	no difficulty	170-174 cm	105-109 kg		studied in the past		studied in the past	16 and above			ba, or a equivalent degree, including an academic certificate	in israel	universities	social sciences	social sciences	2-4 hours	hebrew	hebrew	no	no
49	1	2014-2015	wave 3	596.58	954.5	respondent	female	80+	married	israel			europe-america	israel		jew	jewish				not so well	no						no difficulty	no difficulty	some difficulty	150-154 cm	60-64 kg		studied in the past		studied in the past	16 and above			ba, or a equivalent degree, including an academic certificate	in israel	universities	languages, literature and regional studies	humanities	10 hours or more	hebrew	hebrew	no	no
49	2	2014-2015	wave 3	718.33	1325.51	spouse	male	80+	married	israel			europe-america	israel		jew	jewish				not so well	no						no difficulty	no difficulty	no difficulty	170-174 cm	75-79 kg		studied in the past		studied in the past	13-15			non-academic post-secondary certificate					10 hours or more	hebrew	hebrew	no	no
49	3	2014-2015	wave 3	789.72		grandchild	male	24	single	israel			israel	israel		jew	jewish				well	no						no difficulty	no difficulty	no difficulty	190 cm and above	unknown		studied in the past		studied in the past	11-12			secondary school completion certificate					do not read at all	hebrew	hebrew	no	no
51	1	2014-2015	wave 3	705.83	320.52	respondent	female	64	married	israel			europe-america	europe-america		jew	jewish		not religious, secular		very well	no						no difficulty	no difficulty	no difficulty	155-159 cm	60-64 kg		studied in the past		studied in the past	16 and above			ba, or a equivalent degree, including an academic certificate	in israel	universities	humanities		2-4 hours	hebrew	hebrew	no	no
51	2	2014-2015	wave 3	818.7	299.39	spouse	male	66	married	israel			europe-america	israel		jew	jewish				very well	no						some difficulty	no difficulty	no difficulty	170-174 cm	65-69 kg		studied in the past		studied in the past	16 and above			ba, or a equivalent degree, including an academic certificate	in israel	universities	humanities		10 hours or more	hebrew	hebrew	no	no
52	1	2014-2015	wave 3	456.44	565.14	respondent	female	80+	widowed	asia					until 1947	jew	jewish				not so well	no						no difficulty	no difficulty	no difficulty	155-159 cm	65-69 kg		studied in the past		studied in the past	11-12			secondary school completion certificate					2-4 hours	hebrew	arabic	yes	no
52	2	2014-2015	wave 3	378.21	334.25	child	female	52	single	israel			asia	asia		jew	jewish				well	yes	bothered	some difficulty	no difficulty	no difficulty	some difficulty	a lot of difficulty	no difficulty	no difficulty	155-159 cm	65-69 kg		studied in the past		studied in the past	13-15			ba, or a equivalent degree, including an academic certificate	in israel	universities			do not read at all	hebrew	hebrew	no	yes
52	3	2014-2015	wave 3	416.55	547.02	grandchild	female	4		europe-america		2	europe-america	israel		jew	jewish			2	very well								no difficulty	no difficulty	to 149 cm	to 44 kg			in framework, including vacation		0.5-4											no	no
53	4	2014-2015	wave 3	744.59		spouse	female	36	married	israel			africa	africa		jew	jewish				very well	no						no difficulty	no difficulty	no difficulty	160-164 cm	unknown		studied in the past		studied in the past	11-12											no	no
54	1	2014-2015	wave 3	578.57	1127.96	respondent	female	80+	widowed	asia					until 1947	jew	jewish		traditional- not so religious		well	yes	not bothered at all					no difficulty	no difficulty	some difficulty	155-159 cm	55-59 kg		studied in the past		studied in the past	9-10			none of the above					10 hours or more	hebrew	arabic	yes	no
55	1	2014-2015	wave 3	434.63	539.6	respondent	male	80+	married	israel			europe-america	europe-america		jew	jewish		not religious, secular		not so well	yes	not so bothered	no difficulty	no difficulty	no difficulty	no difficulty	some difficulty	some difficulty	some difficulty	165-169 cm	60-64 kg		studied in the past		studied in the past	16 and above			ma, or a equivalent degree, including md	abroad		unknown		10 hours or more	hebrew	hebrew	no	no
55	2	2014-2015	wave 3	425.75	568.27	spouse	female	80+	married	israel			europe-america	europe-america		jew	jewish				not so well	yes	not so bothered	some difficulty	no difficulty	no difficulty	some difficulty	some difficulty	some difficulty	no difficulty	160-164 cm	60-64 kg		studied in the past		studied in the past	16 and above			ma, or a equivalent degree, including md	abroad				5-9 hours	hebrew	hebrew	no	no
56	1	2014-2015	wave 3	785.88	806.17	respondent	female	80+	widowed	africa					1948-1954	jew	jewish		traditional- not so religious		well	no						no difficulty	no difficulty	no difficulty	160-164 cm	60-64 kg		studied in the past		studied in the past	5-8			none of the above					do not read at all	hebrew	arabic	yes	no
57	1	2014-2015	wave 3	1036.28	2436.74	respondent	male	75	married	asia					1948-1954	jew	jewish				not well at all	yes	very bothered	a lot of difficulty	a lot of difficulty	a lot of difficulty	cannot at all	a lot of difficulty	cannot at all	a lot of difficulty	165-169 cm	100-104 kg		studied in the past		studied in the past	5-8			none of the above					do not read at all	hebrew	other	yes	no
57	6	2014-2015	wave 3	1003.55		spouse	female	72	married	africa					1948-1954	jew	jewish				not well at all	yes	very bothered	a lot of difficulty	some difficulty	some difficulty	a lot of difficulty	some difficulty	no difficulty	some difficulty	165-169 cm	95-99 kg		studied in the past		studied in the past	9-10			none of the above					less than 1 hour	hebrew	arabic	yes	no
58	1	2014-2015	wave 3	499.45	461.15	respondent	female	67	married	israel			asia	israel		jew	jewish				well	yes	very bothered	a lot of difficulty	some difficulty	no difficulty	a lot of difficulty	no difficulty	no difficulty	no difficulty	160-164 cm	70-74 kg		studied in the past		studied in the past	11-12			secondary school completion certificate					10 hours or more	hebrew	hebrew	no	no
58	2	2014-2015	wave 3	499.45		spouse	female	70	married	africa					1948-1954	jew	jewish				well	yes	bothered	no difficulty	no difficulty	no difficulty	no difficulty	some difficulty	no difficulty	no difficulty	170-174 cm	80-84 kg		studied in the past		studied in the past	13-15			non-academic post-secondary certificate					10 hours or more	hebrew	spanish	yes	yes
59	1	2014-2015	wave 3	743.01	1498.15	respondent	male	41	single	israel			israel	europe-america		jew	jewish		not religious, secular		very well	no						no difficulty	no difficulty	no difficulty	170-174 cm	unknown		studied in the past		studied in the past	13-15			non-academic post-secondary certificate					5-9 hours	hebrew	hebrew	no	no
59	2	2014-2015	wave 3	748.48	863.03	parent	female	68	widowed	europe-america						jew	jewish				very well	no						no difficulty	no difficulty	no difficulty	refuse to answer	refuse to answer		studied in the past		studied in the past	11-12			matriculation certificate					5-9 hours	hebrew	hebrew	no	no
60	1	2014-2015	wave 3	793.37	972.93	respondent	male	66	single	israel			europe-america	europe-america		jew	jewish		not religious, secular		very well	no						no difficulty	no difficulty	no difficulty	190 cm and above	90-94 kg		currently studying, including vacation		studied in the past				non-academic post-secondary certificate					2-4 hours	hebrew	hebrew	no	no
61	1	2014-2015	wave 3	639.64		respondent	male	45	single	israel			israel	israel		jew	jewish		not religious, secular		very well	no						some difficulty	no difficulty	no difficulty	170-174 cm	65-69 kg		studied in the past		studied in the past	13-15			ba, or a equivalent degree, including an academic certificate	in israel	universities			5-9 hours	hebrew	hebrew	no	yes
61	2	2014-2015	wave 3	663.06	996.16	parent	male	80+	widowed	israel			asia	asia		jew	jewish				not well at all	yes	very bothered	a lot of difficulty	no difficulty	some difficulty	a lot of difficulty	no difficulty	no difficulty	some difficulty	165-169 cm	60-64 kg		studied in the past		studied in the past	5-8			none of the above					10 hours or more	hebrew	hebrew	no	yes
62	1	2014-2015	wave 3	1129.56		respondent	female	53	single	israel			israel	israel		jew	jewish		not religious, secular		not so well	yes	very bothered	a lot of difficulty	a lot of difficulty	a lot of difficulty	a lot of difficulty	no difficulty	no difficulty	some difficulty	155-159 cm	unknown		studied in the past		studied in the past	11-12			none of the above					2-4 hours	hebrew	hebrew	no	no
62	2	2014-2015	wave 3	995.98		child	female	12		israel		1	unknown	israel		jew	jewish			1	well							a lot of difficulty	no difficulty	no difficulty	to 149 cm	unknown		currently studying, including vacation			0.5-4	yes	zain						2-4 hours	hebrew	hebrew	no	no
63	1	2014-2015	wave 3	988.3	1377.72	respondent	female	75	married	israel			europe-america	europe-america		jew	jewish		not religious, secular		well	no						no difficulty	no difficulty	no difficulty	160-164 cm	50-54 kg		studied in the past		studied in the past	11-12			secondary school completion certificate					5-9 hours	hebrew	hebrew	no	no
63	2	2014-2015	wave 3	1004.04	1557.75	spouse	male	78	married	europe-america					until 1947	jew	jewish				well	no						no difficulty	no difficulty	no difficulty	180-184 cm	90-94 kg		studied in the past		studied in the past	16 and above			ma, or a equivalent degree, including md	in israel and abroad		social sciences	business and management	10 hours or more	hebrew	other	yes	no
64	1	2014-2015	wave 3	577.99	1012.77	respondent	female	80+	married	europe-america					until 1947	jew	jewish		traditional- not so religious		not so well	yes	bothered	some difficulty	no difficulty	no difficulty	some difficulty	unknown	no difficulty	no difficulty	160-164 cm	55-59 kg		studied in the past		studied in the past	13-15			non-academic post-secondary certificate					2-4 hours	hebrew	yiddish	yes	no
66	1	2014-2015	wave 3	424.16	566.18	respondent	female	72	married	israel			europe-america	europe-america		jew	jewish		traditional- not so religious		well	no						no difficulty	no difficulty	some difficulty	165-169 cm	65-69 kg		studied in the past		studied in the past	16 and above			phd, or a equivalent degree	in israel	universities			10 hours or more	hebrew	hebrew	no	no
66	2	2014-2015	wave 3	483.07	898.89	spouse	male	74	married	israel			israel	europe-america		jew	jewish				well	no						no difficulty	no difficulty	no difficulty	170-174 cm	70-74 kg		studied in the past		studied in the past	16 and above			ma, or a equivalent degree, including md	in israel	universities			2-4 hours	hebrew	hebrew	no	no
67	1	2014-2015	wave 3	631.58	1049.83	respondent	female	80+	widowed	europe-america					until 1947	jew	jewish		not religious, secular		not well at all	yes	very bothered	a lot of difficulty	a lot of difficulty	a lot of difficulty	cannot at all	no difficulty	no difficulty	no difficulty	155-159 cm	80-84 kg		studied in the past		studied in the past	11-12			other certificate					2-4 hours	hebrew	other	yes	no
68	1	2014-2015	wave 3	641.6	1692.52	respondent	male	44	divorced	israel			israel	israel		jew	jewish				well	no						no difficulty	no difficulty	no difficulty	175-179 cm	85-89 kg		studied in the past		studied in the past	11-12			matriculation certificate					2-4 hours	hebrew	hebrew	no	no
68	2	2014-2015	wave 3	619.65	1252.35	parent	male	77	married	israel			europe-america	europe-america		jew	jewish				well	yes	bothered	some difficulty	no difficulty	no difficulty	some difficulty	no difficulty	no difficulty	no difficulty	170-174 cm	85-89 kg		studied in the past		studied in the past	11-12			secondary school completion certificate					5-9 hours	hebrew	other	yes	no
68	3	2014-2015	wave 3	600.08	1138.53	parent	female	72	married	israel			europe-america	europe-america		jew	jewish				well	yes	bothered	a lot of difficulty	no difficulty	no difficulty	no difficulty	no difficulty	no difficulty	some difficulty	unknown	65-69 kg		studied in the past		studied in the past	13-15			non-academic post-secondary certificate					10 hours or more	hebrew	hebrew	no	no
69	1	2014-2015	wave 3	651.24	965.17	respondent	female	80+	widowed	europe-america					until 1947	jew	jewish		not religious, secular		very well	no						no difficulty	no difficulty	some difficulty	160-164 cm	65-69 kg		studied in the past		studied in the past	11-12			secondary school completion certificate					less than 1 hour	hebrew	yiddish	no	no
70	1	2014-2015	wave 3	880.31	2196.21	respondent	male	80+	widowed	europe-america					until 1947	jew	jewish		traditional-religious		not so well	yes	bothered	cannot at all	some difficulty	some difficulty	cannot at all	some difficulty	a lot of difficulty	some difficulty	160-164 cm	100-104 kg		studied in the past		studied in the past	16 and above			non-academic post-secondary certificate		universities	humanities	other	10 hours or more	hebrew	yiddish	yes	no
72	1	2014-2015	wave 3	650.58	872.16	respondent	female	75	married	israel			europe-america	europe-america		jew	jewish		traditional- not so religious		well	yes	not bothered at all					no difficulty	no difficulty	no difficulty	155-159 cm	50-54 kg		studied in the past		studied in the past	13-15			matriculation certificate		universities	humanities	unknown	10 hours or more	hebrew	hebrew	no	no
72	2	2014-2015	wave 3	685.14	883.67	spouse	male	78	married	europe-america					1955-1960	jew	jewish				well	yes	not bothered at all					no difficulty	no difficulty	no difficulty	170-174 cm	unknown		studied in the past		studied in the past	11-12			matriculation certificate					10 hours or more	hebrew	hungarian	yes	no
74	1	2014-2015	wave 3	578.57		respondent	female	80+	widowed	israel			europe-america	europe-america		jew	jewish		traditional- not so religious		well	yes	bothered	a lot of difficulty	no difficulty	no difficulty	a lot of difficulty	no difficulty	no difficulty	no difficulty	165-169 cm	70-74 kg		studied in the past		studied in the past	5-8			none of the above					5-9 hours	hebrew	yiddish	yes	no
75	1	2014-2015	wave 3	673.89	368.67	respondent	male	67	married	israel			europe-america	europe-america		jew	jewish		religious		well	yes	bothered	a lot of difficulty	no difficulty	no difficulty	no difficulty	no difficulty	a lot of difficulty	no difficulty	165-169 cm	80-84 kg		studied in the past		studied in the past	16 and above			ba, or a equivalent degree, including an academic certificate	in israel	universities	business and management		2-4 hours	hebrew	hebrew	no	no
75	3	2014-2015	wave 3	844.06	696.99	spouse	female	67	married	europe-america					1948-1954	jew	jewish				well	yes	not bothered at all					some difficulty	no difficulty	no difficulty	165-169 cm	refuse to answer		studied in the past		studied in the past	11-12			matriculation certificate					5-9 hours	hebrew	hebrew	no	no
76	1	2014-2015	wave 3	705.28	484.16	respondent	female	68	married	europe-america					1948-1954	jew	jewish		not religious, secular		very well	no						no difficulty	no difficulty	no difficulty	155-159 cm	55-59 kg		studied in the past		studied in the past	16 and above			ma, or a equivalent degree, including md	in israel	universities	education and teacher training		5-9 hours	hebrew	hebrew	no	no
76	2	2014-2015	wave 3	920.94	894.89	spouse	male	68	married	israel			israel	europe-america		jew	jewish				well	no						no difficulty	no difficulty	no difficulty	175-179 cm	100-104 kg		studied in the past		studied in the past	13-15			non-academic post-secondary certificate					5-9 hours	hebrew	hebrew	no	no
77	1	2014-2015	wave 3	587.2	1003.78	respondent	male	70	married	israel			europe-america	europe-america		jew	jewish		not religious, secular		well	yes	bothered	some difficulty	no difficulty	no difficulty	no difficulty	some difficulty	no difficulty	a lot of difficulty	165-169 cm	70-74 kg		studied in the past		studied in the past	16 and above			ba, or a equivalent degree, including an academic certificate	in israel	universities			2-4 hours	hebrew	hebrew	no	no
77	2	2014-2015	wave 3	581.61	521.85	spouse	female	65	married	israel			israel	europe-america		jew	jewish				well	yes	not so bothered	no difficulty	no difficulty	no difficulty	no difficulty	no difficulty	no difficulty	no difficulty	165-169 cm	60-64 kg		studied in the past		studied in the past	16 and above			ma, or a equivalent degree, including md	in israel	universities			5-9 hours	hebrew	hebrew	no	no
78	1	2014-2015	wave 3	389.35	781.8	respondent	male	67	divorced	israel			asia	asia		jew	jewish				well	no						no difficulty	no difficulty	no difficulty	170-174 cm	70-74 kg		studied in the past		studied in the past	11-12			secondary school completion certificate					5-9 hours	hebrew	hebrew	no	no
78	4	2014-2015	wave 3	340.95		child	male	22	single	israel			israel	israel		jew	jewish				very well	no						some difficulty	no difficulty	no difficulty	170-174 cm	65-69 kg		currently studying, including vacation		studied in the past	11-12			secondary school completion certificate					2-4 hours	hebrew	hebrew	no	no
78	5	2014-2015	wave 3	450.39	1213.53	child	male	18	single	israel			israel	israel		jew	jewish				very well	no						no difficulty	no difficulty	no difficulty	165-169 cm	55-59 kg		studied in the past		studied in the past	11-12			secondary school completion certificate					2-4 hours	hebrew	hebrew	no	no
79	1	2014-2015	wave 3	603.64	669.8	respondent	male	66	married	israel			europe-america	europe-america		jew	jewish				well	no						no difficulty	no difficulty	no difficulty	165-169 cm	80-84 kg		studied in the past		studied in the past	16 and above			ba, or a equivalent degree, including an academic certificate	in israel	universities			5-9 hours	hebrew	hebrew	no	no
79	2	2014-2015	wave 3	685.8	1360.21	spouse	female	63	married	israel			africa	africa		jew	jewish				well	yes	not bothered at all					no difficulty	no difficulty	no difficulty	160-164 cm	80-84 kg		studied in the past		studied in the past	13-15			secondary school completion certificate					5-9 hours	hebrew	hebrew	no	no
81	1	2014-2015	wave 3	427.77	1045.85	respondent	female	44	single	israel			europe-america	israel		jew	jewish				well	yes	very bothered	no difficulty	no difficulty	no difficulty	no difficulty	no difficulty	no difficulty	no difficulty	180-184 cm	refuse to answer		studied in the past		studied in the past	16 and above			ba, or a equivalent degree, including an academic certificate	in israel	universities	languages, literature and regional studies	humanities	10 hours or more	hebrew	hebrew	no	no
81	2	2014-2015	wave 3	444.31	911.03	parent	female	77	married	israel			europe-america	europe-america		jew	jewish				not so well	yes	very bothered	a lot of difficulty	no difficulty	no difficulty	a lot of difficulty	some difficulty	no difficulty	some difficulty	170-174 cm	refuse to answer		studied in the past		studied in the past	11-12			secondary school completion certificate					10 hours or more	hebrew	other	yes	no
81	3	2014-2015	wave 3	445.98	918.19	parent	male	80+	married	europe-america						jew	jewish				well	yes	not so bothered	some difficulty	some difficulty	no difficulty	some difficulty	some difficulty	some difficulty	a lot of difficulty	180-184 cm	80-84 kg		studied in the past		studied in the past	9-10			none of the above					5-9 hours	hebrew	other	yes	no
82	1	2014-2015	wave 3	1373.99	1672.54	respondent	female	80+	widowed	israel			israel	israel		jew	jewish		not religious, secular		not so well	no						no difficulty	some difficulty	no difficulty	180-184 cm	65-69 kg		studied in the past		studied in the past	16 and above			matriculation certificate					5-9 hours	hebrew	hebrew	no	no
83	1	2014-2015	wave 3	531.95	221.29	respondent	female	65	widowed	israel			europe-america	europe-america		jew	jewish		not religious, secular		well	yes	not bothered at all					no difficulty	no difficulty	no difficulty	165-169 cm	60-64 kg		studied in the past		studied in the past	16 and above			ma, or a equivalent degree, including md	in israel	universities	education and teacher training	business and management	5-9 hours	hebrew	hebrew	no	no
84	1	2014-2015	wave 3	890.15	1024.08	respondent	female	80+	widowed	europe-america					until 1947	jew	jewish		religious		not so well	no						no difficulty	some difficulty	no difficulty	unknown	unknown		studied in the past		studied in the past	5-8			none of the above					do not read at all	hebrew	hebrew	no	no
85	1	2014-2015	wave 3	751.13		respondent	male	80+	married	israel			europe-america	europe-america		jew	jewish				not so well	yes	bothered	some difficulty	no difficulty	no difficulty	some difficulty	no difficulty	some difficulty	no difficulty	165-169 cm	60-64 kg		studied in the past		studied in the past	16 and above			ba, or a equivalent degree, including an academic certificate	in israel	universities	engineering and architecture	engineering and architecture	10 hours or more	hebrew	hebrew	no	yes
85	2	2014-2015	wave 3	740.39	1038.12	spouse	female	80+	married	europe-america					until 1947	jew	jewish				well	no						no difficulty	no difficulty	some difficulty	165-169 cm	60-64 kg		studied in the past		studied in the past	13-15			non-academic post-secondary certificate					10 hours or more	hebrew	other	yes	no
86	1	2014-2015	wave 3	1024.11	1717.55	respondent	female	64	divorced	israel			asia	asia		jew	jewish		traditional- not so religious		very well	no						no difficulty	no difficulty	no difficulty	165-169 cm	65-69 kg		studied in the past		studied in the past	13-15			matriculation certificate					10 hours or more	hebrew	hebrew	no	no
87	1	2014-2015	wave 3	776.9	893.61	respondent	male	80+	married	israel			europe-america	europe-america		jew	jewish		not religious, secular		very well	yes	bothered	some difficulty	no difficulty	no difficulty	no difficulty	no difficulty	some difficulty	some difficulty	170-174 cm	90-94 kg		studied in the past		studied in the past	16 and above			ba, or a equivalent degree, including an academic certificate	in israel	universities	social sciences	education and teacher training	10 hours or more	hebrew	hebrew	no	no
87	2	2014-2015	wave 3	725.34	1266.75	spouse	female	80+	married	africa					1948-1954	jew	jewish				not so well	yes	bothered	a lot of difficulty	no difficulty	no difficulty	no difficulty	no difficulty	some difficulty	no difficulty	155-159 cm	60-64 kg		studied in the past		studied in the past	11-12			none of the above					10 hours or more	hebrew	french	yes	no
89	1	2014-2015	wave 3	778.56	751.98	respondent	female	80+	widowed	europe-america					1955-1960	jew	jewish		traditional-religious		well	yes	not bothered at all					no difficulty	no difficulty	some difficulty	unknown	65-69 kg		studied in the past		studied in the past	16 and above			ma, or a equivalent degree, including md	in israel and abroad		humanities		2-4 hours	hebrew	english	yes	no
92	1	2014-2015	wave 3	494.15	658.8	respondent	female	78	married	europe-america					until 1947	jew	jewish				not so well	yes	bothered	a lot of difficulty	no difficulty	no difficulty	a lot of difficulty	some difficulty	some difficulty	some difficulty	165-169 cm	85-89 kg		studied in the past		studied in the past	5-8			none of the above					5-9 hours	hebrew	other	yes	no
92	2	2014-2015	wave 3	520.41	671.78	spouse	male	80+	married	europe-america					until 1947	jew	jewish				well	no						no difficulty	some difficulty	some difficulty	170-174 cm	80-84 kg		studied in the past		studied in the past	11-12			none of the above					5-9 hours	hebrew	other	yes	no
94	1	2014-2015	wave 3	486.77	773.9	respondent	female	80+	married	europe-america					until 1947	jew	jewish				well	no						no difficulty	no difficulty	no difficulty	165-169 cm	85-89 kg		studied in the past		studied in the past	11-12			secondary school completion certificate					10 hours or more	hebrew	hebrew	no	no
94	2	2014-2015	wave 3	488.6	779.99	spouse	male	80+	married	europe-america					until 1947	jew	jewish				not so well	no						some difficulty	no difficulty	a lot of difficulty	180-184 cm	95-99 kg		studied in the past		studied in the past	9-10			secondary school completion certificate					5-9 hours	hebrew	other	yes	no
95	1	2014-2015	wave 3	582.81	1018.31	respondent	male	80+	married	israel			europe-america	europe-america		jew	jewish		not religious, secular		not so well	yes	very bothered	a lot of difficulty	no difficulty	no difficulty	some difficulty	no difficulty	no difficulty	no difficulty	160-164 cm	55-59 kg		studied in the past		studied in the past	13-15			non-academic post-secondary certificate					5-9 hours	hebrew	hebrew	no	no
95	2	2014-2015	wave 3	564.4		spouse	female	80+	married	israel			asia	asia		jew	jewish				not well at all	yes	very bothered	a lot of difficulty	a lot of difficulty	a lot of difficulty	a lot of difficulty	a lot of difficulty	a lot of difficulty	a lot of difficulty	155-159 cm	60-64 kg		studied in the past		studied in the past	9-10			secondary school completion certificate					do not read at all	hebrew	hebrew	no	yes
96	1	2014-2015	wave 3	578.57		respondent	female	80+	widowed	europe-america					1948-1954	jew	jewish		traditional- not so religious		not so well	no						no difficulty	no difficulty	no difficulty	165-169 cm	65-69 kg		studied in the past		studied in the past	13-15			non-academic post-secondary certificate					less than 1 hour	hebrew	other	yes	no
99	1	2014-2015	wave 3	838.56	1845.09	respondent	female	36	married	israel			europe-america	israel		jew	jewish		not religious, secular		very well	no						no difficulty	no difficulty	no difficulty	160-164 cm	50-54 kg		currently studying, including vacation		studied in the past	16 and above			matriculation certificate		universities			2-4 hours	hebrew	hebrew	no	no
99	2	2014-2015	wave 3	692.01	993.93	child	male	4		israel	3	1	israel	israel		jew	jewish			1	very well								no difficulty	no difficulty	to 149 cm	to 44 kg			in framework, including vacation		0.5-4											no	no
99	3	2014-2015	wave 3	869.17		spouse	male	32	married	israel			africa	israel		jew	jewish				very well	no						no difficulty	no difficulty	no difficulty	190 cm and above	80-84 kg		studied in the past		studied in the past	13-15			matriculation certificate					5-9 hours	hebrew	hebrew	no	no
99	4	2014-2015	wave 3	692.01		child	male	0		israel	3	1	israel	israel		jew	jewish			1	very well								no difficulty	no difficulty	to 149 cm	to 44 kg			not in framework		0.5-4											no	no
100	1	2014-2015	wave 3	543.59	777.44	respondent	female	80+	widowed	europe-america					1948-1954	jew	jewish		religious		not so well	yes	not so bothered	no difficulty	no difficulty	no difficulty	no difficulty	no difficulty	some difficulty	no difficulty	to 149 cm	65-69 kg		studied in the past		studied in the past	9-10			none of the above					less than 1 hour	hebrew	yiddish	yes	no
101	1	2014-2015	wave 3	844.41	893.2	respondent	male	72	married	africa					1948-1954	jew	jewish		traditional-religious		well	no						no difficulty	no difficulty	no difficulty	170-174 cm	60-64 kg		studied in the past		studied in the past	11-12			secondary school completion certificate					2-4 hours	hebrew	arabic	yes	no
101	2	2014-2015	wave 3	740.39	1044.78	spouse	female	76	married	africa					1948-1954	jew	jewish				well	no						no difficulty	no difficulty	no difficulty	180-184 cm	100-104 kg		studied in the past		studied in the past	11-12			secondary school completion certificate					2-4 hours	hebrew	arabic	yes	no
103	1	2014-2015	wave 3	720.49	1187.35	respondent	male	59	single	israel			europe-america	israel		jew	jewish		religious		very well	no						no difficulty	no difficulty	no difficulty	180-184 cm	90-94 kg		studied in the past		studied in the past	16 and above			ba, or a equivalent degree, including an academic certificate	in israel	universities	engineering and architecture		10 hours or more	hebrew	hebrew	no	no
104	1	2014-2015	wave 3	790.94	850.43	respondent	female	50	married	europe-america					1996+	jew	jewish				not so well	no						no difficulty	no difficulty	no difficulty	155-159 cm	90-94 kg		studied in the past		studied in the past	13-15			non-academic post-secondary certificate					10 hours or more	other	romanian	yes	no
104	2	2014-2015	wave 3	832.97	891.07	spouse	male	52	married	israel			europe-america	europe-america		jew	jewish				not well at all	yes	very bothered	cannot at all	cannot at all	cannot at all	cannot at all	no difficulty	no difficulty	no difficulty	160-164 cm	80-84 kg		studied in the past		studied in the past	13-15			non-academic post-secondary certificate					10 hours or more	hebrew	romanian	yes	no
104	3	2014-2015	wave 3	802.36	1190.49	child	male	14		europe-america		1	europe-america	europe-america		jew	jewish			1	very well							no difficulty	no difficulty	no difficulty	170-174 cm	60-64 kg		currently studying, including vacation			0.5-4	yes	tet						less than 1 hour	hebrew	romanian	yes	no
105	1	2014-2015	wave 3	947.14	1285.36	spouse	male	68	married	europe-america					1961-1971	jew	jewish				not so well	yes	very bothered	no difficulty	no difficulty	no difficulty	no difficulty	no difficulty	no difficulty	some difficulty	165-169 cm	45-49 kg		studied in the past		studied in the past	16 and above			non-academic post-secondary certificate					5-9 hours	hebrew	french	yes	no
105	2	2014-2015	wave 3	829.31	655.18	respondent	female	65	married	israel			israel	israel		jew	jewish		not religious, secular		not well at all	yes	bothered	some difficulty	no difficulty	no difficulty	some difficulty	no difficulty	no difficulty	no difficulty	155-159 cm	60-64 kg		studied in the past		studied in the past	16 and above			matriculation certificate					10 hours or more	hebrew	hebrew	no	no
107	1	2014-2015	wave 3	562.25	779.99	respondent	male	80+	married	europe-america						jew	jewish				not so well	yes	not so bothered	some difficulty	no difficulty	a lot of difficulty	cannot at all	a lot of difficulty	no difficulty	a lot of difficulty	160-164 cm	55-59 kg		studied in the past		studied in the past	5-8			none of the above					5-9 hours	hebrew	yiddish	yes	no
107	2	2014-2015	wave 3	560.14	773.9	spouse	female	79	married	europe-america					1948-1954	jew	jewish				not so well	yes	bothered	no difficulty	no difficulty	no difficulty	a lot of difficulty	no difficulty	a lot of difficulty	a lot of difficulty	150-154 cm	45-49 kg		studied in the past		studied in the past	9-10			secondary school completion certificate					do not read at all	hebrew	yiddish	yes	no
108	1	2014-2015	wave 3	506.04	828.25	respondent	female	80+	widowed	israel			europe-america	europe-america		jew	jewish		unknown		well	yes	very bothered	no difficulty	no difficulty	no difficulty	some difficulty	no difficulty	a lot of difficulty	some difficulty	unknown	unknown		studied in the past		studied in the past	16 and above			ma, or a equivalent degree, including md	abroad		social sciences		5-9 hours	hebrew	hebrew	no	no
109	1	2014-2015	wave 3	1579.86	2631.89	respondent	male	37	married	israel			israel	israel		jew	jewish				well	yes	bothered	no difficulty	no difficulty	no difficulty	some difficulty	some difficulty	no difficulty	no difficulty	180-184 cm	100-104 kg		studied in the past		studied in the past	13-15			ba, or a equivalent degree, including an academic certificate	in israel	universities	social sciences		2-4 hours	hebrew	hebrew	no	no
109	2	2014-2015	wave 3	1588.57		spouse	female	34	married	israel			israel	israel		jew	jewish				very well	no						no difficulty	no difficulty	no difficulty	165-169 cm	65-69 kg		studied in the past		studied in the past	16 and above			ba, or a equivalent degree, including an academic certificate	in israel	academic colleges			2-4 hours	hebrew	hebrew	no	no
109	3	2014-2015	wave 3	1515.91	1702.74	child	female	3		israel	1	2	israel	israel		jew	jewish			2	very well								no difficulty	no difficulty	to 149 cm	to 44 kg			in framework, including vacation		0.5-4											no	no
109	5	2014-2015	wave 3	1695.99		spouse's parent	male	64	married	israel			africa	africa		jew	jewish				not so well	no						no difficulty	some difficulty	no difficulty	175-179 cm	75-79 kg		studied in the past		studied in the past	5-8			none of the above					less than 1 hour	hebrew	arabic	yes	no
109	6	2014-2015	wave 3	1810.5		spouse's parent	female	59	married	israel			africa	africa		jew	jewish				very well	yes	not so bothered	no difficulty	no difficulty	no difficulty	no difficulty	no difficulty	no difficulty	no difficulty	160-164 cm	75-79 kg		studied in the past		studied in the past	13-15			secondary school completion certificate					less than 1 hour	hebrew	hebrew	no	yes
110	1	2014-2015	wave 3	407.72		respondent	male	51	single	israel			europe-america	israel		jew	jewish		not religious, secular		well	yes	bothered	some difficulty	no difficulty	no difficulty	some difficulty	some difficulty	some difficulty	no difficulty	170-174 cm	60-64 kg		studied in the past		studied in the past	11-12			none of the above					do not read at all	hebrew	hebrew	no	no
110	2	2014-2015	wave 3	407.72		sibling	male	42	single	israel			europe-america	israel		jew	jewish				not so well	yes	very bothered	no difficulty	no difficulty	no difficulty	some difficulty	some difficulty	no difficulty	no difficulty	165-169 cm	55-59 kg		studied in the past		studied in the past	9-10			none of the above					do not read at all	hebrew	hebrew	no	no
112	1	2014-2015	wave 3	569.22	1180.1	respondent	female	80+	widowed	africa						jew	jewish		traditional-religious		not well at all	yes	bothered	some difficulty	some difficulty	a lot of difficulty	cannot at all	some difficulty	a lot of difficulty	a lot of difficulty	150-154 cm	45-49 kg		studied in the past		studied in the past	5-8			secondary school completion certificate					less than 1 hour	french	moroccan	yes	yes
118	1	2014-2015	wave 3	560.14	646.81	respondent	female	67	married	europe-america					1955-1960	jew	jewish				very well	no						no difficulty	no difficulty	no difficulty	160-164 cm	65-69 kg		studied in the past		studied in the past	13-15			matriculation certificate					10 hours or more	hebrew	hungarian	yes	no
118	2	2014-2015	wave 3	562.25	646.53	spouse	male	67	married	europe-america					1948-1954	jew	jewish				well	yes	bothered	no difficulty	no difficulty	no difficulty	some difficulty	some difficulty	no difficulty	no difficulty	175-179 cm	75-79 kg		studied in the past		studied in the past	13-15			secondary school completion certificate					5-9 hours	hebrew	hungarian	yes	no
119	1	2014-2015	wave 3	519.08	797.91	respondent	female	80+	widowed	europe-america					1955-1960	jew	jewish		traditional- not so religious		not well at all	yes	very bothered	cannot at all	cannot at all	cannot at all	cannot at all	some difficulty	no difficulty	a lot of difficulty	unknown	to 44 kg		studied in the past		studied in the past	13-15			matriculation certificate					2-4 hours	hebrew	yiddish	yes	no
121	1	2014-2015	wave 3	962.92		respondent	female	62	married	israel			europe-america	europe-america		jew	jewish		not religious, secular		well	no						no difficulty	no difficulty	no difficulty	165-169 cm	65-69 kg		studied in the past		studied in the past	13-15			non-academic post-secondary certificate					2-4 hours	hebrew	hebrew	no	no
121	2	2014-2015	wave 3	955.88		spouse	male	67	married	europe-america					1948-1954	jew	jewish				well	yes	not so bothered	no difficulty	no difficulty	no difficulty	no difficulty	no difficulty	no difficulty	some difficulty	175-179 cm	70-74 kg		studied in the past		studied in the past	9-10			none of the above					2-4 hours	hebrew	hebrew	no	no
122	1	2014-2015	wave 3	543.59		respondent	female	80+	widowed	israel			europe-america	europe-america		jew	jewish		not religious, secular		well	yes	very bothered	a lot of difficulty	some difficulty	a lot of difficulty	a lot of difficulty	no difficulty	some difficulty	no difficulty	155-159 cm	60-64 kg		studied in the past		studied in the past	9-10			none of the above					5-9 hours	hebrew	hebrew	no	no
123	1	2014-2015	wave 3	670.86		respondent	female	80+	widowed	europe-america					1948-1954	jew	jewish		religious		unknown	yes	very bothered	a lot of difficulty	no difficulty	some difficulty	some difficulty	no difficulty	a lot of difficulty	some difficulty	160-164 cm	70-74 kg		studied in the past		unknown	0.5-4			none of the above					do not read at all	yiddish	yiddish	yes	no
124	1	2014-2015	wave 3	652.83	598.57	respondent	female	62	married	israel			europe-america	israel		jew	jewish		traditional- not so religious		not so well	yes	very bothered	no difficulty	no difficulty	no difficulty	a lot of difficulty	some difficulty	no difficulty	no difficulty	unknown	unknown		studied in the past		studied in the past	13-15			non-academic post-secondary certificate					10 hours or more	hebrew	hebrew	no	no
124	2	2014-2015	wave 3	680.2	598.31	spouse	male	65	married	israel			europe-america	europe-america		jew	jewish				not so well	yes	very bothered	a lot of difficulty	no difficulty	no difficulty	some difficulty	no difficulty	no difficulty	no difficulty	170-174 cm	75-79 kg		studied in the past		studied in the past	16 and above			non-academic post-secondary certificate					5-9 hours	hebrew	hebrew	no	no
125	1	2014-2015	wave 3	725.07	1282.09	respondent	male	54	single	israel			africa	asia		jew	jewish		traditional- not so religious		well	no						no difficulty	no difficulty	no difficulty	180-184 cm	110-114 kg		studied in the past		studied in the past	16 and above			non-academic post-secondary certificate		non academic institution	other	unknown	2-4 hours	hebrew	hebrew	no	yes
127	1	2014-2015	wave 3	886.76	2831.29	respondent	female	80+	widowed	europe-america						jew	jewish		orthodox		well	no						some difficulty	no difficulty	no difficulty	160-164 cm	unknown		studied in the past		studied in the past	9-10			none of the above					5-9 hours	hebrew	hungarian	yes	no
129	1	2014-2015	wave 3	634.36	842.84	respondent	male	80+	widowed	europe-america					1948-1954	jew	jewish		religious		not well at all	yes	bothered	a lot of difficulty	a lot of difficulty	a lot of difficulty	cannot at all	some difficulty	some difficulty	a lot of difficulty	165-169 cm	75-79 kg		studied in the past		studied in the past	0.5-4			none of the above					2-4 hours	hebrew	yiddish	yes	no
130	2	2014-2015	wave 3	678.37		spouse	female	80+	married	europe-america						jew	jewish				not so well	yes	very bothered	cannot at all	a lot of difficulty	cannot at all	cannot at all	no difficulty	no difficulty	no difficulty	155-159 cm	60-64 kg					0.5-4											no	no
132	2	2014-2015	wave 3	582.81	1018.31	respondent	male	80+	married	israel			europe-america	europe-america		jew	jewish		not religious, secular		not so well	yes	bothered	cannot at all	some difficulty	some difficulty	some difficulty	some difficulty	no difficulty	no difficulty	150-154 cm	70-74 kg		studied in the past		studied in the past	13-15			secondary school completion certificate					do not read at all	hebrew	hebrew	no	no
134	1	2014-2015	wave 3	3235.89	5236.92	respondent	male	30	single	israel			europe-america	israel		jew	jewish		not religious, secular		very well	no						no difficulty	no difficulty	no difficulty	175-179 cm	60-64 kg		currently studying, including vacation		studied in the past	16 and above			ma, or a equivalent degree, including md	in israel	universities			5-9 hours	hebrew	hebrew	no	no
135	2	2014-2015	wave 3	577.99	1012.77	spouse	female	80+	married	israel			europe-america	europe-america		jew	jewish				well	yes	bothered	some difficulty	no difficulty	no difficulty	a lot of difficulty	no difficulty	no difficulty	no difficulty	160-164 cm	80-84 kg		studied in the past		studied in the past	11-12			secondary school completion certificate					less than 1 hour	hebrew	russian	yes	no
136	1	2014-2015	wave 3	662.09	804.51	respondent	female	80+	widowed	israel			africa	europe-america		jew	jewish		traditional-religious		well	yes	very bothered	a lot of difficulty	some difficulty	a lot of difficulty	cannot at all	some difficulty	no difficulty	no difficulty	165-169 cm	70-74 kg		currently studying, including vacation		studied in the past	13-15			non-academic post-secondary certificate					10 hours or more	hebrew	english	yes	no
137	1	2014-2015	wave 3	981.98	493.68	respondent	female	67	married	israel			europe-america	europe-america		jew	jewish		not religious, secular		well	no						no difficulty	no difficulty	no difficulty	150-154 cm	55-59 kg		studied in the past		studied in the past	16 and above			ba, or a equivalent degree, including an academic certificate	in israel	colleges for teacher education	education and teacher training		10 hours or more	hebrew	hebrew	no	no
137	2	2014-2015	wave 3	1027.72	817.69	spouse	male	69	married	europe-america					1948-1954	jew	jewish				well	yes	not bothered at all					no difficulty	no difficulty	no difficulty	175-179 cm	80-84 kg		studied in the past		studied in the past	13-15			non-academic post-secondary certificate					10 hours or more	hebrew	hebrew	no	no
139	1	2014-2015	wave 3	225.69	563.79	respondent	male	63	divorced	israel			europe-america	europe-america		jew	jewish		traditional- not so religious		well	no						no difficulty	no difficulty	no difficulty	170-174 cm	80-84 kg		studied in the past		studied in the past	13-15			matriculation certificate					2-4 hours	hebrew	hebrew	no	no
141	1	2014-2015	wave 3	577.99	1076.5	respondent	female	79	widowed	europe-america					1948-1954	jew	jewish		traditional- not so religious		not so well	yes	bothered	some difficulty	no difficulty	some difficulty	some difficulty	no difficulty	no difficulty	no difficulty	155-159 cm	75-79 kg		studied in the past		studied in the past	5-8			unknown					less than 1 hour	hebrew	romanian	yes	no
141	2	2014-2015	wave 3	660.12		child	male	60	divorced	israel			europe-america	europe-america		jew	jewish				well	no						no difficulty	no difficulty	no difficulty	175-179 cm	75-79 kg		studied in the past		studied in the past	11-12			secondary school completion certificate					5-9 hours	hebrew	hebrew	no	no
142	1	2014-2015	wave 3	572.09	761.98	respondent	male	80+	married	europe-america					until 1947	jew	jewish				well	no						some difficulty	no difficulty	some difficulty	165-169 cm	80-84 kg		studied in the past		studied in the past	5-8			none of the above					5-9 hours	hebrew	yiddish	yes	no
142	2	2014-2015	wave 3	509	596.7	spouse	female	80+	married	israel			europe-america	europe-america		jew	jewish				not well at all	yes	very bothered	cannot at all	a lot of difficulty	cannot at all	cannot at all	a lot of difficulty	a lot of difficulty	a lot of difficulty	165-169 cm	unknown		studied in the past		studied in the past	16 and above			ba, or a equivalent degree, including an academic certificate	in israel	universities			2-4 hours	hebrew	hebrew	no	no
144	1	2014-2015	wave 3	506.04	828.25	respondent	female	80+	widowed	israel			israel	israel		jew	jewish		not religious, secular		very well	no						no difficulty	no difficulty	some difficulty	155-159 cm	50-54 kg		studied in the past		studied in the past	16 and above			phd, or a equivalent degree	in israel	universities	social sciences	social sciences	unknown	hebrew	hebrew	no	yes
147	1	2014-2015	wave 3	685.14	883.67	respondent	male	80+	married	israel			asia	europe-america		jew	jewish		religious		not so well	yes	very bothered	no difficulty	no difficulty	no difficulty	no difficulty	a lot of difficulty	some difficulty	some difficulty	unknown	60-64 kg		studied in the past		studied in the past	0.5-4			none of the above					less than 1 hour	hebrew	arabic	yes	no
149	1	2014-2015	wave 3	608.7	1032.72	respondent	male	80+	married	europe-america					1948-1954	jew	jewish				well	yes	not so bothered	some difficulty	no difficulty	no difficulty	no difficulty	some difficulty	no difficulty	some difficulty	160-164 cm	60-64 kg		studied in the past		studied in the past	5-8			none of the above					10 hours or more	hebrew	other	yes	no
149	2	2014-2015	wave 3	577.99	1019.27	spouse	female	75	married	europe-america					1948-1954	jew	jewish				not well at all	yes	very bothered	some difficulty	no difficulty	no difficulty	a lot of difficulty	no difficulty	some difficulty	no difficulty	155-159 cm	45-49 kg		studied in the past		studied in the past	11-12			secondary school completion certificate					2-4 hours	hebrew	other	yes	no
150	1	2014-2015	wave 3	1654.55	5500.18	respondent	male	45	single	israel			africa	asia		jew	jewish		not religious, secular		very well	no						some difficulty	no difficulty	some difficulty	180-184 cm	90-94 kg		studied in the past		studied in the past	11-12			secondary school completion certificate					5-9 hours	hebrew	hebrew	no	yes
151	1	2014-2015	wave 3	661.61	771.38	respondent	female	50	single	israel			europe-america	europe-america		jew	jewish				well	yes	bothered	no difficulty	no difficulty	no difficulty	no difficulty	some difficulty	no difficulty	some difficulty	160-164 cm	unknown		studied in the past		studied in the past	13-15			secondary school completion certificate					2-4 hours	hebrew	hebrew	no	no
151	2	2014-2015	wave 3	696.77	1049.95	parent	male	80+	married	europe-america					1948-1954	jew	jewish				not so well	yes	very bothered	some difficulty	no difficulty	no difficulty	cannot at all	a lot of difficulty	a lot of difficulty	a lot of difficulty	165-169 cm	80-84 kg		studied in the past		studied in the past	13-15			secondary school completion certificate					5-9 hours	hebrew	yiddish	no	no
151	3	2014-2015	wave 3	661.61	1029.66	parent	female	80+	married	europe-america					1955-1960	jew	jewish				not so well	yes	bothered	some difficulty	no difficulty	no difficulty	some difficulty	some difficulty	a lot of difficulty	no difficulty	to 149 cm	55-59 kg		studied in the past		studied in the past				none of the above					2-4 hours	hebrew	french	yes	no
153	1	2014-2015	wave 3	665.64	1954.44	respondent	female	80+	widowed	israel			israel	israel		jew	jewish		traditional- not so religious		not so well	yes	not so bothered	a lot of difficulty	some difficulty	some difficulty	a lot of difficulty	some difficulty	no difficulty	a lot of difficulty	155-159 cm	55-59 kg		studied in the past		studied in the past	13-15			matriculation certificate					10 hours or more	hebrew	hebrew	no	no
155	1	2014-2015	wave 3	608.7	1032.72	respondent	male	80+	married	europe-america					until 1947	jew	jewish		not religious, secular		not so well	yes	bothered	a lot of difficulty	no difficulty	no difficulty	a lot of difficulty	some difficulty	some difficulty	some difficulty	170-174 cm	90-94 kg		studied in the past		studied in the past	11-12			secondary school completion certificate					unknown	hebrew	other	yes	no
155	2	2014-2015	wave 3	577.99	1012.77	spouse	female	80+	married	europe-america					until 1947	jew	jewish				not so well	yes	not bothered at all					no difficulty	no difficulty	some difficulty	unknown	unknown		never studied		studied in the past	5-8			none of the above					unknown	hebrew	other	yes	no
156	1	2014-2015	wave 3	609.46	611.33	respondent	male	79	married	israel			europe-america	europe-america		jew	jewish		unknown		not so well	yes	bothered	some difficulty	no difficulty	no difficulty	unknown	no difficulty	no difficulty	a lot of difficulty	170-174 cm	70-74 kg		currently studying, including vacation		studied in the past	16 and above			ma, or a equivalent degree, including md	in israel	universities	engineering and architecture		less than 1 hour	hebrew	hebrew	no	no
156	2	2014-2015	wave 3	748.48		spouse	female	75	married	israel			israel	israel		jew	jewish				not so well	yes	very bothered	a lot of difficulty	no difficulty	no difficulty	a lot of difficulty	no difficulty	no difficulty	no difficulty	155-159 cm	55-59 kg		studied in the past		studied in the past	16 and above			non-academic post-secondary certificate		academic colleges	education and teacher training	unknown	10 hours or more	hebrew	hebrew	no	no
157	1	2014-2015	wave 3	763.12	554.14	respondent	male	66	married	israel			europe-america	europe-america		jew	jewish		not religious, secular		well	no						no difficulty	no difficulty	no difficulty	175-179 cm	100-104 kg		studied in the past		studied in the past	11-12			secondary school completion certificate					5-9 hours	hebrew	hebrew	no	no
157	2	2014-2015	wave 3	668.18		spouse	female	64	married	africa					1961-1971	jew	jewish				very well	no						no difficulty	no difficulty	no difficulty	150-154 cm	55-59 kg		studied in the past		studied in the past	13-15			matriculation certificate					5-9 hours	hebrew	hebrew	no	no
157	3	2014-2015	wave 3	677.89		child	female	27	single	israel			israel	africa		jew	jewish				very well	no						no difficulty	no difficulty	no difficulty	160-164 cm	50-54 kg		studied in the past		studied in the past	13-15			ba, or a equivalent degree, including an academic certificate	in israel	non academic institution			5-9 hours	hebrew	hebrew	no	no
158	1	2014-2015	wave 3	549	735.5	respondent	male	31	single	israel			israel	israel		jew	jewish				well	yes	not bothered at all					some difficulty	no difficulty	no difficulty	185-189 cm	90-94 kg		studied in the past		studied in the past	13-15			non-academic post-secondary certificate					2-4 hours	hebrew	hebrew	no	no
158	4	2014-2015	wave 3	481.06	333.03	spouse	female	31	single	israel			europe-america	israel		jew	jewish				well	yes	not bothered at all					no difficulty	no difficulty	no difficulty	160-164 cm	55-59 kg		currently studying, including vacation		studied in the past	16 and above			ba, or a equivalent degree, including an academic certificate	in israel	universities	engineering and architecture		2-4 hours	hebrew	hebrew	no	no
159	1	2014-2015	wave 3	326.48	1396.46	respondent	male	49	married	israel			israel	israel		jew	jewish		religious		very well	no						no difficulty	no difficulty	a lot of difficulty	165-169 cm	75-79 kg		studied in the past		studied in the past	11-12			none of the above					5-9 hours	hebrew	hebrew	no	no
159	2	2014-2015	wave 3	454.34		child	female	12		israel	1	5	israel	israel		jew	jewish			1	very well							no difficulty	no difficulty	no difficulty	165-169 cm	80-84 kg		currently studying, including vacation			0.5-4	yes	vav						do not read at all	hebrew	hebrew	no	no
159	3	2014-2015	wave 3	454.34		child	male	5		israel	1	5	israel	israel		jew	jewish			1	very well							no difficulty	no difficulty	no difficulty	to 149 cm	to 44 kg	kindergarten				0.5-4									hebrew	hebrew	no	no
159	4	2014-2015	wave 3	454.34		child	male	8		israel	1	5	israel	israel		jew	jewish			1	very well							no difficulty	no difficulty	no difficulty	150-154 cm	45-49 kg		currently studying, including vacation			0.5-4	yes	gimel						5-9 hours	hebrew	hebrew	no	no
159	5	2014-2015	wave 3	515.28		spouse	female	40	married	israel			israel	israel		jew	jewish				very well	no						some difficulty	no difficulty	no difficulty	165-169 cm	85-89 kg		studied in the past		studied in the past	11-12			secondary school completion certificate					2-4 hours	hebrew	hebrew	no	no
160	1	2014-2015	wave 3	620.41	1167.35	respondent	male	76	married	israel			europe-america	europe-america		jew	jewish		not religious, secular		well	no						no difficulty	no difficulty	no difficulty	170-174 cm	75-79 kg		studied in the past		studied in the past	13-15			non-academic post-secondary certificate					2-4 hours	hebrew	hebrew	no	no
160	2	2014-2015	wave 3	581.96	817.84	spouse	female	73	married	israel			europe-america	europe-america		jew	jewish				well	yes	bothered	no difficulty	no difficulty	no difficulty	no difficulty	no difficulty	no difficulty	no difficulty	160-164 cm	55-59 kg		studied in the past		studied in the past	16 and above			non-academic post-secondary certificate					10 hours or more	hebrew	hebrew	no	no
161	1	2014-2015	wave 3	662.76	1031	respondent	male	45	married	israel			israel	israel		jew	jewish		not religious, secular		very well	no						no difficulty	no difficulty	no difficulty	180-184 cm	100-104 kg		studied in the past		studied in the past	16 and above			ba, or a equivalent degree, including an academic certificate	in israel	universities			5-9 hours	hebrew	hebrew	no	no
161	2	2014-2015	wave 3	661.22		spouse	female	44	married	israel			asia	asia		jew	jewish				very well	no						no difficulty	no difficulty	no difficulty	155-159 cm	55-59 kg		currently studying, including vacation		studied in the past	16 and above			ba, or a equivalent degree, including an academic certificate	in israel	universities			2-4 hours	hebrew	other	yes	no
161	4	2014-2015	wave 3	660.54	964.17	child	male	13		israel	1	2	israel	israel		jew	jewish			1	very well							no difficulty	no difficulty	no difficulty	160-164 cm	to 44 kg		currently studying, including vacation			0.5-4	no	het						2-4 hours	hebrew	hebrew	no	no
161	5	2014-2015	wave 3	660.54	964.17	child	female	8		israel	1	2	israel	israel		jew	jewish			1	very well							no difficulty	no difficulty	no difficulty	to 149 cm	to 44 kg		currently studying, including vacation			0.5-4	no	gimel						2-4 hours	hebrew	hebrew	no	no
162	1	2014-2015	wave 3	564.36	1029.15	respondent	male	72	married	europe-america					1948-1954	jew	jewish		traditional- not so religious		well	no						no difficulty	no difficulty	no difficulty	165-169 cm	60-64 kg		studied in the past		studied in the past	11-12			secondary school completion certificate					2-4 hours	hebrew	hebrew	no	no
162	2	2014-2015	wave 3	494.15		spouse	female	72	married	israel			europe-america	europe-america		jew	jewish				well	no						no difficulty	no difficulty	no difficulty	160-164 cm	70-74 kg		studied in the past		studied in the past	16 and above			non-academic post-secondary certificate		universities	education and teacher training		10 hours or more	hebrew	hebrew	no	no
164	1	2014-2015	wave 3	468.02	1104.7	respondent	male	80+	married	europe-america					1948-1954	jew	jewish		not religious, secular		not so well	yes	very bothered	a lot of difficulty	some difficulty	no difficulty	cannot at all	some difficulty	no difficulty	a lot of difficulty	175-179 cm	90-94 kg		studied in the past		studied in the past	11-12			secondary school completion certificate					5-9 hours	hebrew	romanian	yes	no
164	2	2014-2015	wave 3	453.24	997.89	spouse	female	80+	married	europe-america					1948-1954	jew	jewish				not so well	yes	very bothered	a lot of difficulty	a lot of difficulty	a lot of difficulty	cannot at all	some difficulty	a lot of difficulty	cannot at all	160-164 cm	70-74 kg		studied in the past		studied in the past	5-8			none of the above					5-9 hours	hebrew	romanian	yes	no
165	1	2014-2015	wave 3	837.57		respondent	female	59	divorced	israel			africa	africa		jew	jewish		not religious, secular		not so well	yes	bothered	a lot of difficulty	a lot of difficulty	a lot of difficulty	a lot of difficulty	some difficulty	some difficulty	no difficulty	150-154 cm	unknown		studied in the past		studied in the past	5-8			none of the above					less than 1 hour	hebrew	hebrew	no	no
166	1	2014-2015	wave 3	751.13	650.64	respondent	male	80+	married	europe-america					until 1947	jew	jewish		not religious, secular		well	no						no difficulty	no difficulty	a lot of difficulty	170-174 cm	70-74 kg		studied in the past		studied in the past	16 and above			ma, or a equivalent degree, including md	in israel and abroad		humanities	humanities	10 hours or more	hebrew	hebrew	no	no
166	2	2014-2015	wave 3	647.58	762.28	spouse	female	80+	married	israel			europe-america	europe-america		jew	jewish				well	no						no difficulty	no difficulty	no difficulty	155-159 cm	55-59 kg		studied in the past		studied in the past	16 and above			ba, or a equivalent degree, including an academic certificate	in israel	universities			10 hours or more	hebrew	hebrew	no	no
167	1	2014-2015	wave 3	1516.6	1565.55	respondent	female	69	married	israel			europe-america	europe-america		jew	jewish		not religious, secular		very well	yes	not bothered at all					no difficulty	no difficulty	no difficulty	160-164 cm	65-69 kg		studied in the past		studied in the past	16 and above			ma, or a equivalent degree, including md	in israel	universities			10 hours or more	hebrew	hebrew	no	no
167	2	2014-2015	wave 3	1624.39	1866.82	spouse	male	73	married	israel			europe-america	europe-america		jew	jewish				well	no						no difficulty	no difficulty	no difficulty	170-174 cm	80-84 kg		studied in the past		studied in the past	16 and above			ba, or a equivalent degree, including an academic certificate	abroad		engineering and architecture		10 hours or more	hebrew	hebrew	no	no
168	1	2014-2015	wave 3	505.53	904.22	respondent	female	69	married	israel			israel	israel		jew	jewish				very well	no						no difficulty	no difficulty	no difficulty	160-164 cm	65-69 kg		studied in the past		studied in the past	16 and above			ba, or a equivalent degree, including an academic certificate	in israel	universities	humanities	humanities	10 hours or more	hebrew	hebrew	no	no
168	2	2014-2015	wave 3	587.2		spouse	male	70	married	israel			europe-america	europe-america		jew	jewish				very well	yes	very bothered	some difficulty	no difficulty	no difficulty	no difficulty	no difficulty	no difficulty	no difficulty	180-184 cm	80-84 kg		studied in the past		studied in the past	16 and above			ba, or a equivalent degree, including an academic certificate	in israel	universities	law	humanities	10 hours or more	hebrew	hebrew	no	no
169	2	2014-2015	wave 3	576.83		respondent	female	78	widowed	europe-america					1948-1954	jew	jewish		not religious, secular		not so well	yes	bothered	a lot of difficulty	cannot at all	cannot at all	cannot at all	some difficulty	some difficulty	no difficulty	160-164 cm	75-79 kg		studied in the past		studied in the past	0.5-4			none of the above					less than 1 hour	hebrew	other	yes	no
170	1	2014-2015	wave 3	649.29		respondent	female	66	widowed	israel			europe-america	europe-america		jew	jewish		not religious, secular		very well	no						no difficulty	no difficulty	no difficulty	170-174 cm	unknown		studied in the past		studied in the past	13-15			matriculation certificate					10 hours or more	hebrew	hebrew	no	no
171	1	2014-2015	wave 3	543.35	581.54	respondent	female	68	married	israel			europe-america	europe-america		jew	jewish		not religious, secular		very well	no						some difficulty	no difficulty	no difficulty	165-169 cm	60-64 kg		studied in the past		studied in the past	16 and above			ma, or a equivalent degree, including md	in israel	academic colleges	humanities	education and teacher training	5-9 hours	hebrew	hebrew	no	no
171	2	2014-2015	wave 3	604.67	1517.86	spouse	male	70	married	israel			europe-america	europe-america		jew	jewish				well	yes	not bothered at all					some difficulty	no difficulty	no difficulty	180-184 cm	80-84 kg		studied in the past		studied in the past	13-15			matriculation certificate		universities			5-9 hours	hebrew	hebrew	no	no
172	1	2014-2015	wave 3	484.95	771.06	respondent	female	73	married	israel			europe-america	europe-america		jew	jewish		not religious, secular		well	yes	not so bothered	no difficulty	no difficulty	no difficulty	no difficulty	no difficulty	no difficulty	no difficulty	165-169 cm	70-74 kg		studied in the past		studied in the past	16 and above			non-academic post-secondary certificate		non academic institution	paramedical		10 hours or more	hebrew	hebrew	no	no
172	2	2014-2015	wave 3	445.45	557.25	spouse	male	74	married	israel			europe-america	europe-america		jew	jewish				well	yes	bothered	some difficulty	no difficulty	no difficulty	some difficulty	no difficulty	no difficulty	no difficulty	170-174 cm	85-89 kg		studied in the past		studied in the past	16 and above			ma, or a equivalent degree, including md	in israel	universities			10 hours or more	hebrew	other	yes	no
174	1	2014-2015	wave 3	784.09		respondent	male	73	married	israel			asia	asia		jew	jewish				well	no						no difficulty	no difficulty	no difficulty	170-174 cm	85-89 kg		studied in the past		studied in the past	11-12			matriculation certificate					10 hours or more	hebrew	hebrew	no	no
174	2	2014-2015	wave 3	757.58		spouse	female	70	married	europe-america					1955-1960	jew	jewish				not so well	yes	very bothered	a lot of difficulty	no difficulty	no difficulty	some difficulty	no difficulty	no difficulty	no difficulty	160-164 cm	75-79 kg		studied in the past		studied in the past	11-12			matriculation certificate					5-9 hours	hebrew	russian	yes	no
176	1	2014-2015	wave 3	584.76	664.28	respondent	male	66	married	israel			israel	europe-america		jew	jewish		not religious, secular		very well	no						no difficulty	no difficulty	no difficulty	175-179 cm	75-79 kg		studied in the past		studied in the past	16 and above			ba, or a equivalent degree, including an academic certificate	in israel	universities	social sciences	business and management	10 hours or more	hebrew	english	yes	no
176	2	2014-2015	wave 3	722.72	910.67	child	male	32	single	israel			israel	israel		jew	jewish				very well	no						no difficulty	no difficulty	no difficulty	175-179 cm	75-79 kg		studied in the past		studied in the past	16 and above			matriculation certificate					5-9 hours	hebrew	hebrew	no	no
176	3	2014-2015	wave 3	628.12	622.72	spouse	female	64	married	israel			israel	israel		jew	jewish				well	yes	not bothered at all					no difficulty	no difficulty	no difficulty	155-159 cm	80-84 kg		studied in the past		studied in the past	16 and above			ba, or a equivalent degree, including an academic certificate	in israel	universities			10 hours or more	hebrew	hebrew	no	no
177	1	2014-2015	wave 3	539.96	950.14	respondent	female	72	married	israel			europe-america	europe-america		jew	jewish		not religious, secular		not so well	yes	very bothered	a lot of difficulty	no difficulty	no difficulty	a lot of difficulty	no difficulty	no difficulty	no difficulty	170-174 cm	85-89 kg		studied in the past		studied in the past	9-10			none of the above					5-9 hours	hebrew	hebrew	no	no
177	2	2014-2015	wave 3	557.57	992.57	spouse	male	76	married	asia					until 1947	jew	jewish				not so well	yes	bothered	some difficulty	no difficulty	no difficulty	a lot of difficulty	a lot of difficulty	some difficulty	some difficulty	175-179 cm	75-79 kg		studied in the past		studied in the past	5-8			none of the above					2-4 hours	hebrew	other	yes	no
178	1	2014-2015	wave 3	830.5	1419.88	respondent	female	76	widowed	europe-america					1948-1954	jew	jewish		traditional- not so religious		not well at all	yes	very bothered	a lot of difficulty	a lot of difficulty	a lot of difficulty	a lot of difficulty	no difficulty	a lot of difficulty	no difficulty	150-154 cm	60-64 kg		studied in the past		studied in the past	13-15			non-academic post-secondary certificate					2-4 hours	hebrew	russian	yes	no
179	1	2014-2015	wave 3	890.15	1024.08	respondent	female	78	widowed	asia						jew	jewish		religious		well	no						some difficulty	no difficulty	no difficulty	150-154 cm	60-64 kg		studied in the past		studied in the past	5-8			none of the above					2-4 hours	hebrew	other	yes	no
180	1	2014-2015	wave 3	468.02	994.6	respondent	male	75	married	europe-america					1948-1954	jew	jewish				well	yes	not bothered at all					some difficulty	a lot of difficulty	a lot of difficulty	170-174 cm	85-89 kg		studied in the past		studied in the past	11-12			secondary school completion certificate					10 hours or more	hebrew	yiddish	yes	no
180	2	2014-2015	wave 3	453.24	837.12	spouse	female	69	married	europe-america					1948-1954	jew	jewish				well	yes	bothered	some difficulty	no difficulty	no difficulty	some difficulty	no difficulty	no difficulty	no difficulty	160-164 cm	75-79 kg		studied in the past		studied in the past	11-12			none of the above					5-9 hours	hebrew	romanian	yes	no
181	1	2014-2015	wave 3	557.25	807.51	respondent	female	68	widowed	israel			asia	asia		jew	jewish		not religious, secular		well	yes	not bothered at all					no difficulty	no difficulty	no difficulty	155-159 cm	70-74 kg		studied in the past		studied in the past	11-12			secondary school completion certificate					5-9 hours	hebrew		yes	no
182	1	2014-2015	wave 3	445.03	723.69	respondent	female	69	married	europe-america					1948-1954	jew	jewish				not so well	yes	bothered	some difficulty	no difficulty	no difficulty	some difficulty	no difficulty	no difficulty	no difficulty	160-164 cm	80-84 kg		studied in the past		studied in the past	16 and above			non-academic post-secondary certificate					less than 1 hour	hebrew	yiddish	yes	no
182	2	2014-2015	wave 3	580.3	795.59	spouse	male	70	married	israel			europe-america	europe-america		jew	jewish				very well	yes	not bothered at all					some difficulty	no difficulty	no difficulty	170-174 cm	90-94 kg		studied in the past		studied in the past	11-12			none of the above					10 hours or more	hebrew	hebrew	no	no
183	1	2014-2015	wave 3	241.91	405.55	respondent	male	78	married	israel			europe-america	israel		jew	jewish				not well at all	yes	very bothered	cannot at all	cannot at all	cannot at all	cannot at all	some difficulty	some difficulty	no difficulty	180-184 cm	80-84 kg		studied in the past		studied in the past	16 and above			ba, or a equivalent degree, including an academic certificate	in israel	universities	social sciences	other	less than 1 hour	hebrew	hebrew	no	no
183	2	2014-2015	wave 3	263.36		spouse	female	72	married	europe-america					1948-1954	jew	jewish				well	yes	bothered	a lot of difficulty	no difficulty	no difficulty	no difficulty	no difficulty	no difficulty	no difficulty	155-159 cm	70-74 kg		studied in the past		studied in the past	11-12			secondary school completion certificate					5-9 hours	hebrew	yiddish	yes	no
185	1	2014-2015	wave 3	562.49	810.14	respondent	male	71	married	israel			europe-america	europe-america		jew	jewish		not religious, secular		well	yes	not so bothered	no difficulty	no difficulty	no difficulty	some difficulty	no difficulty	no difficulty	no difficulty	175-179 cm	75-79 kg		studied in the past		studied in the past	16 and above			ma, or a equivalent degree, including md	in israel	academic colleges			10 hours or more	hebrew	hebrew	no	no
185	2	2014-2015	wave 3	593.15	820.44	spouse	female	72	married	israel			europe-america	europe-america		jew	jewish				very well	no						no difficulty	no difficulty	no difficulty	170-174 cm	70-74 kg		studied in the past		studied in the past	13-15			secondary school completion certificate					5-9 hours	hebrew	hebrew	no	no
186	1	2014-2015	wave 3	650.08		respondent	male	68	married	israel			europe-america	europe-america		jew	jewish				very well	no						no difficulty	no difficulty	no difficulty	170-174 cm	80-84 kg		studied in the past		studied in the past	16 and above			ba, or a equivalent degree, including an academic certificate	in israel	universities			5-9 hours	hebrew	hebrew	no	no
186	2	2014-2015	wave 3	588.97		spouse	female	66	married	israel			europe-america	europe-america		jew	jewish				very well	no						no difficulty	no difficulty	no difficulty	165-169 cm	85-89 kg		studied in the past		studied in the past	16 and above			ma, or a equivalent degree, including md	in israel	universities			10 hours or more	hebrew	hebrew	no	no
187	1	2014-2015	wave 3	417.41		respondent	male	54	single	israel			europe-america	europe-america		jew	jewish		not religious, secular		very well	no						no difficulty	no difficulty	no difficulty	175-179 cm	70-74 kg		studied in the past		studied in the past	13-15			ba, or a equivalent degree, including an academic certificate	in israel	colleges for teacher education	education and teacher training	unknown	2-4 hours	hebrew	hebrew	no	no
187	2	2014-2015	wave 3	405.62		child	female	80+	widowed	europe-america					until 1947	jew	jewish		not religious, secular		not well at all	yes	bothered	some difficulty	no difficulty	no difficulty	cannot at all	a lot of difficulty	no difficulty	some difficulty	165-169 cm	60-64 kg		studied in the past		studied in the past	9-10			secondary school completion certificate					less than 1 hour	hebrew	romanian	yes	no
191	2	2014-2015	wave 3	395.76	704.47	respondent	male	80+	widowed	europe-america					1955-1960	jew	jewish		not religious, secular		not so well	yes	very bothered	a lot of difficulty	no difficulty	no difficulty	cannot at all	some difficulty	no difficulty	no difficulty	unknown	65-69 kg		studied in the past		studied in the past	16 and above			ba, or a equivalent degree, including an academic certificate	in israel	universities	art, crafts and applied arts	languages, literature and regional studies	10 hours or more	english	english	yes	no
193	1	2014-2015	wave 3	1231.96		respondent	male	57	married	europe-america					1961-1971	jew	jewish		not religious, secular		well	no						no difficulty	no difficulty	no difficulty	185-189 cm	85-89 kg		studied in the past		studied in the past	13-15			ba, or a equivalent degree, including an academic certificate	in israel	universities			5-9 hours	hebrew	english	yes	no
193	2	2014-2015	wave 3	1191.75		spouse	female	56	married	israel			israel	israel		jew	jewish				well	no						no difficulty	no difficulty	no difficulty	160-164 cm	50-54 kg		studied in the past		studied in the past	16 and above			ma, or a equivalent degree, including md	in israel	universities			5-9 hours	hebrew	hebrew	no	no
193	7	2014-2015	wave 3	1341.51		other non-relative	female	22	single	europe-america					1996+	other	other				very well	no						no difficulty	no difficulty	no difficulty	160-164 cm	45-49 kg		currently studying, including vacation		studied in the past	13-15			matriculation certificate		universities			10 hours or more	hebrew	russian	yes	no
194	2	2014-2015	wave 3	296	591.06	respondent	male	40	single	israel			israel	israel		jew	jewish		traditional- not so religious		well	no						no difficulty	no difficulty	no difficulty	160-164 cm	90-94 kg		studied in the past		studied in the past	13-15			secondary school completion certificate					less than 1 hour	hebrew	hebrew	no	no
196	1	2014-2015	wave 3	932.44	1561.96	respondent	male	75	married	europe-america					1961-1971	jew	jewish		not religious, secular		well	yes	bothered	no difficulty	no difficulty	no difficulty	no difficulty	some difficulty	no difficulty	no difficulty	165-169 cm	95-99 kg		studied in the past		studied in the past	13-15			matriculation certificate					less than 1 hour	hebrew	romanian	yes	no
196	2	2014-2015	wave 3	885.39		spouse	female	69	married	israel			israel	israel		jew	jewish				not well at all	yes	very bothered	a lot of difficulty	some difficulty	some difficulty	some difficulty	some difficulty	no difficulty	no difficulty	160-164 cm	70-74 kg		studied in the past		studied in the past	11-12			secondary school completion certificate					2-4 hours	hebrew	hebrew	no	no
197	1	2014-2015	wave 3	506.04	472.67	respondent	female	68	widowed	israel			asia	israel		jew	jewish		not religious, secular		not well at all	yes	very bothered	a lot of difficulty	no difficulty	no difficulty	some difficulty	no difficulty	no difficulty	no difficulty	155-159 cm	75-79 kg		studied in the past		studied in the past	16 and above			ma, or a equivalent degree, including md	in israel	universities	paramedical		10 hours or more	hebrew	hebrew	no	no
198	1	2014-2015	wave 3	780.46	2000.79	respondent	female	70	married	europe-america					1948-1954	jew	jewish		not religious, secular		well	no						no difficulty	no difficulty	no difficulty	155-159 cm	60-64 kg		currently studying, including vacation		studied in the past	16 and above			non-academic post-secondary certificate					10 hours or more	hebrew	hebrew	no	no
198	2	2014-2015	wave 3	575.91	657.31	spouse	male	71	married	israel			europe-america	europe-america		jew	jewish				well	yes	not bothered at all					some difficulty	no difficulty	no difficulty	185-189 cm	80-84 kg		currently studying, including vacation		studied in the past	16 and above			ma, or a equivalent degree, including md	in israel	universities	social sciences	biological sciences	10 hours or more	hebrew	hebrew	no	no
199	1	2014-2015	wave 3	573.69	663.77	respondent	female	69	married	israel			europe-america	asia		jew	jewish		not religious, secular		very well	no						no difficulty	no difficulty	no difficulty	150-154 cm	55-59 kg		studied in the past		studied in the past	11-12			secondary school completion certificate					10 hours or more	hebrew	hebrew	no	no
199	2	2014-2015	wave 3	563.96	467.65	spouse	male	71	single	israel			europe-america	europe-america		jew	jewish				not so well	yes	not so bothered	no difficulty	no difficulty	no difficulty	no difficulty	no difficulty	no difficulty	no difficulty	170-174 cm	70-74 kg		studied in the past		studied in the past	16 and above			non-academic post-secondary certificate					10 hours or more	hebrew	hebrew	no	no
200	1	2014-2015	wave 3	538.67	828.09	respondent	female	76	widowed	asia					1948-1954	jew	jewish		religious		not well at all	yes	very bothered	cannot at all	cannot at all	cannot at all	cannot at all	no difficulty	a lot of difficulty	some difficulty	160-164 cm	70-74 kg		studied in the past		studied in the past	5-8			secondary school completion certificate					less than 1 hour	hebrew	other	yes	no
200	3	2014-2015	wave 3	567.3	839.02	spouse	male	76	divorced	africa					1948-1954	jew	jewish				not well at all	yes	very bothered	a lot of difficulty	a lot of difficulty	a lot of difficulty	some difficulty	no difficulty	a lot of difficulty	some difficulty	175-179 cm	100-104 kg		studied in the past		studied in the past	5-8			secondary school completion certificate					less than 1 hour	hebrew	arabic	yes	no
201	1	2014-2015	wave 3	582.81	410.85	respondent	male	68	married	israel			israel	israel		jew	jewish		traditional-religious		well	no						no difficulty	no difficulty	no difficulty	160-164 cm	65-69 kg		studied in the past		studied in the past	13-15			non-academic post-secondary certificate					2-4 hours	hebrew	hebrew	no	yes
201	2	2014-2015	wave 3	564.4	537.36	spouse	female	68	married	israel			asia	asia		jew	jewish				not so well	no						no difficulty	no difficulty	no difficulty	160-164 cm	unknown		studied in the past		studied in the past	13-15			non-academic post-secondary certificate		non academic institution	business and management		2-4 hours	hebrew	hebrew	no	no
202	1	2014-2015	wave 3	585.39		respondent	female	66	married	israel			israel	israel		jew	jewish				very well	no						no difficulty	no difficulty	no difficulty	160-164 cm	60-64 kg		studied in the past		studied in the past	13-15			secondary school completion certificate					2-4 hours	hebrew	hebrew	no	no
202	2	2014-2015	wave 3	629.32		spouse	male	67	married	europe-america					1955-1960	jew	jewish				well	no						no difficulty	no difficulty	no difficulty	175-179 cm	75-79 kg		studied in the past		studied in the past	11-12			none of the above					2-4 hours	hebrew	other	yes	no
204	1	2014-2015	wave 3	1310.79		respondent	female	78	widowed	asia					1948-1954	jew	jewish		traditional-religious		not so well	no						some difficulty	some difficulty	some difficulty	150-154 cm	55-59 kg		studied in the past		studied in the past	5-8			none of the above					less than 1 hour	hebrew	arabic	yes	no
205	1	2014-2015	wave 3	2304.21	3151.79	respondent	female	68	separated	israel			europe-america	europe-america		jew	jewish		not religious, secular		very well	no						no difficulty	no difficulty	no difficulty	155-159 cm	65-69 kg		studied in the past		studied in the past	16 and above			matriculation certificate					10 hours or more	hebrew	hebrew	no	no
207	1	2014-2015	wave 3	1221.86	1113.25	respondent	male	67	married	europe-america					1948-1954	jew	jewish		not religious, secular		very well	no						no difficulty	no difficulty	no difficulty	170-174 cm	85-89 kg		studied in the past		studied in the past	16 and above			ma, or a equivalent degree, including md	in israel	universities			10 hours or more	hebrew	hebrew	no	no
207	2	2014-2015	wave 3	971.37		spouse	female	66	married	israel			europe-america	europe-america		jew	jewish				not so well	yes	very bothered	a lot of difficulty	no difficulty	no difficulty	a lot of difficulty	no difficulty	no difficulty	no difficulty	160-164 cm	70-74 kg		studied in the past		studied in the past	16 and above			ma, or a equivalent degree, including md	in israel	universities			10 hours or more	hebrew	hebrew	no	no
208	1	2014-2015	wave 3	343.43	477.88	respondent	female	76	married	israel			europe-america	europe-america		jew	jewish				well	yes	not so bothered	some difficulty	no difficulty	no difficulty	some difficulty	no difficulty	no difficulty	some difficulty	155-159 cm	70-74 kg		studied in the past		studied in the past	13-15			secondary school completion certificate					10 hours or more	hebrew	hebrew	no	no
208	2	2014-2015	wave 3	344.73		spouse	male	75	married	israel			europe-america	europe-america		jew	jewish				not so well	no						no difficulty	no difficulty	some difficulty	165-169 cm	70-74 kg		studied in the past		studied in the past	11-12			secondary school completion certificate					2-4 hours	hebrew	hebrew	no	no
209	1	2014-2015	wave 3	1155.98	2025.54	respondent	female	78	married	israel			europe-america	europe-america		jew	jewish		not religious, secular		very well	no						no difficulty	no difficulty	no difficulty	155-159 cm	50-54 kg		studied in the past		studied in the past	16 and above			non-academic post-secondary certificate					10 hours or more	hebrew	hebrew	no	no
209	2	2014-2015	wave 3	1217.4	2065.44	spouse	male	78	married	israel			europe-america	europe-america		jew	jewish				very well	no						some difficulty	no difficulty	a lot of difficulty	170-174 cm	70-74 kg		studied in the past		studied in the past	11-12			secondary school completion certificate					10 hours or more	hebrew	hebrew	no	no
211	1	2014-2015	wave 3	1616.17	2489.63	respondent	male	35	married	israel			israel	israel		jew	jewish		not religious, secular		very well	no						no difficulty	no difficulty	no difficulty	170-174 cm	75-79 kg		studied in the past		studied in the past	16 and above			non-academic post-secondary certificate					2-4 hours	hebrew	hebrew	no	no
211	2	2014-2015	wave 3	1440.98		spouse	female	45	married	europe-america						jew	jewish				well	no						no difficulty	no difficulty	no difficulty	165-169 cm	60-64 kg		studied in the past		studied in the past	16 and above			ma, or a equivalent degree, including md	abroad		engineering and architecture		5-9 hours	hebrew	russian	yes	no
211	3	2014-2015	wave 3	1379.44	1458.26	child	male	8		israel	1	2	israel	europe-america		jew	jewish			1	very well							no difficulty	no difficulty	no difficulty	unknown	unknown		currently studying, including vacation			0.5-4	yes	bet						2-4 hours	hebrew	hebrew	no	no
211	7	2014-2015	wave 3	1379.44		child	female	2		israel	1	2	israel	europe-america		jew	jewish			1	very well								no difficulty	no difficulty	to 149 cm	to 44 kg			in framework, including vacation		0.5-4											no	no
212	1	2014-2015	wave 3	254.13	223	respondent	male	68	divorced	israel			europe-america	europe-america		jew	jewish		not religious, secular		well	no						no difficulty	some difficulty	some difficulty	165-169 cm	80-84 kg		studied in the past		studied in the past	13-15			secondary school completion certificate		universities			10 hours or more	hebrew	hebrew	no	no
212	2	2014-2015	wave 3	257.36	390.4	spouse	female	66	widowed	europe-america					1948-1954	jew	jewish				very well	no						no difficulty	no difficulty	no difficulty	160-164 cm	80-84 kg		studied in the past		studied in the past	13-15			non-academic post-secondary certificate					10 hours or more	hebrew	hebrew	no	no
213	2	2014-2015	wave 3	424.16	757.16	respondent	female	70	married	europe-america					1948-1954	jew	jewish		not religious, secular		well	yes	not so bothered	no difficulty	no difficulty	no difficulty	no difficulty	no difficulty	no difficulty	no difficulty	165-169 cm	60-64 kg		studied in the past		studied in the past	16 and above			phd, or a equivalent degree	in israel	universities	languages, literature and regional studies	education and teacher training	10 hours or more	hebrew	yiddish	yes	no
213	3	2014-2015	wave 3	445.45	745.21	spouse	male	72	married	asia					1948-1954	jew	jewish				well	yes	not so bothered	no difficulty	no difficulty	no difficulty	no difficulty	no difficulty	no difficulty	no difficulty	170-174 cm	70-74 kg		studied in the past		studied in the past	16 and above			phd, or a equivalent degree	in israel	universities			10 hours or more	hebrew	arabic	yes	no
214	1	2014-2015	wave 3	516.8	1144.72	respondent	female	64	single	israel			europe-america	europe-america		jew	jewish		not religious, secular		well	no						no difficulty	no difficulty	no difficulty	175-179 cm	75-79 kg		studied in the past		studied in the past	16 and above			matriculation certificate					5-9 hours	hebrew	hebrew	no	no
215	1	2014-2015	wave 3	532.19	797.18	respondent	male	80+	widowed	israel			europe-america	europe-america		jew	jewish		not religious, secular		well	yes	not bothered at all					some difficulty	some difficulty	some difficulty	180-184 cm	80-84 kg		studied in the past		studied in the past	13-15			non-academic post-secondary certificate		non academic institution	unknown	unknown	10 hours or more	hebrew	hebrew	no	no
216	1	2014-2015	wave 3	683.99	849.47	respondent	female	71	widowed	israel			europe-america	europe-america		jew	jewish		not religious, secular		well	yes	bothered	some difficulty	no difficulty	no difficulty	no difficulty	no difficulty	no difficulty	no difficulty	155-159 cm	75-79 kg		studied in the past		studied in the past	16 and above			non-academic post-secondary certificate		universities	biological sciences		5-9 hours	hebrew	hebrew	no	no
218	1	2014-2015	wave 3	442.57	875.66	respondent	female	66	married	israel			africa	africa		jew	jewish				well	no						no difficulty	no difficulty	no difficulty	160-164 cm	70-74 kg		studied in the past		studied in the past	5-8			none of the above					2-4 hours	hebrew	arabic	yes	no
218	2	2014-2015	wave 3	509.55	386.39	spouse	male	69	married	asia					1948-1954	jew	jewish				well	no						no difficulty	no difficulty	no difficulty	175-179 cm	70-74 kg		studied in the past		studied in the past	5-8			none of the above					2-4 hours	hebrew	arabic	yes	no
218	4	2014-2015	wave 3	335.51	943.76	child	male	32	married	israel			asia	israel		jew	jewish				very well	no						no difficulty	no difficulty	no difficulty	170-174 cm	65-69 kg		studied in the past		studied in the past	13-15			secondary school completion certificate					2-4 hours	hebrew	hebrew	no	no
218	6	2014-2015	wave 3	539.55		spouse of child	female	28	married	israel			europe-america	europe-america		jew	jewish				very well	no						no difficulty	no difficulty	no difficulty	160-164 cm	60-64 kg		studied in the past		studied in the past	13-15			non-academic post-secondary certificate					5-9 hours	hebrew	russian	yes	no
218	7	2014-2015	wave 3	450.33		grandchild	female	0		israel	4	6	israel	israel		jew	jewish			4	very well								no difficulty	no difficulty	unknown	to 44 kg			in framework, including vacation		0.5-4											no	no
221	1	2014-2015	wave 3	801.29	1101.34	respondent	male	80+	widowed	asia					1948-1954	jew	jewish		refuse to answer		not so well	no						no difficulty	no difficulty	some difficulty	170-174 cm	80-84 kg		studied in the past		studied in the past	0.5-4			none of the above					2-4 hours	hebrew	other	yes	no
222	1	2014-2015	wave 3	562.93	679.64	respondent	female	41	married	israel			asia	asia		jew	jewish				very well	no						no difficulty	no difficulty	no difficulty	unknown	unknown		studied in the past		studied in the past	11-12			secondary school completion certificate					5-9 hours	hebrew	hebrew	no	no
222	2	2014-2015	wave 3	638.27	1104.25	spouse	male	47	married	israel			asia	israel		jew	jewish				very well	no						no difficulty	no difficulty	no difficulty	165-169 cm	unknown		studied in the past		studied in the past	13-15			secondary school completion certificate					5-9 hours	hebrew	hebrew	no	no
222	3	2014-2015	wave 3	565.87	751.82	child	female	8		israel	2	1	israel	israel		jew	jewish			2	very well							no difficulty	no difficulty	no difficulty	unknown	unknown		currently studying, including vacation			0.5-4	yes	gimel						2-4 hours	hebrew	hebrew	no	no
222	4	2014-2015	wave 3	565.87	751.82	child	male	5		israel	2	1	israel	israel		jew	jewish			2	well							no difficulty	no difficulty	no difficulty	unknown	unknown	kindergarten				0.5-4									hebrew	hebrew	no	no
222	5	2014-2015	wave 3	640.29	594.85	spouse's parent	male	80+	widowed	asia						jew	jewish				well	yes	not bothered at all					no difficulty	no difficulty	no difficulty	unknown	unknown		studied in the past		never studied	0.5-4			none of the above					10 hours or more	hebrew	other	yes	no
222	6	2014-2015	wave 3	565.87		child	male	2		israel	2	1	israel	israel		jew	jewish			2	very well								no difficulty	no difficulty	unknown	unknown			not in framework		0.5-4											no	no
223	1	2014-2015	wave 3	349.45	555.98	respondent	female	29	married	israel			israel	israel		jew	jewish		not religious, secular		very well	no						some difficulty	some difficulty	no difficulty	150-154 cm	50-54 kg		studied in the past		studied in the past	16 and above			ba, or a equivalent degree, including an academic certificate	in israel	academic colleges			2-4 hours	hebrew	hebrew	no	no
223	3	2014-2015	wave 3	521.7	623.75	spouse	male	33	married	israel			israel	israel		jew	jewish				well	yes	not so bothered	no difficulty	no difficulty	no difficulty	no difficulty	some difficulty	no difficulty	some difficulty	180-184 cm	70-74 kg		studied in the past		studied in the past	16 and above			ba, or a equivalent degree, including an academic certificate	in israel	academic colleges			2-4 hours	hebrew	hebrew	no	no
225	2	2014-2015	wave 3	608.46	933.92	respondent	female	65	married	israel			europe-america	europe-america		jew	jewish				not so well	yes	bothered	some difficulty	no difficulty	no difficulty	no difficulty	some difficulty	no difficulty	some difficulty	160-164 cm	55-59 kg		studied in the past		studied in the past	13-15			non-academic post-secondary certificate					2-4 hours	hebrew	hebrew	no	no
225	3	2014-2015	wave 3	888.28	1832.2	spouse	male	65	married	israel			europe-america	europe-america		jew	jewish				not so well	no						some difficulty	no difficulty	a lot of difficulty	175-179 cm	75-79 kg		studied in the past		studied in the past	13-15			non-academic post-secondary certificate					5-9 hours	hebrew	hebrew	no	no
226	2	2014-2015	wave 3	294.04	950.06	respondent	male	65	married	israel			israel	asia		jew	jewish		traditional-religious		well	no						no difficulty	no difficulty	some difficulty	175-179 cm	70-74 kg		studied in the past		studied in the past				none of the above					10 hours or more	hebrew	hebrew	no	no
226	3	2014-2015	wave 3	332.99	647.55	spouse	female	61	married	israel			asia	israel		jew	jewish				well	yes	bothered	no difficulty	no difficulty	no difficulty	no difficulty	no difficulty	no difficulty	no difficulty	160-164 cm	70-74 kg		studied in the past		studied in the past	9-10			none of the above					5-9 hours	hebrew	hebrew	no	yes
227	1	2014-2015	wave 3	493.81	552	respondent	male	65	married	israel			europe-america	europe-america		jew	jewish		not religious, secular		not so well	yes	bothered	some difficulty	no difficulty	no difficulty	no difficulty	no difficulty	no difficulty	no difficulty	175-179 cm	80-84 kg		studied in the past		studied in the past	13-15			secondary school completion certificate					10 hours or more	hebrew	hebrew	no	no
227	2	2014-2015	wave 3	433.78	447.56	spouse	female	66	married	israel			europe-america	europe-america		jew	jewish				well	yes	not so bothered	no difficulty	no difficulty	no difficulty	no difficulty	no difficulty	no difficulty	no difficulty	160-164 cm	60-64 kg		studied in the past		studied in the past	11-12			secondary school completion certificate					10 hours or more	hebrew	hebrew	no	no
228	1	2014-2015	wave 3	611.38	613.72	respondent	female	71	widowed	israel			europe-america	europe-america		jew	jewish		not religious, secular		well	yes	bothered	a lot of difficulty	no difficulty	no difficulty	some difficulty	a lot of difficulty	some difficulty	a lot of difficulty	160-164 cm	55-59 kg		studied in the past		studied in the past	13-15			secondary school completion certificate					10 hours or more	hebrew	hebrew	no	no
229	1	2014-2015	wave 3	1006.69	1101.79	respondent	female	38	single	europe-america					1980-1989	jew	jewish		traditional- not so religious		very well	no						no difficulty	no difficulty	no difficulty	150-154 cm	80-84 kg		studied in the past		studied in the past	13-15			non-academic post-secondary certificate					10 hours or more	hebrew	french	yes	no
229	2	2014-2015	wave 3	879.58	1218.81	child	male	7		israel		1	israel	europe-america		jew	jewish			1	very well							no difficulty	no difficulty	no difficulty	to 149 cm	to 44 kg	primary school, including vacation				0.5-4	no	bet						2-4 hours	hebrew	hebrew	no	no
229	3	2014-2015	wave 3	879.58	1218.81	child	male	8		israel		1	israel	europe-america		jew	jewish			1	very well							no difficulty	no difficulty	no difficulty	to 149 cm	to 44 kg		currently studying, including vacation			0.5-4	no	gimel						2-4 hours	hebrew	hebrew	no	no
229	6	2014-2015	wave 3	879.58	1218.81	child	female	3		israel		1	israel	europe-america		jew	jewish			1	very well								no difficulty	no difficulty	to 149 cm	to 44 kg			not in framework		0.5-4											no	no
229	7	2014-2015	wave 3	756.06	1114.25	parent	female	66	widowed	israel			africa	africa		jew	jewish				very well	no						no difficulty	no difficulty	no difficulty	155-159 cm	55-59 kg		studied in the past		studied in the past	16 and above			ma, or a equivalent degree, including md	abroad		paramedical		5-9 hours	hebrew	french	yes	yes
230	1	2014-2015	wave 3	1449.44	1133.77	respondent	male	42	married	israel			europe-america	europe-america		jew	jewish		not religious, secular		well	yes	very bothered	no difficulty	no difficulty	no difficulty	some difficulty	a lot of difficulty	no difficulty	no difficulty	175-179 cm	90-94 kg		studied in the past		studied in the past	16 and above			ba, or a equivalent degree, including an academic certificate	in israel	universities			5-9 hours	hebrew	hebrew	no	no
230	2	2014-2015	wave 3	1591.74	1546.12	spouse	female	40	married	israel			israel	israel		jew	jewish				very well	no						no difficulty	no difficulty	no difficulty	160-164 cm	50-54 kg		studied in the past		studied in the past	16 and above			matriculation certificate		universities			2-4 hours	hebrew	hebrew	no	no
230	3	2014-2015	wave 3	1390.76	1710.33	child	female	6		israel	1	2	israel	israel		jew	jewish			1	very well							some difficulty	some difficulty	no difficulty	to 149 cm	to 44 kg	primary school, including vacation				0.5-4	yes	aleph							hebrew	hebrew	no	no
230	4	2014-2015	wave 3	1390.76		child	female	1		israel	1	2	israel	israel		jew	jewish			1	very well								no difficulty	no difficulty	to 149 cm	to 44 kg			in framework, including vacation		0.5-4											no	no
233	1	2014-2015	wave 3	685.14	839.24	respondent	male	72	married	israel			asia	israel		jew	jewish		religious		very well	yes	not bothered at all					no difficulty	no difficulty	no difficulty	170-174 cm	70-74 kg		studied in the past		studied in the past	9-10			secondary school completion certificate					10 hours or more	hebrew	hebrew	no	yes
233	2	2014-2015	wave 3	650.58	872.16	spouse	female	72	married	israel			asia	asia		jew	jewish				well	yes	bothered	a lot of difficulty	no difficulty	no difficulty	some difficulty	no difficulty	some difficulty	some difficulty	150-154 cm	70-74 kg		studied in the past		studied in the past	5-8			none of the above					do not read at all	hebrew	hebrew	no	yes
234	1	2014-2015	wave 3	541.46	622.27	respondent	male	70	married	israel			asia	asia		jew	jewish		not religious, secular		well	yes	not bothered at all					no difficulty	no difficulty	no difficulty	170-174 cm	70-74 kg		studied in the past		studied in the past	16 and above			phd, or a equivalent degree	in israel	universities			10 hours or more	hebrew	hebrew	no	yes
234	2	2014-2015	wave 3	581.61	904.22	spouse	female	69	married	israel			europe-america	europe-america		jew	jewish				not so well	yes	bothered	a lot of difficulty	no difficulty	no difficulty	some difficulty	some difficulty	no difficulty	no difficulty	160-164 cm	unknown		studied in the past		studied in the past	13-15			ba, or a equivalent degree, including an academic certificate	in israel	universities			2-4 hours	hebrew	hebrew	no	no
236	1	2014-2015	wave 3	829.31		respondent	female	69	married	israel			asia	asia		jew	jewish		not religious, secular		not well at all	yes	very bothered	some difficulty	a lot of difficulty	a lot of difficulty	a lot of difficulty	a lot of difficulty	no difficulty	no difficulty	160-164 cm	65-69 kg		studied in the past		studied in the past	0.5-4			none of the above					less than 1 hour	hebrew	other	yes	no
236	2	2014-2015	wave 3	873.37		spouse	male	71	married	asia					1948-1954	jew	jewish				well	no						no difficulty	no difficulty	no difficulty	175-179 cm	70-74 kg		studied in the past		studied in the past	0.5-4			none of the above					2-4 hours	hebrew	hebrew	no	no
237	1	2014-2015	wave 3	578.57	1127.96	respondent	female	80+	widowed	israel			europe-america	europe-america		jew	jewish		traditional- not so religious		well	no						no difficulty	no difficulty	some difficulty	160-164 cm	80-84 kg		studied in the past		studied in the past	11-12			matriculation certificate					10 hours or more	hebrew	yiddish	yes	no
238	1	2014-2015	wave 3	787.69	907.57	respondent	female	68	widowed	asia					1955-1960	jew	jewish		traditional- not so religious		well	yes	not so bothered	no difficulty	no difficulty	no difficulty	no difficulty	no difficulty	no difficulty	no difficulty	165-169 cm	70-74 kg		studied in the past		studied in the past	11-12			secondary school completion certificate					5-9 hours	hebrew	other	yes	no
238	3	2014-2015	wave 3	748.6		child	female	31	single	israel			israel	asia		jew	jewish				very well	no						a lot of difficulty	no difficulty	no difficulty	175-179 cm	55-59 kg		currently studying, including vacation		studied in the past	13-15			matriculation certificate		academic colleges	business and management		less than 1 hour	hebrew	hebrew	no	no
239	1	2014-2015	wave 3	582.52	727.63	respondent	female	68	married	israel			europe-america	europe-america		jew	jewish		not religious, secular		well	no						no difficulty	no difficulty	no difficulty	160-164 cm	70-74 kg		studied in the past		studied in the past	13-15			non-academic post-secondary certificate					10 hours or more	hebrew	hebrew	no	no
239	2	2014-2015	wave 3	535.07	384.87	spouse	male	68	married	israel			europe-america	europe-america		jew	jewish				well	no						no difficulty	no difficulty	no difficulty	180-184 cm	80-84 kg		studied in the past		studied in the past	16 and above			ba, or a equivalent degree, including an academic certificate	in israel	universities			10 hours or more	hebrew	hebrew	no	no
240	1	2014-2015	wave 3	667.82	929.2	respondent	female	64	married	asia					1955-1960	jew	jewish		not religious, secular		well	no						no difficulty	no difficulty	no difficulty	155-159 cm	65-69 kg		studied in the past		studied in the past	16 and above			matriculation certificate		universities			5-9 hours	hebrew	english	yes	no
240	2	2014-2015	wave 3	768.9		spouse	male	67	married	europe-america					1948-1954	jew	jewish				very well	no						no difficulty	no difficulty	no difficulty	175-179 cm	85-89 kg		studied in the past		studied in the past	16 and above			non-academic post-secondary certificate					2-4 hours	hebrew	other	yes	no
240	3	2014-2015	wave 3	705.6		child	male	29	single	israel			europe-america	asia		jew	jewish				very well	no						no difficulty	no difficulty	no difficulty	175-179 cm	70-74 kg		studied in the past		studied in the past	16 and above			ba, or a equivalent degree, including an academic certificate	in israel	academic colleges			5-9 hours	hebrew	hebrew	no	no
243	1	2014-2015	wave 3	183.18	145.64	respondent	female	66	divorced	israel			europe-america	europe-america		jew	jewish		not religious, secular		very well	no						no difficulty	no difficulty	no difficulty	160-164 cm	60-64 kg		currently studying, including vacation		studied in the past	16 and above			non-academic post-secondary certificate		universities	art, crafts and applied arts		5-9 hours	hebrew	hebrew	no	no
245	1	2014-2015	wave 3	568.61	1101.63	respondent	female	33	single	israel			asia	africa		jew	jewish		traditional- not so religious		very well	no						no difficulty	no difficulty	no difficulty	155-159 cm	70-74 kg		studied in the past		studied in the past	16 and above			secondary school completion certificate					10 hours or more	hebrew	hebrew	no	no
245	2	2014-2015	wave 3	558.04	626.07	parent	female	73	widowed	africa					1948-1954	jew	jewish				not well at all	yes	very bothered	a lot of difficulty	some difficulty	some difficulty	a lot of difficulty	some difficulty	a lot of difficulty	no difficulty	150-154 cm	95-99 kg		studied in the past		studied in the past	5-8			none of the above					2-4 hours	hebrew	arabic	yes	no
246	2	2014-2015	wave 3	321.97	675.2	respondent	male	60	divorced	israel			asia	israel		jew	jewish		not religious, secular		well	no						no difficulty	no difficulty	no difficulty	180-184 cm	95-99 kg		studied in the past		studied in the past	11-12			none of the above					5-9 hours	hebrew	hebrew	no	no
247	1	2014-2015	wave 3	829.31	1266.75	respondent	female	80+	married	israel			asia	asia		jew	jewish				not so well	yes	very bothered	a lot of difficulty	some difficulty	some difficulty	a lot of difficulty	no difficulty	some difficulty	some difficulty	165-169 cm	70-74 kg		studied in the past		studied in the past	0.5-4			none of the above					5-9 hours	hebrew	hebrew	no	no
247	2	2014-2015	wave 3	873.37	1291.7	spouse	male	80+	married	israel			israel	israel		jew	jewish				well	yes	not so bothered	a lot of difficulty	no difficulty	no difficulty	some difficulty	some difficulty	some difficulty	some difficulty	170-174 cm	90-94 kg		studied in the past		studied in the past	9-10			secondary school completion certificate					2-4 hours	hebrew	hebrew	no	yes
250	1	2014-2015	wave 3	518.16	401.12	respondent	female	65	married	israel			africa	africa		jew	jewish				well	no						no difficulty	no difficulty	no difficulty	170-174 cm	80-84 kg		studied in the past		studied in the past	11-12			secondary school completion certificate					5-9 hours	hebrew	hebrew	no	yes
250	2	2014-2015	wave 3	588.64	640.39	spouse	male	70	married	israel			asia	asia		jew	jewish				well	yes	very bothered	no difficulty	no difficulty	no difficulty	no difficulty	no difficulty	no difficulty	no difficulty	175-179 cm	80-84 kg		studied in the past		studied in the past	9-10			none of the above					5-9 hours	hebrew	hebrew	no	yes
251	1	2014-2015	wave 3	580.3		respondent	male	68	married	israel			asia	asia		jew	jewish		not religious, secular		well	yes	very bothered	a lot of difficulty	no difficulty	no difficulty	a lot of difficulty	some difficulty	no difficulty	no difficulty	170-174 cm	95-99 kg		studied in the past		studied in the past	11-12			secondary school completion certificate					5-9 hours	hebrew	hebrew	no	no
253	1	2014-2015	wave 3	570.93	997.39	respondent	female	80+	widowed	asia					until 1947	jew	jewish		traditional-religious		well	no						no difficulty	no difficulty	no difficulty	150-154 cm	55-59 kg		studied in the past		studied in the past	11-12			secondary school completion certificate					2-4 hours	hebrew	other	yes	no
254	1	2014-2015	wave 3	831.8	1270.55	respondent	female	80+	married	asia					1980-1989	jew	jewish		religious		well	no						some difficulty	no difficulty	a lot of difficulty	unknown	70-74 kg		studied in the past		studied in the past	5-8			none of the above					10 hours or more	arabic	arabic	yes	no
254	2	2014-2015	wave 3	875.99	1295.58	spouse	male	80+	married	asia					until 1947	jew	jewish				not well at all	yes	very bothered	a lot of difficulty	cannot at all	cannot at all	cannot at all	no difficulty	some difficulty	no difficulty	175-179 cm	70-74 kg		studied in the past		studied in the past	5-8			none of the above					10 hours or more	arabic	arabic	yes	no
255	1	2014-2015	wave 3	301.35		respondent	male	73	married	israel			israel	israel		jew	jewish				not so well	yes	very bothered	some difficulty	no difficulty	no difficulty	some difficulty	no difficulty	no difficulty	no difficulty	160-164 cm	85-89 kg		studied in the past		studied in the past	5-8			none of the above					2-4 hours	hebrew	hebrew	no	yes
255	2	2014-2015	wave 3	291.83		spouse	female	69	married	israel			israel	israel		jew	jewish				not so well	yes	very bothered	some difficulty	no difficulty	no difficulty	some difficulty	no difficulty	some difficulty	no difficulty	160-164 cm	95-99 kg		studied in the past		studied in the past	11-12			secondary school completion certificate					2-4 hours	hebrew	hebrew	no	no
256	1	2014-2015	wave 3	578.57	794.92	respondent	female	67	widowed	israel			asia	europe-america		jew	jewish		not religious, secular		very well	yes	bothered	some difficulty	no difficulty	no difficulty	no difficulty	no difficulty	no difficulty	no difficulty	155-159 cm	50-54 kg		studied in the past		studied in the past	11-12			secondary school completion certificate					5-9 hours	hebrew	hebrew	no	yes
258	1	2014-2015	wave 3	611.38	613.72	respondent	female	70	divorced	israel			asia	europe-america		jew	jewish		not religious, secular		well	yes	bothered	some difficulty	no difficulty	no difficulty	no difficulty	no difficulty	some difficulty	no difficulty	155-159 cm	70-74 kg		studied in the past		studied in the past	11-12			secondary school completion certificate					10 hours or more	hebrew	hebrew	no	no
259	1	2014-2015	wave 3	866.92	549.62	respondent	male	64	married	israel			europe-america	europe-america		jew	jewish		not religious, secular		well	no						no difficulty	no difficulty	no difficulty	170-174 cm	85-89 kg		studied in the past		studied in the past	16 and above			non-academic post-secondary certificate					less than 1 hour	hebrew	hebrew	no	no
259	2	2014-2015	wave 3	600.21	403.76	spouse	female	63	married	israel			europe-america	europe-america		jew	jewish				well	yes	not bothered at all					no difficulty	no difficulty	no difficulty	160-164 cm	70-74 kg		studied in the past		studied in the past	16 and above			non-academic post-secondary certificate					5-9 hours	hebrew	hebrew	no	no
260	1	2014-2015	wave 3	665.64		respondent	female	80+	widowed	europe-america					1948-1954	jew	jewish		not religious, secular		not well at all	yes	bothered	a lot of difficulty	no difficulty	no difficulty	some difficulty	no difficulty	no difficulty	some difficulty	155-159 cm	60-64 kg		studied in the past		studied in the past	9-10			none of the above					10 hours or more	hebrew	other	yes	no
263	1	2014-2015	wave 3	1322.83	3561.89	respondent	male	30	single	israel			europe-america	israel		jew	jewish				very well	no						no difficulty	no difficulty	no difficulty	175-179 cm	85-89 kg		studied in the past		studied in the past	13-15			none of the above					10 hours or more	hebrew	hebrew	no	no
263	2	2014-2015	wave 3	1070.33	1610.68	parent	male	67	married	europe-america					1948-1954	jew	jewish				not so well	yes	very bothered	a lot of difficulty	some difficulty	some difficulty	a lot of difficulty	a lot of difficulty	a lot of difficulty	some difficulty	175-179 cm	90-94 kg		studied in the past		studied in the past	16 and above			ba, or a equivalent degree, including an academic certificate	in israel	unknown			10 hours or more	hebrew	yiddish	yes	no
263	3	2014-2015	wave 3	1142.53	1914.34	parent	female	67	married	israel			europe-america	europe-america		jew	jewish				well	no						no difficulty	no difficulty	no difficulty	160-164 cm	60-64 kg		studied in the past		studied in the past	16 and above			non-academic post-secondary certificate					10 hours or more	hebrew	yiddish	yes	no
264	1	2014-2015	wave 3	751.13	742.16	respondent	male	68	married	israel			europe-america	europe-america		jew	jewish		not religious, secular		well	yes	very bothered	no difficulty	no difficulty	no difficulty	some difficulty	no difficulty	no difficulty	no difficulty	175-179 cm	80-84 kg		currently studying, including vacation		studied in the past	16 and above			ma, or a equivalent degree, including md	in israel	universities			10 hours or more	hebrew	hebrew	no	no
264	2	2014-2015	wave 3	647.58	492.57	spouse	female	68	married	europe-america					1948-1954	jew	jewish				well	yes	bothered	a lot of difficulty	no difficulty	no difficulty	some difficulty	no difficulty	no difficulty	no difficulty	150-154 cm	55-59 kg		currently studying, including vacation		studied in the past	16 and above			ma, or a equivalent degree, including md	in israel	universities			10 hours or more	hebrew	other	yes	no
265	1	2014-2015	wave 3	797.88	1233.76	respondent	female	57	married	israel			asia	asia		jew	jewish		traditional- not so religious		very well	no						no difficulty	no difficulty	no difficulty	155-159 cm	55-59 kg		studied in the past		studied in the past	11-12			secondary school completion certificate					5-9 hours	hebrew	hebrew	no	no
266	1	2014-2015	wave 3	580.82	1252.9	respondent	male	39	married	israel			israel	israel		jew	jewish		not religious, secular		very well	no						no difficulty	no difficulty	no difficulty	175-179 cm	80-84 kg		studied in the past		studied in the past	16 and above			ma, or a equivalent degree, including md	in israel and abroad				10 hours or more	hebrew	hebrew	no	no
266	2	2014-2015	wave 3	901.37	726.9	spouse	female	38	married	israel			israel	israel		jew	jewish				very well	no						no difficulty	no difficulty	no difficulty	160-164 cm	60-64 kg		studied in the past		studied in the past	16 and above			ma, or a equivalent degree, including md	in israel and abroad				10 hours or more	hebrew	hebrew	no	no
266	3	2014-2015	wave 3	908.68	1429.91	child	female	3		israel	1	2	israel	israel		jew	jewish			1	very well								no difficulty	no difficulty	to 149 cm	to 44 kg			in framework, including vacation		0.5-4											no	no
266	6	2014-2015	wave 3	908.68	1429.91	child	male	9		europe-america	1	2	israel	israel		jew	jewish			1	very well							no difficulty	no difficulty	no difficulty	to 149 cm	to 44 kg		currently studying, including vacation			0.5-4	yes	dalet						10 hours or more	hebrew	hebrew	no	no
266	7	2014-2015	wave 3	908.68	1429.91	child	male	6		europe-america	1	2	israel	israel		jew	jewish			1	very well							no difficulty	no difficulty	no difficulty	to 149 cm	to 44 kg	primary school, including vacation				0.5-4	yes	aleph							hebrew	hebrew	no	no
267	1	2014-2015	wave 3	448.55	775.93	respondent	female	58	divorced	israel			asia	israel		jew	jewish		not religious, secular		very well	no						no difficulty	no difficulty	no difficulty	155-159 cm	55-59 kg		studied in the past		studied in the past	13-15			secondary school completion certificate					2-4 hours	hebrew	hebrew	no	no
268	1	2014-2015	wave 3	463.9	651.68	respondent	female	77	divorced	israel			asia	asia		jew	jewish		not religious, secular		well	no						no difficulty	no difficulty	no difficulty	160-164 cm	70-74 kg		studied in the past		studied in the past	11-12			secondary school completion certificate					10 hours or more	hebrew	hebrew	no	yes
269	1	2014-2015	wave 3	916.44	790.64	respondent	male	68	married	israel			europe-america	europe-america		jew	jewish		traditional- not so religious		very well	no						no difficulty	no difficulty	some difficulty	185-189 cm	85-89 kg		studied in the past		studied in the past	11-12			secondary school completion certificate					2-4 hours	hebrew	hebrew	no	no
269	2	2014-2015	wave 3	887.5	1034.08	spouse	female	67	married	europe-america					1948-1954	jew	jewish				very well	no						no difficulty	no difficulty	no difficulty	175-179 cm	65-69 kg		studied in the past		studied in the past	13-15			secondary school completion certificate					2-4 hours	hebrew	hebrew	no	no
271	1	2014-2015	wave 3	399.25	526.93	respondent	female	60	married	israel			europe-america	europe-america		jew	jewish		not religious, secular		very well	no						no difficulty	no difficulty	no difficulty	170-174 cm	60-64 kg		studied in the past		studied in the past	16 and above			ma, or a equivalent degree, including md	in israel	universities	biological sciences	other	10 hours or more	hebrew	hebrew	no	yes
271	2	2014-2015	wave 3	458.81	578.3	spouse	male	66	married	israel			asia	asia		jew	jewish				well	yes	not bothered at all					no difficulty	no difficulty	no difficulty	170-174 cm	75-79 kg		studied in the past		studied in the past	16 and above			ba, or a equivalent degree, including an academic certificate	in israel	universities	social sciences	languages, literature and regional studies	5-9 hours	hebrew	hebrew	no	yes
272	1	2014-2015	wave 3	499.06	641.79	respondent	female	61	married	israel			asia	asia		jew	jewish		not religious, secular		very well	no						no difficulty	no difficulty	no difficulty	155-159 cm	70-74 kg		studied in the past		studied in the past				non-academic post-secondary certificate					10 hours or more	hebrew	hebrew	no	no
272	2	2014-2015	wave 3	455.35		spouse	male	66	married	europe-america					1948-1954	jew	jewish				not so well	yes	very bothered	a lot of difficulty	no difficulty	some difficulty	a lot of difficulty	no difficulty	no difficulty	no difficulty	165-169 cm	60-64 kg		studied in the past		studied in the past	11-12			secondary school completion certificate					5-9 hours	hebrew	hebrew	no	no
273	1	2014-2015	wave 3	632.39	657.73	respondent	female	80+	widowed	israel			europe-america	europe-america		jew	jewish		not religious, secular		well	no						a lot of difficulty	no difficulty	no difficulty	unknown	50-54 kg		currently studying, including vacation		studied in the past	16 and above			non-academic post-secondary certificate					2-4 hours	hebrew	hebrew	no	no
274	1	2014-2015	wave 3	481.64	775.5	respondent	female	65	married	israel			europe-america	europe-america		jew	jewish				well	no						no difficulty	no difficulty	no difficulty	170-174 cm	70-74 kg		studied in the past		studied in the past	13-15			matriculation certificate					5-9 hours	hebrew	hebrew	no	no
274	2	2014-2015	wave 3	522.71	552	spouse	male	67	married	israel			europe-america	europe-america		jew	jewish				well	no						no difficulty	no difficulty	no difficulty	175-179 cm	100-104 kg		studied in the past		studied in the past	13-15			non-academic post-secondary certificate					2-4 hours	hebrew	hebrew	no	no
275	1	2014-2015	wave 3	324.48	863.11	respondent	male	65	widowed	israel			europe-america	europe-america		jew	jewish		not religious, secular		well	yes	not so bothered	no difficulty	no difficulty	no difficulty	no difficulty	no difficulty	no difficulty	no difficulty	170-174 cm	70-74 kg		studied in the past		studied in the past	16 and above			non-academic post-secondary certificate					2-4 hours	hebrew	hebrew	no	no
275	2	2014-2015	wave 3	364.25	1035.56	spouse	female	41	divorced	asia					1996+	other	christian				well	no						no difficulty	no difficulty	no difficulty	150-154 cm	50-54 kg		studied in the past		studied in the past	13-15			matriculation certificate		non academic institution	unknown		2-4 hours	english	other	yes	no
276	1	2014-2015	wave 3	830.5		respondent	female	80+	widowed	europe-america					until 1947	jew	jewish		traditional- not so religious		not so well	yes	very bothered	a lot of difficulty	cannot at all	cannot at all	cannot at all	a lot of difficulty	a lot of difficulty	some difficulty	unknown	55-59 kg		studied in the past		studied in the past	9-10			none of the above					do not read at all	hebrew	yiddish	yes	no
278	1	2014-2015	wave 3	581.61	904.22	respondent	female	69	married	israel			israel	israel		jew	jewish		unknown		very well	no						no difficulty	no difficulty	no difficulty	165-169 cm	95-99 kg		currently studying, including vacation		studied in the past	16 and above			ma, or a equivalent degree, including md	in israel	universities			10 hours or more	hebrew	hebrew	no	yes
278	2	2014-2015	wave 3	608.7	899.49	spouse	male	76	married	israel			europe-america	europe-america		jew	jewish				very well	no						no difficulty	no difficulty	no difficulty	180-184 cm	105-109 kg		studied in the past		studied in the past	13-15			secondary school completion certificate					10 hours or more	hebrew	hebrew	no	no
279	1	2014-2015	wave 3	497.88	526.42	respondent	male	74	married	israel			europe-america	europe-america		jew	jewish		not religious, secular		well	no						no difficulty	no difficulty	no difficulty	165-169 cm	90-94 kg		studied in the past		studied in the past	16 and above			ba, or a equivalent degree, including an academic certificate	in israel	universities	engineering and architecture		10 hours or more	hebrew	hebrew	no	no
279	2	2014-2015	wave 3	525.01	283.74	spouse	female	70	married	israel			europe-america	europe-america		jew	jewish				very well	no						no difficulty	no difficulty	no difficulty	155-159 cm	55-59 kg		studied in the past		studied in the past	13-15			non-academic post-secondary certificate					10 hours or more	hebrew	hebrew	no	no
280	1	2014-2015	wave 3	843.9		respondent	male	71	married	israel			europe-america	europe-america		jew	jewish		traditional-religious		not so well	yes	not so bothered	a lot of difficulty	some difficulty	some difficulty	some difficulty	some difficulty	no difficulty	some difficulty	185-189 cm	120 kg and above		studied in the past		studied in the past	16 and above			non-academic post-secondary certificate					5-9 hours	hebrew	hebrew	no	no
280	2	2014-2015	wave 3	801.32	964.59	spouse	female	64	married	asia					1948-1954	jew	jewish				very well	no						no difficulty	no difficulty	no difficulty	165-169 cm	85-89 kg		studied in the past		studied in the past	16 and above			secondary school completion certificate					10 hours or more	hebrew	other	no	no
280	3	2014-2015	wave 3	592.16	1706.73	child	male	29	single	israel			israel	asia		jew	jewish				very well	no						no difficulty	no difficulty	no difficulty	175-179 cm	80-84 kg		studied in the past		studied in the past	16 and above			non-academic post-secondary certificate					10 hours or more	hebrew	hebrew	no	no
282	1	2014-2015	wave 3	505.58	801.16	respondent	male	36	married	israel			israel	europe-america		other	other				very well	yes	not bothered at all					no difficulty	no difficulty	no difficulty	170-174 cm	120 kg and above		studied in the past		studied in the past	16 and above			ma, or a equivalent degree, including md	in israel	universities			less than 1 hour	hebrew	hebrew	no	no
282	6	2014-2015	wave 3	485.12	678.32	child	male	2		israel	1	5	israel			arab	unknown			1	very well								no difficulty	no difficulty	unknown	to 44 kg			in framework, including vacation		0.5-4											no	no
282	7	2014-2015	wave 3	485.12		child	male	0		israel	1	5	israel			arab	unknown			1	very well								no difficulty	no difficulty	unknown	to 44 kg			in framework, including vacation		0.5-4											no	no
283	1	2014-2015	wave 3	2304.21		respondent	female	69	divorced	israel			asia	asia		jew	jewish		traditional- not so religious		very well	no						no difficulty	no difficulty	no difficulty	160-164 cm	55-59 kg		studied in the past		studied in the past	13-15			non-academic post-secondary certificate					less than 1 hour	hebrew	hebrew	no	yes
284	1	2014-2015	wave 3	632.39	657.73	respondent	female	80+	widowed	europe-america						jew	jewish		not religious, secular		not well at all	yes	very bothered	cannot at all	cannot at all	cannot at all	cannot at all	some difficulty	a lot of difficulty	a lot of difficulty	unknown	unknown		studied in the past		studied in the past	13-15			matriculation certificate					10 hours or more	hebrew	other	yes	no
285	1	2014-2015	wave 3	712.29	656.28	respondent	female	80+	married	europe-america					1948-1954	jew	jewish		traditional- not so religious		not so well	yes	very bothered	a lot of difficulty	some difficulty	some difficulty	a lot of difficulty	no difficulty	some difficulty	no difficulty	155-159 cm	65-69 kg		studied in the past		studied in the past	16 and above			ba, or a equivalent degree, including an academic certificate	in israel and abroad				10 hours or more	hebrew	other	yes	no
285	2	2014-2015	wave 3	895.98	903.59	spouse	male	80+	married	europe-america					1948-1954	jew	jewish				very well	yes	not bothered at all					no difficulty	no difficulty	no difficulty	160-164 cm	60-64 kg		studied in the past		studied in the past	11-12			ba, or a equivalent degree, including an academic certificate	in israel	universities	humanities		10 hours or more		other	yes	no
286	1	2014-2015	wave 3	583.34	1377.07	respondent	male	80+	married	israel			europe-america	europe-america		jew	jewish		not religious, secular		not so well	yes	bothered	no difficulty	no difficulty	no difficulty	no difficulty	refuse to answer	no difficulty	no difficulty	170-174 cm	refuse to answer		studied in the past		studied in the past	13-15			non-academic post-secondary certificate					5-9 hours	hebrew	hebrew	no	no
287	1	2014-2015	wave 3	812.43		respondent	male	34	single	israel			asia	asia		jew	jewish				very well	yes	not bothered at all					no difficulty	no difficulty	no difficulty	180-184 cm	80-84 kg		studied in the past		studied in the past	13-15			matriculation certificate		academic colleges			10 hours or more	hebrew	hebrew	no	no
287	2	2014-2015	wave 3	678.62	892.64	parent	male	71	married	asia					1948-1954	jew	jewish				not so well	yes	bothered	a lot of difficulty	no difficulty	no difficulty	a lot of difficulty	some difficulty	no difficulty	a lot of difficulty	165-169 cm	55-59 kg		studied in the past		studied in the past	13-15			non-academic post-secondary certificate					10 hours or more	hebrew	arabic	yes	no
290	1	2014-2015	wave 3	486.14	701.69	respondent	female	63	married	israel			europe-america	europe-america		jew	jewish		religious		well	no						no difficulty	no difficulty	no difficulty	170-174 cm	unknown		studied in the past		studied in the past	16 and above			ma, or a equivalent degree, including md	in israel	universities	education and teacher training	social sciences	5-9 hours	hebrew	hebrew	no	no
290	2	2014-2015	wave 3	489.23	470.57	spouse	male	64	married	israel			europe-america	europe-america		jew	jewish				not so well	yes	bothered	no difficulty	no difficulty	no difficulty	some difficulty	no difficulty	no difficulty	no difficulty	185-189 cm	95-99 kg		studied in the past		studied in the past	16 and above			phd, or a equivalent degree	abroad		law	biological sciences	10 hours or more	hebrew	hungarian	yes	no
291	1	2014-2015	wave 3	621.89	1158.99	respondent	male	53	single	israel			africa	asia		jew	jewish		traditional- not so religious		well	no						no difficulty	no difficulty	no difficulty	170-174 cm	95-99 kg		studied in the past		studied in the past				secondary school completion certificate					5-9 hours	hebrew	hebrew	no	yes
293	1	2014-2015	wave 3	1323.48	1334.75	respondent	male	80+	widowed	asia					1948-1954	jew	jewish		orthodox		not so well	yes	very bothered	a lot of difficulty	some difficulty	some difficulty	cannot at all	a lot of difficulty	a lot of difficulty	a lot of difficulty	160-164 cm	75-79 kg		studied in the past		never studied	0.5-4			none of the above					10 hours or more	hebrew	arabic	yes	no
294	1	2014-2015	wave 3	399.25	630.28	respondent	female	73	married	africa						jew	jewish				not well at all	yes	very bothered	a lot of difficulty	some difficulty	no difficulty	a lot of difficulty	some difficulty	some difficulty	no difficulty	165-169 cm	75-79 kg		studied in the past		studied in the past	11-12			secondary school completion certificate					less than 1 hour	other	spanish	yes	no
294	2	2014-2015	wave 3	400.75	631.18	spouse	male	78	married	israel			israel	israel		jew	jewish				not well at all	yes	very bothered	cannot at all	a lot of difficulty	a lot of difficulty	cannot at all	some difficulty	no difficulty	some difficulty	175-179 cm	95-99 kg		studied in the past		studied in the past	11-12			none of the above					10 hours or more	hebrew	hebrew	no	yes
297	2	2014-2015	wave 3	453.2		spouse	male	65	married	israel			africa	africa		jew	jewish				not so well	yes	not so bothered	some difficulty	no difficulty	no difficulty	no difficulty	no difficulty	no difficulty	no difficulty	165-169 cm	70-74 kg		studied in the past		studied in the past	16 and above			ba, or a equivalent degree, including an academic certificate	in israel	universities			10 hours or more	hebrew	hebrew	no	yes
297	4	2014-2015	wave 3	701.01		child	male	20	single	israel			israel	africa		jew	jewish				not so well	yes	very bothered	some difficulty	no difficulty	no difficulty	a lot of difficulty	some difficulty	no difficulty	no difficulty	175-179 cm	60-64 kg		studied in the past		studied in the past	11-12			matriculation certificate					less than 1 hour	hebrew	hebrew	no	no
297	5	2014-2015	wave 3	701.01		child	male	20	single	israel			israel	africa		jew	jewish				well	yes	very bothered	a lot of difficulty	some difficulty	no difficulty	some difficulty	no difficulty	no difficulty	some difficulty	175-179 cm	60-64 kg		studied in the past		studied in the past	11-12			matriculation certificate					less than 1 hour	hebrew	hebrew	no	no
298	1	2014-2015	wave 3	569.02		respondent	female	65	married	israel			europe-america	europe-america		jew	jewish		not religious, secular		very well	no						no difficulty	no difficulty	no difficulty	165-169 cm	55-59 kg		studied in the past		studied in the past	16 and above			ba, or a equivalent degree, including an academic certificate	in israel	universities			less than 1 hour	hebrew	hungarian	yes	no
299	1	2014-2015	wave 3	505.53	486.85	respondent	female	73	married	israel			europe-america	europe-america		jew	jewish		not religious, secular		well	yes	not so bothered	no difficulty	no difficulty	no difficulty	a lot of difficulty	no difficulty	no difficulty	no difficulty	150-154 cm	45-49 kg		studied in the past		studied in the past	16 and above			ma, or a equivalent degree, including md	in israel	universities	paramedical	social sciences	10 hours or more	hebrew	hebrew	no	no
299	2	2014-2015	wave 3	541.46	441.37	spouse	male	74	married	europe-america					1948-1954	jew	jewish				well	yes	bothered	a lot of difficulty	no difficulty	no difficulty	some difficulty	some difficulty	no difficulty	a lot of difficulty	180-184 cm	95-99 kg		studied in the past		studied in the past	16 and above			ba, or a equivalent degree, including an academic certificate	in israel	universities			10 hours or more	hebrew	romanian	yes	no
300	1	2014-2015	wave 3	1170.56	1778.17	respondent	female	80+	widowed	asia					1948-1954	jew	jewish		religious		not so well	no						no difficulty	a lot of difficulty	no difficulty	unknown	unknown		studied in the past		never studied	0.5-4			none of the above					do not read at all	hebrew	other	yes	yes
301	1	2014-2015	wave 3	1653.36	2451.24	respondent	male	45	married	israel			asia	asia		jew	jewish		orthodox		not so well	yes	very bothered	a lot of difficulty	some difficulty	no difficulty	some difficulty	no difficulty	no difficulty	no difficulty	170-174 cm	90-94 kg		studied in the past		studied in the past	16 and above			secondary school completion certificate					10 hours or more	hebrew	hebrew	no	yes
301	2	2014-2015	wave 3	1458.19		spouse	female	42	married	israel			africa	israel		jew	jewish				not well at all	yes	very bothered	a lot of difficulty	some difficulty	a lot of difficulty	cannot at all	a lot of difficulty	no difficulty	no difficulty	165-169 cm	65-69 kg		studied in the past		studied in the past	11-12			secondary school completion certificate					less than 1 hour	hebrew	hebrew	no	no
301	3	2014-2015	wave 3	1465.81		child	male	14		israel	1	2	israel	israel		jew	jewish			1	not so well							no difficulty	no difficulty	no difficulty	165-169 cm	60-64 kg		currently studying, including vacation			0.5-4	yes	het						2-4 hours	hebrew	hebrew	no	no
301	4	2014-2015	wave 3	1465.81		child	male	14		israel	1	2	israel	israel		jew	jewish			1	not so well							no difficulty	no difficulty	no difficulty	165-169 cm	70-74 kg		currently studying, including vacation			0.5-4	yes	het						less than 1 hour	hebrew	hebrew	no	no
301	6	2014-2015	wave 3	2121.83		child	female	20	single	israel			israel	israel		jew	jewish				well	yes	very bothered	no difficulty	no difficulty	no difficulty	no difficulty	a lot of difficulty	some difficulty	no difficulty	150-154 cm	60-64 kg		studied in the past		studied in the past	11-12			secondary school completion certificate					less than 1 hour	hebrew	hebrew	no	no
301	7	2014-2015	wave 3	1465.81		child	male	2		israel	1	2	israel	israel		jew	jewish			1	well								no difficulty	no difficulty	unknown	to 44 kg			not in framework		0.5-4											no	no
302	1	2014-2015	wave 3	935.6	1865.48	respondent	female	62	married	israel			asia	africa		jew	jewish		traditional- not so religious		well	yes	bothered	no difficulty	no difficulty	no difficulty	no difficulty	some difficulty	no difficulty	some difficulty	155-159 cm	55-59 kg		studied in the past		studied in the past	5-8			none of the above					less than 1 hour	hebrew	hebrew	no	yes
302	2	2014-2015	wave 3	856.43	2112.16	spouse	male	67	married	africa					1948-1954	jew	jewish				not so well	yes	not so bothered	no difficulty	no difficulty	no difficulty	no difficulty	some difficulty	no difficulty	some difficulty	170-174 cm	75-79 kg		studied in the past		studied in the past	13-15			secondary school completion certificate					2-4 hours	hebrew	hebrew	no	yes
304	1	2014-2015	wave 3	575.5	1069.94	respondent	female	66	married	israel			europe-america	europe-america		jew	jewish				very well	no						no difficulty	no difficulty	no difficulty	160-164 cm	50-54 kg		studied in the past		studied in the past	11-12			secondary school completion certificate					10 hours or more	hebrew	hebrew	no	no
304	2	2014-2015	wave 3	589.42	761.58	spouse	male	67	married	europe-america					1948-1954	jew	jewish				very well	no						no difficulty	no difficulty	no difficulty	170-174 cm	85-89 kg		studied in the past		studied in the past	16 and above			non-academic post-secondary certificate					10 hours or more	hebrew	hebrew	no	no
305	1	2014-2015	wave 3	534.74	447.77	respondent	female	80+	widowed	asia					1948-1954	jew	jewish		traditional-religious		not so well	yes	bothered	some difficulty	no difficulty	no difficulty	some difficulty	no difficulty	a lot of difficulty	no difficulty	155-159 cm	50-54 kg		currently studying, including vacation		studied in the past	16 and above			ba, or a equivalent degree, including an academic certificate	abroad		unknown	unknown	10 hours or more	hebrew	english	yes	no
306	1	2014-2015	wave 3	585.39	723.69	respondent	female	69	married	israel			europe-america	europe-america		jew	jewish		not religious, secular		very well	no						no difficulty	no difficulty	no difficulty	160-164 cm	50-54 kg		studied in the past		studied in the past	13-15			non-academic post-secondary certificate					5-9 hours	hebrew	hebrew	no	no
306	2	2014-2015	wave 3	559.8	887.84	spouse	male	69	married	europe-america					1948-1954	jew	jewish				very well	yes	not bothered at all					no difficulty	no difficulty	no difficulty	170-174 cm	65-69 kg		studied in the past		studied in the past	16 and above			ma, or a equivalent degree, including md	in israel	universities			10 hours or more	hebrew	hebrew	no	no
307	1	2014-2015	wave 3	168.57	296.97	respondent	male	80+	widowed	europe-america					1961-1971	jew	jewish		not religious, secular		well	yes	bothered	a lot of difficulty	no difficulty	a lot of difficulty	cannot at all	no difficulty	no difficulty	no difficulty	170-174 cm	60-64 kg		studied in the past		studied in the past	16 and above			non-academic post-secondary certificate					10 hours or more	english	other	yes	no
308	1	2014-2015	wave 3	615.21	780.85	respondent	female	72	single	europe-america						jew	jewish		not religious, secular		very well	yes	not bothered at all					some difficulty	no difficulty	some difficulty	150-154 cm	65-69 kg		studied in the past		studied in the past	16 and above			ba, or a equivalent degree, including an academic certificate	in israel	universities	languages, literature and regional studies	humanities	10 hours or more	hebrew	english	yes	yes
309	1	2014-2015	wave 3	348.51	381.71	respondent	male	65	single	israel			europe-america	europe-america		jew	jewish		not religious, secular		not well at all	yes	very bothered	a lot of difficulty	some difficulty	some difficulty	a lot of difficulty	no difficulty	a lot of difficulty	no difficulty	165-169 cm	80-84 kg		studied in the past		studied in the past	11-12			secondary school completion certificate					5-9 hours	hebrew	hebrew	no	no
310	1	2014-2015	wave 3	1283.63	1673.35	respondent	male	36	married	israel			europe-america	israel		jew	jewish				very well	no						no difficulty	no difficulty	no difficulty	175-179 cm	80-84 kg		studied in the past		studied in the past	16 and above			ba, or a equivalent degree, including an academic certificate	in israel	academic colleges	engineering and architecture	unknown	less than 1 hour	hebrew	hebrew	no	no
310	4	2014-2015	wave 3	877.65	1024.12	spouse	female	31	married	israel			europe-america	europe-america		jew	jewish				very well	no						no difficulty	no difficulty	no difficulty	160-164 cm	75-79 kg		studied in the past		studied in the past	16 and above			ba, or a equivalent degree, including an academic certificate	in israel	universities			10 hours or more	hebrew	hebrew	no	no
310	5	2014-2015	wave 3	1231.66	1416.78	child	female	2		israel	1	4	israel	israel		jew	jewish			4	very well								no difficulty	no difficulty	to 149 cm	to 44 kg			in framework, including vacation		0.5-4											no	no
312	1	2014-2015	wave 3	718.69	840.19	respondent	male	72	married	israel			europe-america	europe-america		jew	jewish		not religious, secular		well	yes	bothered	some difficulty	no difficulty	no difficulty	no difficulty	no difficulty	no difficulty	some difficulty	175-179 cm	70-74 kg		studied in the past		studied in the past	11-12			secondary school completion certificate					10 hours or more	hebrew	hebrew	no	no
312	2	2014-2015	wave 3	697.8	555.08	spouse	female	66	married	israel			europe-america	europe-america		jew	jewish				well	no						no difficulty	no difficulty	no difficulty	160-164 cm	75-79 kg		currently studying, including vacation		studied in the past	16 and above			ba, or a equivalent degree, including an academic certificate	in israel	universities	education and teacher training	unknown	5-9 hours	hebrew	hebrew	no	no
313	2	2014-2015	wave 3	744.53	598.57	respondent	female	66	widowed	israel			europe-america	europe-america		jew	jewish		not religious, secular		very well	no						no difficulty	some difficulty	no difficulty	160-164 cm	60-64 kg		studied in the past		studied in the past	11-12			secondary school completion certificate					10 hours or more	hebrew	hebrew	no	no
314	1	2014-2015	wave 3	520.41	414.41	respondent	male	69	married	israel			europe-america	europe-america		jew	jewish		not religious, secular		very well	no						no difficulty	no difficulty	no difficulty	180-184 cm	105-109 kg		studied in the past		studied in the past	13-15			matriculation certificate					10 hours or more	hebrew	hebrew	no	no
314	2	2014-2015	wave 3	432.2	250.2	spouse	female	69	married	israel			europe-america	europe-america		jew	jewish				well	no						no difficulty	no difficulty	no difficulty	175-179 cm	60-64 kg		studied in the past		studied in the past	16 and above			ma, or a equivalent degree, including md	abroad		business and management	paramedical	10 hours or more	hebrew	hebrew	no	no
316	1	2014-2015	wave 3	539.06	522.21	respondent	male	72	married	israel			europe-america	europe-america		jew	jewish		religious		well	yes	not bothered at all					some difficulty	no difficulty	some difficulty	175-179 cm	75-79 kg		currently studying, including vacation		studied in the past	16 and above			ma, or a equivalent degree, including md	abroad				2-4 hours	hebrew	hebrew	no	no
316	2	2014-2015	wave 3	555.37	530.91	spouse	female	68	married	europe-america					1961-1971	jew	jewish				very well	yes	not bothered at all					no difficulty	some difficulty	no difficulty	160-164 cm	55-59 kg		studied in the past		studied in the past	16 and above			ba, or a equivalent degree, including an academic certificate	abroad				2-4 hours	hebrew	english	yes	no
317	1	2014-2015	wave 3	707.01	1001.52	respondent	male	68	married	europe-america						jew	jewish		not religious, secular		very well	no						no difficulty	no difficulty	no difficulty	175-179 cm	85-89 kg		studied in the past		studied in the past	16 and above			ma, or a equivalent degree, including md	in israel and abroad		medicine		5-9 hours	hebrew	other	yes	no
317	2	2014-2015	wave 3	638.62	659.29	spouse	female	67	married	israel			europe-america	europe-america		jew	jewish				very well	no						no difficulty	no difficulty	no difficulty	170-174 cm	75-79 kg		studied in the past		studied in the past	16 and above			ma, or a equivalent degree, including md	in israel	universities	education and teacher training		2-4 hours	hebrew	hebrew	no	no
318	1	2014-2015	wave 3	625.89	439.53	respondent	female	64	married	israel			europe-america	europe-america		jew	jewish				well	yes	not bothered at all					no difficulty	some difficulty	no difficulty	155-159 cm	55-59 kg		studied in the past		studied in the past	16 and above			ba, or a equivalent degree, including an academic certificate	in israel	universities			5-9 hours	hebrew	hebrew	no	no
318	2	2014-2015	wave 3	621.85	667.68	spouse	male	69	married	israel			europe-america	europe-america		jew	jewish				well	yes	not bothered at all					no difficulty	no difficulty	no difficulty	170-174 cm	70-74 kg		studied in the past		studied in the past	16 and above			phd, or a equivalent degree	in israel and abroad		social sciences		10 hours or more	hebrew	hebrew	no	no
321	1	2014-2015	wave 3	615.13	936.32	respondent	female	80+	widowed	asia					1955-1960	jew	jewish		not religious, secular		not so well	yes	bothered	a lot of difficulty	some difficulty	cannot at all	cannot at all	some difficulty	some difficulty	no difficulty	155-159 cm	75-79 kg		studied in the past		studied in the past	9-10			none of the above					less than 1 hour	hebrew	other	yes	no
322	1	2014-2015	wave 3	1261.17	1669.29	respondent	female	80+	widowed	israel			israel	israel		jew	jewish		traditional- not so religious		not so well	yes	bothered	no difficulty	no difficulty	no difficulty	some difficulty	no difficulty	some difficulty	a lot of difficulty	150-154 cm	55-59 kg		studied in the past		studied in the past	16 and above			non-academic post-secondary certificate		non academic institution	unknown		10 hours or more	hebrew	hebrew	no	yes
323	1	2014-2015	wave 3	973.54	1143.83	respondent	female	72	married	israel			europe-america	europe-america		jew	jewish		traditional- not so religious		well	no						no difficulty	no difficulty	no difficulty	160-164 cm	65-69 kg		currently studying, including vacation		studied in the past	16 and above			non-academic post-secondary certificate					5-9 hours	hebrew	hebrew	no	no
323	2	2014-2015	wave 3	977.21	1481.54	spouse	male	76	married	israel			europe-america	europe-america		jew	jewish				well	no						no difficulty	no difficulty	no difficulty	170-174 cm	85-89 kg		studied in the past		studied in the past	13-15			matriculation certificate					10 hours or more	hebrew	other	yes	no
324	1	2014-2015	wave 3	633.17	464.29	respondent	female	77	single	israel			europe-america	europe-america		jew	jewish		not religious, secular		very well	yes	very bothered	no difficulty	no difficulty	no difficulty	no difficulty	no difficulty	no difficulty	no difficulty	165-169 cm	70-74 kg		studied in the past		studied in the past	16 and above			phd, or a equivalent degree	in israel and abroad		languages, literature and regional studies	social sciences	5-9 hours	hebrew	hebrew	no	no
325	1	2014-2015	wave 3	145.96	288.45	respondent	female	80+	widowed	europe-america					1948-1954	jew	jewish		not religious, secular		well	no						no difficulty	some difficulty	some difficulty	150-154 cm	70-74 kg		studied in the past		studied in the past	9-10			secondary school completion certificate					10 hours or more	hebrew	yiddish	no	no
325	2	2014-2015	wave 3	142.25	316.06	child	female	63	widowed	israel			europe-america	europe-america		jew	jewish				very well	no						no difficulty	no difficulty	no difficulty	165-169 cm	75-79 kg		studied in the past		studied in the past	16 and above			ma, or a equivalent degree, including md	in israel and abroad		paramedical		10 hours or more	hebrew	hebrew	no	no
325	4	2014-2015	wave 3	140.53		grandchild	female	41	single	israel			europe-america	israel		jew	jewish				very well	no						no difficulty	no difficulty	no difficulty	165-169 cm	95-99 kg		studied in the past		studied in the past	16 and above			ba, or a equivalent degree, including an academic certificate	in israel	academic colleges	business and management	unknown	5-9 hours	hebrew	hebrew	no	no
326	1	2014-2015	wave 3	486.77	778.87	respondent	female	72	married	israel			europe-america	europe-america		jew	jewish		traditional- not so religious		well	no						no difficulty	no difficulty	no difficulty	160-164 cm	65-69 kg		studied in the past		studied in the past	11-12			matriculation certificate					2-4 hours	hebrew	hebrew	no	no
326	2	2014-2015	wave 3	434.63	539.6	spouse	male	77	married	israel			europe-america	europe-america		jew	jewish				well	yes	not so bothered	some difficulty	no difficulty	no difficulty	no difficulty	no difficulty	no difficulty	some difficulty	155-159 cm	80-84 kg		studied in the past		studied in the past	16 and above			ba, or a equivalent degree, including an academic certificate	in israel	universities	languages, literature and regional studies	humanities	5-9 hours	hebrew	hebrew	no	no
327	1	2014-2015	wave 3	425.75	890.08	respondent	female	68	married	israel			israel	europe-america		jew	jewish		not religious, secular		very well	no						no difficulty	no difficulty	no difficulty	170-174 cm	65-69 kg		studied in the past		studied in the past	16 and above			phd, or a equivalent degree	in israel	universities	social sciences	unknown	10 hours or more	hebrew	hebrew	no	no
327	2	2014-2015	wave 3	471.34		spouse	male	71	married	israel			europe-america	europe-america		jew	jewish				well	yes	not bothered at all					no difficulty	no difficulty	no difficulty	175-179 cm	100-104 kg		studied in the past		studied in the past	16 and above			ma, or a equivalent degree, including md	in israel	universities	humanities	business and management	10 hours or more	hebrew	hebrew	no	no
328	1	2014-2015	wave 3	643.34	1143.95	respondent	female	72	widowed	israel			europe-america	europe-america		jew	jewish		not religious, secular		well	no						no difficulty	no difficulty	no difficulty	165-169 cm	55-59 kg		studied in the past		studied in the past	16 and above			ba, or a equivalent degree, including an academic certificate	in israel	universities	humanities	unknown	10 hours or more	hebrew	other	yes	no
329	1	2014-2015	wave 3	331.56	680.03	respondent	male	25	single	israel			israel	israel		jew	jewish				not so well	yes	very bothered	a lot of difficulty	no difficulty	no difficulty	some difficulty	some difficulty	no difficulty	no difficulty	175-179 cm	120 kg and above		currently studying, including vacation		studied in the past	16 and above			none of the above					less than 1 hour	hebrew	hebrew	no	no
329	2	2014-2015	wave 3	322.16	665.48	parent	female	63	married	israel			europe-america	europe-america		jew	jewish				not well at all	yes	very bothered	a lot of difficulty	no difficulty	no difficulty	some difficulty	no difficulty	a lot of difficulty	no difficulty	160-164 cm	refuse to answer		currently studying, including vacation		studied in the past	13-15			secondary school completion certificate					2-4 hours	hebrew	hebrew	no	no
329	3	2014-2015	wave 3	398.46		parent	male	61	married	israel			asia	asia		jew	jewish				not so well	yes	bothered	a lot of difficulty	no difficulty	no difficulty	no difficulty	no difficulty	a lot of difficulty	some difficulty	175-179 cm	unknown		currently studying, including vacation		studied in the past	11-12			secondary school completion certificate					10 hours or more	hebrew	hebrew	no	no
329	4	2014-2015	wave 3	342.92	680.03	sibling	male	24	single	israel			israel	israel		jew	jewish				well	no						no difficulty	a lot of difficulty	no difficulty	180-184 cm	refuse to answer		currently studying, including vacation		studied in the past	16 and above			none of the above					2-4 hours	hebrew	hebrew	no	no
330	1	2014-2015	wave 3	715.6	1037.16	respondent	female	66	married	africa					1948-1954	jew	jewish		traditional- not so religious		not so well	yes	very bothered	a lot of difficulty	no difficulty	no difficulty	some difficulty	no difficulty	no difficulty	no difficulty	150-154 cm	55-59 kg		studied in the past		studied in the past	13-15			non-academic post-secondary certificate					5-9 hours	hebrew	arabic	yes	no
330	2	2014-2015	wave 3	644.62	598.31	spouse	male	68	married	europe-america						jew	jewish				well	yes	bothered	a lot of difficulty	no difficulty	no difficulty	some difficulty	some difficulty	some difficulty	some difficulty	170-174 cm	65-69 kg		studied in the past		studied in the past	13-15			non-academic post-secondary certificate					5-9 hours	hebrew	hebrew	no	no
331	1	2014-2015	wave 3	560.14	841.63	respondent	female	72	married	israel			europe-america	europe-america		jew	jewish		religious		well	yes	bothered	some difficulty	no difficulty	no difficulty	no difficulty	no difficulty	no difficulty	no difficulty	155-159 cm	75-79 kg		studied in the past		studied in the past	16 and above			non-academic post-secondary certificate					2-4 hours	hebrew	hebrew	no	no
331	2	2014-2015	wave 3	500.14	583.08	spouse	male	78	married	europe-america					1948-1954	jew	jewish				not so well	yes	very bothered	a lot of difficulty	no difficulty	no difficulty	no difficulty	some difficulty	no difficulty	no difficulty	165-169 cm	85-89 kg		studied in the past		studied in the past	9-10			ba, or a equivalent degree, including an academic certificate	in israel	universities			5-9 hours	hebrew	yiddish	yes	no
332	1	2014-2015	wave 3	602.68	712.34	respondent	female	80+	widowed	europe-america					1948-1954	jew	jewish		not religious, secular		well	yes	not bothered at all					no difficulty	no difficulty	no difficulty	155-159 cm	55-59 kg		studied in the past		studied in the past	13-15			phd, or a equivalent degree	in israel	universities	education and teacher training		2-4 hours	hebrew	other	yes	no
333	1	2014-2015	wave 3	829.44	1106.27	respondent	male	68	married	israel			europe-america	europe-america		jew	jewish		orthodox		well	yes	not so bothered	some difficulty	no difficulty	no difficulty	no difficulty	no difficulty	no difficulty	some difficulty	175-179 cm	90-94 kg		studied in the past		studied in the past	16 and above			ma, or a equivalent degree, including md	in israel and abroad				10 hours or more	hebrew	hebrew	no	no
333	2	2014-2015	wave 3	774.4	965.47	spouse	female	66	married	europe-america					1948-1954	jew	jewish				not so well	yes	bothered	some difficulty	no difficulty	no difficulty	no difficulty	no difficulty	no difficulty	no difficulty	170-174 cm	75-79 kg		studied in the past		studied in the past	13-15			ba, or a equivalent degree, including an academic certificate	in israel	colleges for teacher education	humanities	education and teacher training	5-9 hours	hebrew	yiddish	yes	no
334	1	2014-2015	wave 3	520.41	585.11	respondent	male	70	married	israel			europe-america	europe-america		jew	jewish		not religious, secular		very well	no						no difficulty	no difficulty	no difficulty	175-179 cm	80-84 kg		studied in the past		studied in the past	13-15			secondary school completion certificate					10 hours or more	hebrew	hebrew	no	no
334	2	2014-2015	wave 3	494.15	462.29	spouse	female	69	married	israel			europe-america	europe-america		jew	jewish				very well	no						no difficulty	no difficulty	no difficulty	175-179 cm	75-79 kg		studied in the past		studied in the past	13-15			matriculation certificate					10 hours or more	hebrew	hebrew	no	no
335	1	2014-2015	wave 3	425.75		respondent	female	67	married	europe-america					1948-1954	jew	jewish		not religious, secular		well	yes	not bothered at all					no difficulty	no difficulty	no difficulty	175-179 cm	70-74 kg		studied in the past		studied in the past	16 and above			ma, or a equivalent degree, including md	in israel and abroad				10 hours or more	hebrew	yiddish	yes	no
335	2	2014-2015	wave 3	434.63	413.91	spouse	male	68	married	israel			europe-america	europe-america		jew	jewish				well	no						no difficulty	no difficulty	no difficulty	175-179 cm	95-99 kg		studied in the past		studied in the past	16 and above			ma, or a equivalent degree, including md	in israel	universities	social sciences	social sciences	10 hours or more	hebrew	hebrew	no	no
336	1	2014-2015	wave 3	403.61	2233.71	respondent	female	29	married	israel			israel	israel		jew	jewish		not religious, secular		very well	no						some difficulty	some difficulty	no difficulty	155-159 cm	55-59 kg		studied in the past		studied in the past	16 and above			ba, or a equivalent degree, including an academic certificate	in israel	academic colleges			2-4 hours	hebrew	hebrew	no	no
336	2	2014-2015	wave 3	434.67		spouse	male	31	married	israel			europe-america	europe-america		jew	jewish				very well	no						no difficulty	no difficulty	no difficulty	190 cm and above	80-84 kg		studied in the past		studied in the past	16 and above			ba, or a equivalent degree, including an academic certificate	in israel	universities			10 hours or more	hebrew	hebrew	no	no
337	1	2014-2015	wave 3	502.02	462.46	respondent	male	62	married	israel			europe-america	europe-america		jew	jewish				well	no						no difficulty	no difficulty	no difficulty	185-189 cm	105-109 kg		studied in the past		studied in the past	16 and above			ba, or a equivalent degree, including an academic certificate	in israel	universities	social sciences	business and management	10 hours or more	hebrew	hebrew	no	no
337	2	2014-2015	wave 3	432.2	250.2	spouse	female	65	married	israel			israel	israel		jew	jewish				very well	no						no difficulty	no difficulty	no difficulty	170-174 cm	75-79 kg		studied in the past		studied in the past	16 and above			ba, or a equivalent degree, including an academic certificate	in israel	universities	social sciences		2-4 hours	hebrew	hebrew	no	no
338	1	2014-2015	wave 3	1053.72	2530.28	respondent	female	38	married	israel			israel	israel		jew	jewish				not so well	yes	not so bothered	no difficulty	no difficulty	no difficulty	no difficulty	no difficulty	no difficulty	no difficulty	155-159 cm	70-74 kg		studied in the past		studied in the past	16 and above			ba, or a equivalent degree, including an academic certificate	in israel	universities	social sciences	social sciences	less than 1 hour	hebrew	hebrew	no	no
338	5	2014-2015	wave 3	1262.61	5226.51	spouse	male	36	married	israel			europe-america	europe-america		jew	jewish				very well	no						no difficulty	no difficulty	no difficulty	170-174 cm	65-69 kg		studied in the past		studied in the past	13-15			matriculation certificate					5-9 hours	hebrew	hebrew	no	no
338	6	2014-2015	wave 3	1033.84		child	male	0		israel	5	1	israel	israel		jew	jewish			5	very well								no difficulty	no difficulty	unknown	to 44 kg			in framework, including vacation		0.5-4											no	no
339	1	2014-2015	wave 3	366.95	410.85	respondent	male	66	married	israel			europe-america	europe-america		jew	jewish		not religious, secular		not so well	no						no difficulty	no difficulty	no difficulty	170-174 cm	unknown		studied in the past		studied in the past	16 and above			non-academic post-secondary certificate		universities	unknown		2-4 hours	hebrew	hebrew	no	no
339	2	2014-2015	wave 3	505.03	537.36	spouse	female	65	married	israel			europe-america	europe-america		jew	jewish				well	no						no difficulty	no difficulty	no difficulty	165-169 cm	unknown		studied in the past		studied in the past	13-15			matriculation certificate					10 hours or more	hebrew	hebrew	no	no
341	1	2014-2015	wave 3	662.58	591.87	respondent	female	62	married	israel			israel	europe-america		jew	jewish		religious		well	no						no difficulty	no difficulty	no difficulty	160-164 cm	unknown		studied in the past		studied in the past	16 and above			ma, or a equivalent degree, including md	in israel	non academic institution			5-9 hours	hebrew	hebrew	no	no
341	2	2014-2015	wave 3	767.14	687.74	spouse	male	65	married	israel			europe-america	europe-america		jew	jewish				well	no						no difficulty	no difficulty	no difficulty	170-174 cm	unknown		studied in the past		studied in the past	16 and above			ba, or a equivalent degree, including an academic certificate	in israel	universities	business and management		2-4 hours	hebrew	yiddish	yes	no
342	1	2014-2015	wave 3	236.55	114.86	respondent	female	65	married	israel			africa	europe-america		jew	jewish				well	no						some difficulty	no difficulty	no difficulty	155-159 cm	60-64 kg		studied in the past		studied in the past	9-10			secondary school completion certificate					2-4 hours	hebrew	hebrew	no	no
342	2	2014-2015	wave 3	254.3	183.68	spouse	male	67	married	israel			israel	europe-america		jew	jewish				well	yes	not so bothered	no difficulty	no difficulty	no difficulty	no difficulty	no difficulty	no difficulty	some difficulty	175-179 cm	65-69 kg		studied in the past		studied in the past	11-12			secondary school completion certificate					2-4 hours	hebrew	hebrew	no	no
343	1	2014-2015	wave 3	828.37		respondent	male	40	divorced	israel			europe-america	europe-america		jew	jewish				well	no						some difficulty	no difficulty	no difficulty	170-174 cm	100-104 kg		currently studying, including vacation		studied in the past	16 and above			ba, or a equivalent degree, including an academic certificate	in israel	universities	social sciences		5-9 hours	hebrew	hebrew	no	no
343	2	2014-2015	wave 3	867.6	698.74	parent	male	68	married	europe-america					1948-1954	jew	jewish				very well	no						no difficulty	no difficulty	no difficulty	165-169 cm	75-79 kg		studied in the past		studied in the past	16 and above			ma, or a equivalent degree, including md	in israel	universities	business and management	engineering and architecture	5-9 hours	hebrew	hebrew	no	no
343	3	2014-2015	wave 3	683.22	1041.94	parent	female	64	married	europe-america					1961-1971	jew	jewish				well	yes	not bothered at all					no difficulty	no difficulty	no difficulty	150-154 cm	50-54 kg		studied in the past		studied in the past	16 and above			ba, or a equivalent degree, including an academic certificate	in israel	universities			5-9 hours	hebrew	other	yes	no
343	4	2014-2015	wave 3	827.75	1874.34	sibling	female	25	single	israel			europe-america	europe-america		jew	jewish				well	no						some difficulty	no difficulty	no difficulty	150-154 cm	45-49 kg		currently studying, including vacation		studied in the past	13-15			matriculation certificate		universities			5-9 hours	hebrew	hebrew	no	no
345	1	2014-2015	wave 3	662.57	850.25	respondent	male	69	married	europe-america					1948-1954	jew	jewish				well	no						no difficulty	no difficulty	no difficulty	175-179 cm	90-94 kg		studied in the past		studied in the past	13-15			non-academic post-secondary certificate					2-4 hours	hebrew	other	yes	no
345	2	2014-2015	wave 3	680.71	1194.51	spouse	female	68	married	israel			europe-america	israel		jew	jewish				well	no						no difficulty	no difficulty	no difficulty	160-164 cm	75-79 kg		studied in the past		studied in the past	13-15			non-academic post-secondary certificate					2-4 hours	hebrew	hebrew	no	no
346	1	2014-2015	wave 3	778.56	756.8	respondent	female	74	widowed	israel			europe-america	europe-america		jew	jewish		religious		not well at all	yes	very bothered	a lot of difficulty	some difficulty	some difficulty	some difficulty	some difficulty	some difficulty	some difficulty	165-169 cm	65-69 kg		studied in the past		studied in the past	16 and above			ma, or a equivalent degree, including md	in israel	universities			10 hours or more	hebrew	hebrew	no	no
348	2	2014-2015	wave 3	664.97		respondent	female	56	widowed	israel			asia	asia		jew	jewish		traditional-religious		well	yes	very bothered	some difficulty	no difficulty	no difficulty	no difficulty	some difficulty	no difficulty	no difficulty	155-159 cm	45-49 kg		studied in the past		studied in the past	11-12			none of the above					less than 1 hour	hebrew	hebrew	no	yes
349	1	2014-2015	wave 3	579.19	694.02	respondent	male	65	married	israel			asia	israel		jew	jewish				well	yes	not bothered at all					some difficulty	no difficulty	some difficulty	180-184 cm	120 kg and above		studied in the past		studied in the past	13-15			non-academic post-secondary certificate					2-4 hours	hebrew	hebrew	no	no
349	2	2014-2015	wave 3	537.42	887.52	spouse	female	57	married	israel			africa	africa		jew	jewish				very well	no						no difficulty	no difficulty	no difficulty	160-164 cm	70-74 kg		studied in the past		studied in the past	11-12			secondary school completion certificate					2-4 hours	hebrew	hebrew	no	yes
349	3	2014-2015	wave 3	651.35	1134.93	child	female	19	single	israel			israel	israel		jew	jewish				very well	no						no difficulty	no difficulty	no difficulty	160-164 cm	50-54 kg		currently studying, including vacation		studied in the past	13-15			matriculation certificate					5-9 hours	hebrew	hebrew	no	no
349	4	2014-2015	wave 3	677.62	1077.28	child	male	18	single	israel			israel	israel		jew	jewish				very well	no						no difficulty	no difficulty	no difficulty	170-174 cm	60-64 kg		currently studying, including vacation		studied in the past	11-12			none of the above					2-4 hours	hebrew	hebrew	no	no
350	1	2014-2015	wave 3	743.01		respondent	male	73	married	israel			europe-america	europe-america		jew	jewish		not religious, secular		well	yes	not bothered at all					no difficulty	no difficulty	some difficulty	170-174 cm	90-94 kg		studied in the past		studied in the past	9-10			none of the above					10 hours or more	hebrew	hebrew	no	no
350	2	2014-2015	wave 3	650.58		spouse	female	64	married	asia					1948-1954	jew	jewish				well	yes	not bothered at all					some difficulty	no difficulty	no difficulty	170-174 cm	65-69 kg		studied in the past		studied in the past	9-10			none of the above					10 hours or more	hebrew	arabic	yes	no
351	1	2014-2015	wave 3	163.04	280.01	respondent	male	75	single	israel			europe-america	europe-america		jew	jewish		not religious, secular		not so well	yes	bothered	some difficulty	no difficulty	no difficulty	some difficulty	no difficulty	no difficulty	some difficulty	165-169 cm	70-74 kg		studied in the past		studied in the past	11-12			matriculation certificate					10 hours or more	hebrew	hebrew	no	no
353	1	2014-2015	wave 3	2272.08	2790.06	respondent	female	34	unknown	israel			israel	israel		jew	jewish		religious		very well	yes	not so bothered	cannot at all	cannot at all	cannot at all	cannot at all	no difficulty	no difficulty	no difficulty	175-179 cm	60-64 kg		studied in the past		studied in the past	16 and above			ma, or a equivalent degree, including md	in israel	universities			10 hours or more	hebrew	hebrew	no	no
353	6	2014-2015	wave 3	2272.08	3799.67	spouse	female	28	married	europe-america					1996+	jew	jewish				well	no						no difficulty	no difficulty	no difficulty	160-164 cm	refuse to answer		currently studying, including vacation		studied in the past	16 and above			other certificate					10 hours or more	hebrew	hebrew	no	no
354	1	2014-2015	wave 3	1134.18	1597.31	respondent	male	35	single	israel			europe-america	israel		jew	jewish		not religious, secular		not so well	yes	bothered	no difficulty	no difficulty	no difficulty	no difficulty	no difficulty	some difficulty	no difficulty	165-169 cm	65-69 kg		studied in the past		studied in the past	13-15			ba, or a equivalent degree, including an academic certificate	in israel	academic colleges	social sciences		less than 1 hour	hebrew	hebrew	no	no
355	1	2014-2015	wave 3	569.11	737.1	respondent	female	64	married	israel			europe-america	europe-america		jew	jewish		traditional- not so religious		not so well	yes	not so bothered	no difficulty	no difficulty	no difficulty	no difficulty	no difficulty	no difficulty	no difficulty	160-164 cm	80-84 kg		studied in the past		studied in the past	11-12			secondary school completion certificate					5-9 hours	hebrew	hebrew	no	no
355	2	2014-2015	wave 3	599.35	896.47	spouse	male	68	married	europe-america					1948-1954	jew	jewish				not well at all	yes	very bothered	cannot at all	a lot of difficulty	a lot of difficulty	cannot at all	some difficulty	some difficulty	some difficulty	170-174 cm	115-119 kg		studied in the past		studied in the past	11-12			secondary school completion certificate					less than 1 hour	hebrew	yiddish	yes	no
356	1	2014-2015	wave 3	505.53	743.67	respondent	female	78	married	israel			europe-america	europe-america		jew	jewish				well	yes	not so bothered	some difficulty	no difficulty	no difficulty	no difficulty	no difficulty	no difficulty	a lot of difficulty	160-164 cm	70-74 kg		studied in the past		studied in the past	16 and above			ma, or a equivalent degree, including md	in israel	universities			10 hours or more	hebrew	hebrew	no	no
356	2	2014-2015	wave 3	587.2	1152.46	spouse	male	78	married	israel			europe-america	europe-america		jew	jewish				not so well	yes	bothered	a lot of difficulty	no difficulty	no difficulty	no difficulty	no difficulty	no difficulty	no difficulty	165-169 cm	105-109 kg		studied in the past		studied in the past	16 and above			ba, or a equivalent degree, including an academic certificate	in israel	universities	engineering and architecture		10 hours or more	hebrew	hebrew	no	no
357	1	2014-2015	wave 3	670.58		respondent	female	80+	widowed	asia						jew	jewish		traditional- not so religious		not well at all	yes	bothered	a lot of difficulty	a lot of difficulty	a lot of difficulty	a lot of difficulty	no difficulty	no difficulty	some difficulty	unknown	unknown		studied in the past		studied in the past	0.5-4			unknown					less than 1 hour	other	spanish	no	no
357	2	2014-2015	wave 3	765.86		child	male	61	separated	israel			asia	asia		jew	jewish				well	no						no difficulty	no difficulty	no difficulty	165-169 cm	65-69 kg		studied in the past		studied in the past	9-10			none of the above					less than 1 hour	hebrew	hebrew	no	no
358	1	2014-2015	wave 3	829.31		respondent	female	65	married	israel			europe-america	europe-america		jew	jewish				very well	no						no difficulty	no difficulty	no difficulty	165-169 cm	65-69 kg		studied in the past		studied in the past	11-12			matriculation certificate					10 hours or more	hebrew	hebrew	no	no
358	2	2014-2015	wave 3	873.37	796.83	spouse	male	67	married	europe-america					1948-1954	jew	jewish				very well	yes	very bothered	a lot of difficulty	a lot of difficulty	a lot of difficulty	a lot of difficulty	no difficulty	no difficulty	no difficulty	170-174 cm	75-79 kg		studied in the past		studied in the past	13-15			matriculation certificate					10 hours or more	hebrew	hungarian	yes	no
360	1	2014-2015	wave 3	685.14	883.67	respondent	male	80+	married	europe-america					1948-1954	jew	jewish				not so well	yes	not so bothered	no difficulty	no difficulty	no difficulty	no difficulty	some difficulty	no difficulty	some difficulty	165-169 cm	70-74 kg		studied in the past		studied in the past	5-8			secondary school completion certificate					2-4 hours	hebrew	other	yes	no
360	2	2014-2015	wave 3	650.58	866.6	spouse	female	80+	married	asia					until 1947	jew	jewish				not so well	yes	bothered	no difficulty	no difficulty	no difficulty	some difficulty	some difficulty	some difficulty	no difficulty	155-159 cm	70-74 kg		studied in the past		studied in the past	13-15			secondary school completion certificate					2-4 hours	hebrew	arabic	yes	no
361	1	2014-2015	wave 3	660.12	1152.46	respondent	male	80+	married	israel			europe-america	europe-america		jew	jewish		not religious, secular		well	yes	very bothered	a lot of difficulty	no difficulty	no difficulty	some difficulty	no difficulty	no difficulty	no difficulty	175-179 cm	95-99 kg		studied in the past		studied in the past	16 and above			non-academic post-secondary certificate					10 hours or more	hebrew	hebrew	no	no
361	2	2014-2015	wave 3	577.99	1019.27	spouse	female	70	married	israel			europe-america	europe-america		jew	jewish				well	no						no difficulty	no difficulty	no difficulty	150-154 cm	60-64 kg		studied in the past		studied in the past	11-12			secondary school completion certificate					10 hours or more	hebrew	hebrew	no	no
362	1	2014-2015	wave 3	553.19	927.31	respondent	male	74	widowed	israel			europe-america	europe-america		jew	jewish		not religious, secular		well	yes	not so bothered	some difficulty	no difficulty	no difficulty	no difficulty	no difficulty	no difficulty	no difficulty	175-179 cm	110-114 kg		currently studying, including vacation		studied in the past	16 and above			ma, or a equivalent degree, including md	in israel	universities	social sciences		10 hours or more	hebrew	hebrew	no	no
363	1	2014-2015	wave 3	673.38	920.72	respondent	female	61	married	europe-america					1955-1960	jew	jewish				well	no						no difficulty	no difficulty	no difficulty	165-169 cm	refuse to answer		studied in the past		studied in the past	13-15			non-academic post-secondary certificate					2-4 hours	hebrew	hebrew	no	no
363	2	2014-2015	wave 3	599.45	678.33	spouse	male	68	married	israel			israel	europe-america		jew	jewish				very well	yes	not bothered at all					no difficulty	no difficulty	no difficulty	170-174 cm	105-109 kg		studied in the past		studied in the past	16 and above			ba, or a equivalent degree, including an academic certificate	in israel	universities	humanities		2-4 hours	hebrew	hebrew	no	no
364	1	2014-2015	wave 3	618.84	662.33	respondent	female	72	widowed	africa					1948-1954	jew	jewish		traditional- not so religious		well	no						no difficulty	no difficulty	some difficulty	150-154 cm	50-54 kg		studied in the past		studied in the past	9-10			secondary school completion certificate					5-9 hours	hebrew	moroccan	no	no
365	1	2014-2015	wave 3	519.08	797.91	respondent	female	80+	widowed	europe-america					1948-1954	jew	jewish		not religious, secular		not so well	yes	bothered	a lot of difficulty	no difficulty	no difficulty	some difficulty	no difficulty	no difficulty	no difficulty	165-169 cm	80-84 kg		currently studying, including vacation		studied in the past	13-15			non-academic post-secondary certificate					10 hours or more	hebrew	other	yes	no
366	1	2014-2015	wave 3	608.7		respondent	male	70	married	israel			europe-america	europe-america		jew	jewish		not religious, secular		not so well	yes	bothered	some difficulty	no difficulty	no difficulty	no difficulty	some difficulty	no difficulty	a lot of difficulty	175-179 cm	90-94 kg		studied in the past		studied in the past	13-15			matriculation certificate					5-9 hours	hebrew	hebrew	no	no
366	2	2014-2015	wave 3	577.99		spouse	female	66	married	israel			europe-america	europe-america		jew	jewish				well	yes	bothered	some difficulty	no difficulty	no difficulty	no difficulty	no difficulty	no difficulty	no difficulty	165-169 cm	80-84 kg		studied in the past		studied in the past	13-15			matriculation certificate		universities	social sciences	languages, literature and regional studies	10 hours or more	hebrew	hebrew	no	no
367	1	2014-2015	wave 3	591.67	1187.67	respondent	female	75	married	africa					1948-1954	jew	jewish		traditional- not so religious		well	no						no difficulty	no difficulty	no difficulty	165-169 cm	70-74 kg		studied in the past		studied in the past	13-15			secondary school completion certificate					10 hours or more	hebrew	arabic	yes	no
367	2	2014-2015	wave 3	610.96	1240.72	spouse	male	76	married	europe-america					1948-1954	jew	jewish				well	yes	not so bothered	no difficulty	no difficulty	no difficulty	no difficulty	some difficulty	no difficulty	a lot of difficulty	170-174 cm	75-79 kg		studied in the past		studied in the past	13-15			secondary school completion certificate					10 hours or more	hebrew	other	yes	no
368	1	2014-2015	wave 3	694.38	661.09	respondent	male	67	divorced	europe-america					1948-1954	jew	jewish		not religious, secular		well	yes	bothered	no difficulty	no difficulty	no difficulty	no difficulty	no difficulty	no difficulty	some difficulty	175-179 cm	80-84 kg		studied in the past		studied in the past	16 and above			ma, or a equivalent degree, including md	in israel	universities	business and management	physical sciences	10 hours or more	hebrew	hebrew	no	no
368	3	2014-2015	wave 3	741.23	576.95	spouse	female	69	single	asia					1948-1954	jew	jewish				not so well	yes	bothered	a lot of difficulty	no difficulty	no difficulty	a lot of difficulty	some difficulty	no difficulty	no difficulty	160-164 cm	55-59 kg		studied in the past		studied in the past	16 and above			matriculation certificate		universities	languages, literature and regional studies	humanities	5-9 hours	hebrew	hebrew	no	yes
369	1	2014-2015	wave 3	723.02	1941.3	respondent	male	76	married	europe-america					1948-1954	jew	jewish		traditional- not so religious		not so well	yes	bothered	some difficulty	no difficulty	no difficulty	a lot of difficulty	some difficulty	no difficulty	no difficulty	180-184 cm	120 kg and above		studied in the past		studied in the past	16 and above			none of the above					5-9 hours	hebrew	romanian	yes	no
369	2	2014-2015	wave 3	871.59	2534.27	spouse	female	71	married	israel			europe-america	europe-america		jew	jewish				not so well	no						some difficulty	no difficulty	no difficulty	165-169 cm	50-54 kg		studied in the past		studied in the past	9-10			secondary school completion certificate					5-9 hours	hebrew	hebrew	no	no
370	2	2014-2015	wave 3	687.01	939.73	respondent	male	68	married	israel			europe-america	europe-america		jew	jewish		not religious, secular		very well	yes	not so bothered	no difficulty	no difficulty	no difficulty	no difficulty	no difficulty	no difficulty	no difficulty	170-174 cm	65-69 kg		studied in the past		studied in the past	16 and above			ma, or a equivalent degree, including md	in israel	universities			10 hours or more	hebrew	hebrew	no	no
370	3	2014-2015	wave 3	691.48	1071.87	spouse	female	63	married	israel			europe-america	europe-america		jew	jewish				very well	no						no difficulty	no difficulty	no difficulty	165-169 cm	65-69 kg		studied in the past		studied in the past	16 and above			ma, or a equivalent degree, including md	in israel	universities			10 hours or more	hebrew	hebrew	no	no
372	1	2014-2015	wave 3	445.03	566.96	respondent	female	73	married	europe-america					1948-1954	jew	jewish				not so well	yes	not bothered at all					some difficulty	no difficulty	no difficulty	160-164 cm	95-99 kg		studied in the past		studied in the past	16 and above			ba, or a equivalent degree, including an academic certificate	in israel	universities	paramedical		10 hours or more	hebrew	other	yes	no
372	2	2014-2015	wave 3	580.3	660.09	spouse	male	74	married	africa					1948-1954	jew	jewish				well	no						some difficulty	no difficulty	some difficulty	170-174 cm	80-84 kg		studied in the past		studied in the past	16 and above			non-academic post-secondary certificate					2-4 hours	hebrew	arabic	yes	no
374	1	2014-2015	wave 3	581.61	521.85	respondent	female	68	married	europe-america					1948-1954	jew	jewish				very well	no						no difficulty	no difficulty	no difficulty	155-159 cm	65-69 kg		studied in the past		studied in the past	16 and above			ba, or a equivalent degree, including an academic certificate	in israel	universities			10 hours or more	hebrew	hebrew	no	no
374	2	2014-2015	wave 3	587.2	622.27	spouse	male	70	married	israel			europe-america	europe-america		jew	jewish				very well	no						no difficulty	no difficulty	no difficulty	170-174 cm	70-74 kg		studied in the past		studied in the past	16 and above			phd, or a equivalent degree	in israel and abroad				10 hours or more	hebrew	hebrew	no	no
375	1	2014-2015	wave 3	800.77	1254.73	respondent	male	71	married	asia					1948-1954	jew	jewish		religious		not well at all	yes	very bothered	a lot of difficulty	no difficulty	no difficulty	a lot of difficulty	some difficulty	a lot of difficulty	a lot of difficulty	165-169 cm	65-69 kg		studied in the past		studied in the past	13-15			non-academic post-secondary certificate		non academic institution	engineering and architecture		5-9 hours	hebrew	other	yes	no
375	2	2014-2015	wave 3	678.27	881.95	spouse	female	71	married	israel			asia	asia		jew	jewish				not well at all	yes	very bothered	no difficulty	no difficulty	some difficulty	cannot at all	cannot at all	no difficulty	a lot of difficulty	155-159 cm	unknown		studied in the past		studied in the past	16 and above			ba, or a equivalent degree, including an academic certificate	in israel	universities	social sciences	unknown	2-4 hours	hebrew	hebrew	no	no
375	3	2014-2015	wave 3	809.96	1970.38	child	female	36	single	israel			asia	israel		jew	jewish				well	yes	bothered	no difficulty	no difficulty	no difficulty	a lot of difficulty	a lot of difficulty	no difficulty	no difficulty	165-169 cm	45-49 kg		currently studying, including vacation		studied in the past	16 and above			matriculation certificate		universities			do not read at all	hebrew	hebrew	no	no
375	4	2014-2015	wave 3	809.96	1044.26	child	female	38	single	israel			asia	israel		jew	jewish				well	yes	bothered	some difficulty	no difficulty	no difficulty	a lot of difficulty	some difficulty	no difficulty	some difficulty	155-159 cm	55-59 kg		studied in the past		studied in the past	16 and above			non-academic post-secondary certificate		universities	social sciences	unknown	2-4 hours	hebrew	hebrew	no	no
376	2	2014-2015	wave 3	539.82	542.49	parent	female	62	married	israel			asia	europe-america		jew	jewish				well	yes	not bothered at all					some difficulty	some difficulty	some difficulty	160-164 cm	70-74 kg		currently studying, including vacation		studied in the past	13-15			secondary school completion certificate					10 hours or more	hebrew	hebrew	no	no
376	4	2014-2015	wave 3	476.68	424.92	other relative	male	67	married	israel			europe-america	europe-america		jew	jewish				well	yes	not so bothered	no difficulty	no difficulty	no difficulty	no difficulty	no difficulty	no difficulty	no difficulty	175-179 cm	85-89 kg		studied in the past		studied in the past	16 and above			ba, or a equivalent degree, including an academic certificate	abroad		engineering and architecture		2-4 hours	hebrew	hebrew	no	no
378	1	2014-2015	wave 3	640.88	1281.69	respondent	female	64	divorced	israel			europe-america	europe-america		jew	jewish		not religious, secular		very well	no						no difficulty	no difficulty	no difficulty	160-164 cm	50-54 kg		studied in the past		studied in the past	16 and above			non-academic post-secondary certificate					10 hours or more	hebrew	hebrew	no	no
379	1	2014-2015	wave 3	679.2		respondent	male	65	married	israel			asia	israel		jew	jewish				not well at all	yes	very bothered	cannot at all	cannot at all	cannot at all	cannot at all	cannot at all	no difficulty	no difficulty	170-174 cm	90-94 kg		studied in the past		studied in the past	11-12			secondary school completion certificate					do not read at all	hebrew	hebrew	no	no
379	2	2014-2015	wave 3	647.02	1482.84	spouse	female	61	married	israel			africa	asia		jew	jewish				not well at all	yes	bothered	some difficulty	no difficulty	no difficulty	a lot of difficulty	no difficulty	no difficulty	no difficulty	150-154 cm	60-64 kg		studied in the past		studied in the past	11-12			secondary school completion certificate					5-9 hours	hebrew	hebrew	no	no
379	4	2014-2015	wave 3	708.65		child	male	30	single	israel			israel	israel		jew	jewish				very well	no						no difficulty	no difficulty	no difficulty	180-184 cm	unknown		currently studying, including vacation		studied in the past	13-15			matriculation certificate		academic colleges			5-9 hours	hebrew	hebrew	no	no
380	1	2014-2015	wave 3	621.89	1113.21	respondent	male	58	single	israel			europe-america	europe-america		jew	jewish		orthodox		very well	no						no difficulty	no difficulty	no difficulty	185-189 cm	100-104 kg		studied in the past		studied in the past	11-12			none of the above					10 hours or more	hebrew	hebrew	no	no
382	1	2014-2015	wave 3	895.98	1091.49	respondent	male	67	married	europe-america					1948-1954	jew	jewish				well	yes	bothered	no difficulty	no difficulty	no difficulty	a lot of difficulty	no difficulty	no difficulty	no difficulty	170-174 cm	85-89 kg		studied in the past		studied in the past	16 and above			ma, or a equivalent degree, including md	abroad		social sciences		5-9 hours	english	yiddish	yes	no
382	2	2014-2015	wave 3	819.48	1168.62	spouse	female	61	married	europe-america						jew	jewish				well	yes	bothered	no difficulty	no difficulty	no difficulty	a lot of difficulty	no difficulty	no difficulty	no difficulty	175-179 cm	95-99 kg		studied in the past		studied in the past	16 and above			ba, or a equivalent degree, including an academic certificate	abroad				5-9 hours	english	english	yes	no
384	1	2014-2015	wave 3	943.55		respondent	male	27	single	israel			israel	israel		jew	jewish		not religious, secular		very well	yes	not bothered at all					no difficulty	no difficulty	no difficulty	165-169 cm	60-64 kg		currently studying, including vacation		studied in the past	13-15			matriculation certificate		colleges for teacher education	education and teacher training	languages, literature and regional studies	do not read at all	hebrew	hebrew	no	no
385	1	2014-2015	wave 3	890.15	1030.66	respondent	female	71	widowed	africa					1948-1954	jew	jewish		traditional- not so religious		not well at all	yes	very bothered	cannot at all	some difficulty	some difficulty	cannot at all	some difficulty	no difficulty	no difficulty	155-159 cm	55-59 kg		studied in the past		studied in the past	5-8			none of the above					do not read at all	hebrew	french	yes	yes
386	2	2014-2015	wave 3	360.6		respondent	female	68	married	africa					1948-1954	jew	jewish		religious		not so well	no						some difficulty	some difficulty	no difficulty	150-154 cm	55-59 kg		studied in the past		studied in the past	5-8			none of the above					do not read at all	hebrew	arabic	yes	no
386	3	2014-2015	wave 3	411.25	516.27	spouse	male	65	married	asia					1948-1954	jew	jewish				well	no						no difficulty	no difficulty	no difficulty	155-159 cm	65-69 kg		studied in the past		studied in the past	13-15			secondary school completion certificate					2-4 hours	hebrew	other	yes	no
387	1	2014-2015	wave 3	434.39		respondent	female	80+	married	europe-america					until 1947	jew	jewish				well	no						no difficulty	no difficulty	no difficulty	165-169 cm	60-64 kg		studied in the past		studied in the past	11-12			secondary school completion certificate					10 hours or more	hebrew	other	yes	no
387	2	2014-2015	wave 3	387.86		spouse	male	80+	married	israel			asia	asia		jew	jewish				not so well	no						no difficulty	no difficulty	some difficulty	175-179 cm	80-84 kg		studied in the past		studied in the past	9-10			other certificate					unknown	hebrew	hebrew	no	yes
389	1	2014-2015	wave 3	406.39	162.93	respondent	female	69	divorced	israel			europe-america	europe-america		jew	jewish		not religious, secular		well	no						no difficulty	no difficulty	no difficulty	160-164 cm	65-69 kg		currently studying, including vacation		studied in the past	16 and above			ba, or a equivalent degree, including an academic certificate	in israel	universities			10 hours or more	hebrew	hebrew	no	no
390	1	2014-2015	wave 3	1570.66	2381.23	respondent	male	74	married	israel			europe-america	europe-america		jew	jewish				well	no						some difficulty	some difficulty	some difficulty	165-169 cm	90-94 kg		studied in the past		studied in the past	11-12			none of the above					5-9 hours	hebrew	hebrew	no	no
390	6	2014-2015	wave 3	1597.74	1209.23	spouse	female	68	married	israel			europe-america	europe-america		jew	jewish				well	no						no difficulty	no difficulty	no difficulty	160-164 cm	65-69 kg		studied in the past		studied in the past	16 and above			non-academic post-secondary certificate					5-9 hours	hebrew	hebrew	no	no
391	1	2014-2015	wave 3	377.26	768.11	respondent	male	75	married	israel			europe-america	europe-america		jew	jewish		not religious, secular		well	no						no difficulty	no difficulty	no difficulty	170-174 cm	80-84 kg		studied in the past		studied in the past	16 and above			secondary school completion certificate					2-4 hours	hebrew	hebrew	no	no
391	2	2014-2015	wave 3	346.57		spouse	female	68	married	africa					1948-1954	jew	jewish				well	no						no difficulty	no difficulty	no difficulty	165-169 cm	80-84 kg		studied in the past		studied in the past	11-12			secondary school completion certificate					2-4 hours	hebrew	hebrew	no	no
392	1	2014-2015	wave 3	501.16	384.64	respondent	female	63	married	israel			israel	israel		jew	jewish		not religious, secular		well	no						no difficulty	no difficulty	no difficulty	165-169 cm	65-69 kg		currently studying, including vacation		studied in the past	13-15			matriculation certificate					10 hours or more	hebrew	hebrew	no	no
392	2	2014-2015	wave 3	506.43	524	spouse	male	74	married	israel			europe-america	europe-america		jew	jewish				very well	no						some difficulty	no difficulty	no difficulty	170-174 cm	90-94 kg		studied in the past		studied in the past	16 and above			ma, or a equivalent degree, including md	in israel	universities			5-9 hours	hebrew	hebrew	no	no
393	1	2014-2015	wave 3	838.24		respondent	female	52	married	israel			europe-america	europe-america		jew	jewish		not religious, secular		very well	no						no difficulty	no difficulty	some difficulty	165-169 cm	50-54 kg		studied in the past		studied in the past	11-12			matriculation certificate					5-9 hours	hebrew	hebrew	no	no
393	5	2014-2015	wave 3	832.11		spouse	male	58	married	israel			europe-america	europe-america		jew	jewish				well	no						no difficulty	no difficulty	no difficulty	160-164 cm	80-84 kg		studied in the past		studied in the past	11-12			matriculation certificate					do not read at all	hebrew	hebrew	no	no
393	6	2014-2015	wave 3	739.1		child	female	2		israel	5	1	israel	israel		jew	jewish			1	very well								no difficulty	no difficulty	unknown	to 44 kg			in framework, including vacation		0.5-4											no	no
393	7	2014-2015	wave 3	739.1		child	female	2		israel	5	1	israel	israel		jew	jewish			1	very well								no difficulty	no difficulty	unknown	to 44 kg			in framework, including vacation		0.5-4											no	no
393	8	2014-2015	wave 3	767.3		parent	male	80+	widowed	europe-america					1955-1960	jew	jewish				not so well	yes	very bothered	a lot of difficulty	a lot of difficulty	a lot of difficulty	a lot of difficulty	some difficulty	no difficulty	a lot of difficulty	175-179 cm	65-69 kg		never studied			0.5-4								2-4 hours	hebrew	yiddish	yes	no
394	1	2014-2015	wave 3	650.58	448.22	respondent	female	65	married	israel			europe-america	europe-america		jew	jewish		not religious, secular		well	yes	bothered	no difficulty	no difficulty	no difficulty	some difficulty	no difficulty	no difficulty	no difficulty	160-164 cm	75-79 kg		studied in the past		studied in the past	11-12			matriculation certificate					2-4 hours	hebrew	hebrew	no	no
394	2	2014-2015	wave 3	743.01	608.33	spouse	male	70	married	europe-america					1948-1954	jew	jewish				well	yes	not bothered at all					no difficulty	no difficulty	some difficulty	180-184 cm	80-84 kg		studied in the past		studied in the past	13-15			non-academic post-secondary certificate			engineering and architecture		10 hours or more	hebrew	hebrew	no	no
396	1	2014-2015	wave 3	636.35	842.21	respondent	female	73	widowed	israel			europe-america	europe-america		jew	jewish		not religious, secular		well	yes	not so bothered	some difficulty	no difficulty	no difficulty	no difficulty	no difficulty	no difficulty	no difficulty	165-169 cm	70-74 kg		studied in the past		studied in the past	16 and above			ba, or a equivalent degree, including an academic certificate	in israel	universities			5-9 hours	hebrew	hebrew	no	no
397	1	2014-2015	wave 3	1216.74	1437.45	respondent	male	39	married	israel			asia	europe-america		jew	jewish		not religious, secular		very well	yes	not bothered at all					no difficulty	no difficulty	no difficulty	185-189 cm	90-94 kg		studied in the past		studied in the past	13-15			non-academic post-secondary certificate					2-4 hours	hebrew	hebrew	no	no
397	2	2014-2015	wave 3	1039.59	1546.14	spouse	female	37	married	israel			europe-america	europe-america		jew	jewish				well	no						no difficulty	no difficulty	no difficulty	165-169 cm	50-54 kg		studied in the past		studied in the past	13-15			ba, or a equivalent degree, including an academic certificate	in israel	academic colleges			5-9 hours	hebrew	hebrew	no	no
397	3	2014-2015	wave 3	1038.53	1344.28	child	male	9		israel	1	2	israel	israel		jew	jewish			1	very well							no difficulty	no difficulty	no difficulty	to 149 cm	to 44 kg		currently studying, including vacation			0.5-4	yes	gimel						5-9 hours	hebrew	hebrew	no	no
397	4	2014-2015	wave 3	1038.53	1344.28	child	female	5		israel	1	2	israel	israel		jew	jewish			1	very well							no difficulty	no difficulty	no difficulty	to 149 cm	to 44 kg	primary school, including vacation				0.5-4	yes	aleph							hebrew	hebrew	no	no
397	5	2014-2015	wave 3	1038.53	1344.28	child	female	3		israel	1	2	israel	israel		jew	jewish			1	very well								no difficulty	no difficulty	unknown	to 44 kg			in framework, including vacation		0.5-4											no	no
398	1	2014-2015	wave 3	890.15		respondent	female	80+	widowed	africa					1948-1954	jew	jewish		religious		not well at all	yes	very bothered	cannot at all	a lot of difficulty	a lot of difficulty	cannot at all	some difficulty	no difficulty	a lot of difficulty	unknown	75-79 kg		studied in the past		studied in the past	5-8			none of the above					less than 1 hour	hebrew	french	yes	yes
401	1	2014-2015	wave 3	723	466.68	respondent	male	68	married	europe-america					1948-1954	jew	jewish		not religious, secular		well	no						some difficulty	no difficulty	no difficulty	165-169 cm	65-69 kg		studied in the past		studied in the past	11-12			none of the above					10 hours or more	hebrew	hebrew	no	no
401	2	2014-2015	wave 3	627.95	962.69	spouse	female	60	married	israel			africa	africa		jew	jewish				very well	no						no difficulty	no difficulty	a lot of difficulty	170-174 cm	65-69 kg		studied in the past		studied in the past	5-8			none of the above					10 hours or more	hebrew	hebrew	no	no
402	1	2014-2015	wave 3	693.45	646.81	respondent	female	66	married	europe-america					1955-1960	jew	jewish				well	no						some difficulty	no difficulty	no difficulty	160-164 cm	60-64 kg		studied in the past		studied in the past	11-12			secondary school completion certificate					2-4 hours	hebrew	hungarian	yes	no
402	2	2014-2015	wave 3	718.69	646.53	spouse	male	68	married	europe-america						jew	jewish				very well	no						no difficulty	no difficulty	no difficulty	165-169 cm	90-94 kg		studied in the past		studied in the past	11-12			non-academic post-secondary certificate					less than 1 hour	hebrew	hebrew	no	no
403	1	2014-2015	wave 3	662.21	641.32	respondent	male	66	married	israel			europe-america	europe-america		jew	jewish		religious		not so well	yes	not so bothered	some difficulty	no difficulty	no difficulty	no difficulty	no difficulty	no difficulty	no difficulty	165-169 cm	70-74 kg		studied in the past		studied in the past	13-15			non-academic post-secondary certificate					2-4 hours	hebrew	hebrew	no	no
403	2	2014-2015	wave 3	704.03	696.02	spouse	female	65	married	israel			europe-america	europe-america		jew	jewish				well	no						no difficulty	no difficulty	no difficulty	165-169 cm	refuse to answer		studied in the past		studied in the past	16 and above			non-academic post-secondary certificate					5-9 hours	hebrew	hebrew	no	no
404	1	2014-2015	wave 3	907.96	734.97	respondent	male	66	married	israel			europe-america	europe-america		jew	jewish				not so well	yes	very bothered	a lot of difficulty	some difficulty	some difficulty	a lot of difficulty	some difficulty	some difficulty	no difficulty	180-184 cm	75-79 kg		studied in the past		studied in the past	16 and above			ba, or a equivalent degree, including an academic certificate	in israel	non academic institution			2-4 hours	hebrew	hebrew	no	no
404	2	2014-2015	wave 3	978.44	1223.04	spouse	female	65	married	europe-america					1955-1960	jew	jewish				well	yes	not so bothered	some difficulty	no difficulty	no difficulty	some difficulty	no difficulty	some difficulty	some difficulty	170-174 cm	105-109 kg		studied in the past		studied in the past	16 and above			ba, or a equivalent degree, including an academic certificate	in israel	academic colleges	business and management		2-4 hours	hebrew	other	yes	no
405	1	2014-2015	wave 3	791.96	1477.58	respondent	female	73	married	asia					1948-1954	jew	jewish				not so well	no						some difficulty	some difficulty	some difficulty	165-169 cm	70-74 kg		studied in the past		studied in the past	13-15			non-academic post-secondary certificate					5-9 hours	hebrew	arabic	yes	no
405	2	2014-2015	wave 3	699.06	986.82	spouse	male	66	married	israel			europe-america	europe-america		jew	jewish				well	no						no difficulty	no difficulty	no difficulty	175-179 cm	110-114 kg		studied in the past		studied in the past	13-15			non-academic post-secondary certificate					5-9 hours	hebrew	hebrew	no	no
406	1	2014-2015	wave 3	673.98	959.9	respondent	male	49	single	israel			asia	asia		jew	jewish		traditional- not so religious		well	yes	very bothered	a lot of difficulty	some difficulty	a lot of difficulty	a lot of difficulty	some difficulty	no difficulty	no difficulty	165-169 cm	60-64 kg		studied in the past		studied in the past	5-8			none of the above					do not read at all	hebrew	spanish	no	no
406	2	2014-2015	wave 3	672.69	543.85	sibling	female	48	single	israel			asia	asia		jew	jewish				very well	no						no difficulty	no difficulty	no difficulty	155-159 cm	55-59 kg		studied in the past		studied in the past	11-12			secondary school completion certificate					do not read at all	hebrew	spanish	no	no
406	3	2014-2015	wave 3	697.49		sibling	male	34	single	israel			asia	asia		jew	jewish				very well	no						no difficulty	no difficulty	no difficulty	170-174 cm	60-64 kg		studied in the past		studied in the past	11-12			secondary school completion certificate					do not read at all	hebrew	hebrew	no	no
406	4	2014-2015	wave 3	648	653.54	niece/nephew	female	4		israel		2	israel	israel		jew	jewish			2	very well								no difficulty	no difficulty	to 149 cm	to 44 kg			in framework, including vacation		0.5-4											no	no
406	5	2014-2015	wave 3	633.12	653.54	niece/nephew	female	15		israel		2	israel	israel		jew	jewish			2	very well	no						no difficulty	no difficulty	no difficulty	160-164 cm	to 44 kg		currently studying, including vacation			0.5-4	yes	tet						10 hours or more	hebrew	hebrew	no	no
407	1	2014-2015	wave 3	161.81	364.67	respondent	male	70	divorced	israel			europe-america	europe-america		jew	jewish		not religious, secular		very well	no						no difficulty	no difficulty	no difficulty	165-169 cm	65-69 kg		studied in the past		studied in the past	13-15			non-academic post-secondary certificate					5-9 hours	hebrew	hebrew	no	no
408	1	2014-2015	wave 3	484.95		respondent	female	80+	married	europe-america					until 1947	jew	jewish				not well at all	yes	very bothered	cannot at all	a lot of difficulty	a lot of difficulty	cannot at all	some difficulty	some difficulty	some difficulty	unknown	45-49 kg		studied in the past		studied in the past	5-8			none of the above					less than 1 hour	hebrew	other	yes	no
408	2	2014-2015	wave 3	500.76		spouse	male	80+	married	europe-america					until 1947	jew	jewish				not so well	yes	bothered	a lot of difficulty	no difficulty	no difficulty	some difficulty	a lot of difficulty	some difficulty	some difficulty	unknown	55-59 kg		studied in the past		studied in the past	9-10			secondary school completion certificate					2-4 hours	hebrew	other	yes	no
411	1	2014-2015	wave 3	468.02	1104.7	respondent	male	80+	married	europe-america					1948-1954	jew	jewish		traditional- not so religious		well	yes	not so bothered	some difficulty	no difficulty	no difficulty	some difficulty	some difficulty	no difficulty	no difficulty	160-164 cm	70-74 kg		studied in the past		studied in the past	11-12			secondary school completion certificate					2-4 hours	hebrew	romanian	no	no
411	2	2014-2015	wave 3	453.24	1004.3	spouse	female	71	married	israel			europe-america	europe-america		jew	jewish				well	no						no difficulty	no difficulty	no difficulty	170-174 cm	60-64 kg		studied in the past		studied in the past	13-15			secondary school completion certificate					2-4 hours	hebrew	hebrew	no	no
415	1	2014-2015	wave 3	519.23	905.69	respondent	female	40	married	israel			israel	africa		jew	jewish		traditional-religious		very well	yes	not bothered at all					no difficulty	no difficulty	no difficulty	165-169 cm	50-54 kg		currently studying, including vacation		studied in the past	16 and above			non-academic post-secondary certificate		universities			2-4 hours	hebrew	hebrew	no	no
415	6	2014-2015	wave 3	531.52	1516.8	spouse	male	40	married	israel			israel	asia		jew	jewish				very well	no						no difficulty	no difficulty	no difficulty	175-179 cm	70-74 kg		studied in the past		studied in the past	16 and above			non-academic post-secondary certificate		universities			5-9 hours	hebrew	hebrew	no	no
416	1	2014-2015	wave 3	504.71	1042.91	respondent	male	68	married	europe-america						jew	jewish		not religious, secular		not well at all	yes	very bothered	a lot of difficulty	no difficulty	a lot of difficulty	some difficulty	some difficulty	no difficulty	some difficulty	175-179 cm	95-99 kg		studied in the past		studied in the past	13-15			non-academic post-secondary certificate					2-4 hours	hebrew	other	yes	no
416	2	2014-2015	wave 3	486.98	646.81	spouse	female	65	married	israel			europe-america	europe-america		jew	jewish				very well	no						no difficulty	no difficulty	no difficulty	165-169 cm	75-79 kg		studied in the past		studied in the past	11-12			matriculation certificate					10 hours or more	hebrew	yiddish	yes	no
417	1	2014-2015	wave 3	608.2	301.36	respondent	female	66	widowed	israel			israel	israel		jew	jewish		not religious, secular		very well	yes	not bothered at all					no difficulty	no difficulty	no difficulty	155-159 cm	65-69 kg		currently studying, including vacation		studied in the past	13-15			secondary school completion certificate					2-4 hours	hebrew	hebrew	no	no
418	1	2014-2015	wave 3	941.82	1457.95	respondent	female	66	married	europe-america					1961-1971	jew	jewish				well	no						some difficulty	no difficulty	a lot of difficulty	160-164 cm	75-79 kg		studied in the past		studied in the past	16 and above			ma, or a equivalent degree, including md	in israel	universities	paramedical		10 hours or more	hebrew	other	yes	no
418	2	2014-2015	wave 3	1039.55	977.72	spouse	male	67	married	israel			europe-america	europe-america		jew	jewish				not so well	yes	bothered	a lot of difficulty	some difficulty	no difficulty	a lot of difficulty	no difficulty	no difficulty	no difficulty	unknown	120 kg and above		studied in the past		studied in the past	16 and above			ma, or a equivalent degree, including md	in israel	universities			2-4 hours	hebrew	hebrew	no	no
420	1	2014-2015	wave 3	596.45	1123.96	respondent	male	80+	married	israel			europe-america	israel		jew	jewish		religious		well	yes	bothered	some difficulty	no difficulty	no difficulty	no difficulty	no difficulty	no difficulty	no difficulty	175-179 cm	95-99 kg		never studied		studied in the past	16 and above			ba, or a equivalent degree, including an academic certificate	in israel	non academic institution			2-4 hours	hebrew	hebrew	no	no
421	1	2014-2015	wave 3	494.09	516.71	respondent	male	76	widowed	europe-america					1948-1954	jew	jewish		not religious, secular		well	yes	not so bothered	no difficulty	no difficulty	no difficulty	no difficulty	no difficulty	some difficulty	no difficulty	175-179 cm	85-89 kg		studied in the past		studied in the past				ba, or a equivalent degree, including an academic certificate	in israel	universities			10 hours or more	hebrew	yiddish	yes	no
422	1	2014-2015	wave 3	1616.09	1750.04	respondent	female	74	widowed	asia					1948-1954	jew	jewish		traditional- not so religious		not so well	yes	bothered	a lot of difficulty	no difficulty	no difficulty	a lot of difficulty	some difficulty	some difficulty	a lot of difficulty	155-159 cm	80-84 kg		studied in the past		studied in the past	5-8			other certificate					do not read at all	hebrew	spanish	yes	no
423	1	2014-2015	wave 3	313.43	1064.59	respondent	male	80+	widowed	europe-america					1948-1954	jew	jewish		not religious, secular		not well at all	yes	very bothered	cannot at all	cannot at all	cannot at all	cannot at all	a lot of difficulty	no difficulty	a lot of difficulty	185-189 cm	90-94 kg		studied in the past		studied in the past	5-8			none of the above					2-4 hours	hebrew	other	yes	no
424	5	2014-2015	wave 3	1214.34	2744.59	spouse	male	56	married	israel			asia	asia		jew	jewish				well	no						no difficulty	no difficulty	no difficulty	160-164 cm	80-84 kg		studied in the past		studied in the past	16 and above			ba, or a equivalent degree, including an academic certificate	in israel	non academic institution			10 hours or more	hebrew	hebrew	no	no
424	6	2014-2015	wave 3	1445.48	2694.35	respondent	female	55	married	israel			asia	asia		jew	jewish		orthodox		well	yes	bothered	some difficulty	no difficulty	no difficulty	no difficulty	some difficulty	some difficulty	no difficulty	155-159 cm	50-54 kg		studied in the past		studied in the past	13-15			secondary school completion certificate					2-4 hours	hebrew	hebrew	no	no
424	7	2014-2015	wave 3	1229.82	1868.63	child	male	16	single	israel	5	6	israel	israel		jew	jewish			6	very well	no						no difficulty	no difficulty	no difficulty	170-174 cm	unknown		currently studying, including vacation			0.5-4	no	yud-aleph						10 hours or more	hebrew	hebrew	no	no
424	8	2014-2015	wave 3	1210.28	1868.63	child	male	14		israel	5	6	israel	israel		jew	jewish			6	not so well							no difficulty	no difficulty	no difficulty	170-174 cm	unknown		currently studying, including vacation			0.5-4	no	tet						less than 1 hour	hebrew	hebrew	no	no
424	9	2014-2015	wave 3	1584.18	3270.42	child	male	18	single	israel			israel	israel		jew	jewish				well	no						no difficulty	no difficulty	no difficulty	170-174 cm	unknown		currently studying, including vacation		studied in the past	13-15			none of the above					10 hours or more	hebrew	hebrew	no	no
425	1	2014-2015	wave 3	801.29	1101.34	respondent	male	80+	widowed	asia					1948-1954	jew	jewish		traditional- not so religious		not well at all	yes	very bothered	cannot at all	cannot at all	cannot at all	cannot at all	a lot of difficulty	some difficulty	a lot of difficulty	160-164 cm	60-64 kg		studied in the past		studied in the past	13-15			matriculation certificate					2-4 hours	hebrew	other	yes	no
426	1	2014-2015	wave 3	373.62	1323.54	respondent	male	71	divorced	africa					1948-1954	jew	jewish		traditional- not so religious		not so well	yes	bothered	some difficulty	no difficulty	no difficulty	a lot of difficulty	some difficulty	some difficulty	some difficulty	175-179 cm	80-84 kg		studied in the past		studied in the past	11-12			secondary school completion certificate					less than 1 hour	hebrew	arabic	yes	no
427	1	2014-2015	wave 3	608.7		respondent	male	80+	married	europe-america					until 1947	jew	jewish		not religious, secular		not so well	yes	very bothered	some difficulty	some difficulty	some difficulty	some difficulty	some difficulty	no difficulty	no difficulty	180-184 cm	100-104 kg		studied in the past		studied in the past	13-15			non-academic post-secondary certificate					unknown	hebrew	other	yes	yes
427	2	2014-2015	wave 3	577.99		spouse	female	78	married	europe-america					1948-1954	jew	jewish				not so well	no						no difficulty	no difficulty	no difficulty	150-154 cm	50-54 kg		studied in the past		studied in the past	13-15			matriculation certificate					5-9 hours	hebrew	romanian	yes	no
429	1	2014-2015	wave 3	541.46	714.44	respondent	male	80+	married	europe-america					1955-1960	jew	jewish		not religious, secular		not well at all	yes	very bothered	a lot of difficulty	some difficulty	no difficulty	a lot of difficulty	no difficulty	some difficulty	a lot of difficulty	170-174 cm	65-69 kg		studied in the past		studied in the past	16 and above			ma, or a equivalent degree, including md	abroad				10 hours or more	other	other	yes	no
429	2	2014-2015	wave 3	505.53	1012.77	spouse	female	77	married	europe-america					1948-1954	jew	jewish				not so well	yes	very bothered	some difficulty	no difficulty	no difficulty	no difficulty	no difficulty	no difficulty	no difficulty	155-159 cm	refuse to answer		studied in the past		studied in the past	13-15			ba, or a equivalent degree, including an academic certificate	in israel	universities			10 hours or more	hebrew	other	yes	no
430	1	2014-2015	wave 3	332.26	238.35	respondent	male	66	widowed	israel			europe-america	europe-america		jew	jewish		not religious, secular		well	yes	not bothered at all					some difficulty	no difficulty	some difficulty	175-179 cm	90-94 kg		studied in the past		studied in the past	11-12			secondary school completion certificate					2-4 hours	hebrew	hungarian	yes	no
432	1	2014-2015	wave 3	317.16	538.26	respondent	female	64	married	asia					1948-1954	jew	jewish		traditional- not so religious		not so well	yes	bothered	some difficulty	no difficulty	no difficulty	some difficulty	some difficulty	some difficulty	some difficulty	155-159 cm	90-94 kg		studied in the past		studied in the past	11-12			secondary school completion certificate					2-4 hours	hebrew	hebrew	no	no
434	1	2014-2015	wave 3	880.8	1066.41	respondent	male	69	married	europe-america					1948-1954	jew	jewish		not religious, secular		well	yes	bothered	no difficulty	no difficulty	no difficulty	no difficulty	no difficulty	no difficulty	a lot of difficulty	170-174 cm	65-69 kg		studied in the past		studied in the past	16 and above			ba, or a equivalent degree, including an academic certificate	in israel	non academic institution			5-9 hours	hebrew	hebrew	no	no
434	2	2014-2015	wave 3	872.42	999.7	spouse	female	68	married	europe-america					1972-1979	jew	jewish				well	yes	bothered	no difficulty	no difficulty	no difficulty	no difficulty	no difficulty	some difficulty	no difficulty	165-169 cm	65-69 kg		studied in the past		studied in the past	16 and above			ma, or a equivalent degree, including md	abroad				2-4 hours	hebrew	other	no	no
436	1	2014-2015	wave 3	820.63	1493.51	respondent	female	64	married	asia					1955-1960	jew	jewish		traditional- not so religious		well	no						no difficulty	no difficulty	no difficulty	150-154 cm	45-49 kg		studied in the past		studied in the past	11-12			matriculation certificate					2-4 hours	hebrew	hebrew	no	no
436	2	2014-2015	wave 3	937.23		spouse	male	66	married	israel			europe-america	europe-america		jew	jewish				well	no						no difficulty	no difficulty	a lot of difficulty	180-184 cm	90-94 kg		studied in the past		studied in the past	11-12			secondary school completion certificate					10 hours or more	hebrew	hebrew	no	no
436	3	2014-2015	wave 3	937.23		child	male	41	divorced	israel			israel	asia		jew	jewish				very well	no						no difficulty	no difficulty	no difficulty	180-184 cm	80-84 kg		studied in the past		studied in the past	11-12			matriculation certificate					2-4 hours	hebrew	hebrew	no	no
436	4	2014-2015	wave 3	864.23		child	male	38	single	israel			israel	asia		jew	jewish				not so well	yes	not so bothered	no difficulty	no difficulty	no difficulty	no difficulty	some difficulty	no difficulty	no difficulty	180-184 cm	85-89 kg		studied in the past		studied in the past	11-12			matriculation certificate					2-4 hours	hebrew	hebrew	no	no
437	1	2014-2015	wave 3	689.06	970.11	respondent	female	80+	widowed	europe-america					1948-1954	jew	jewish		not religious, secular		not so well	yes	very bothered	cannot at all	no difficulty	no difficulty	a lot of difficulty	no difficulty	some difficulty	no difficulty	160-164 cm	80-84 kg		studied in the past		studied in the past	0.5-4			secondary school completion certificate					less than 1 hour	hebrew	romanian	no	no
440	1	2014-2015	wave 3	611.68	662.75	respondent	male	67	married	europe-america					1948-1954	jew	jewish		not religious, secular		well	no						no difficulty	no difficulty	no difficulty	170-174 cm	80-84 kg		studied in the past		studied in the past	16 and above			non-academic post-secondary certificate					10 hours or more	hebrew	hebrew	no	no
440	2	2014-2015	wave 3	489.89	537.36	spouse	female	64	married	israel			europe-america	europe-america		jew	jewish				well	no						no difficulty	no difficulty	no difficulty	160-164 cm	unknown		studied in the past		studied in the past	11-12			secondary school completion certificate					10 hours or more	hebrew	yiddish	yes	no
441	1	2014-2015	wave 3	559.18	656	respondent	female	80+	widowed	europe-america					1948-1954	jew	jewish		religious		well	no						no difficulty	some difficulty	some difficulty	unknown	unknown		studied in the past		studied in the past	16 and above			ba, or a equivalent degree, including an academic certificate	in israel	universities	education and teacher training		10 hours or more	hebrew	spanish	no	no
442	1	2014-2015	wave 3	1122.72	1164.95	respondent	female	68	married	europe-america					1948-1954	jew	jewish		traditional-religious		well	yes	bothered	no difficulty	no difficulty	no difficulty	some difficulty	some difficulty	some difficulty	no difficulty	unknown	70-74 kg		studied in the past		studied in the past	13-15			non-academic post-secondary certificate		academic colleges	art, crafts and applied arts	unknown	do not read at all	hebrew	hebrew	no	no
442	2	2014-2015	wave 3	991.41	912.5	spouse	male	69	married	europe-america					1948-1954	jew	jewish				very well	no						no difficulty	no difficulty	no difficulty	175-179 cm	unknown		studied in the past		studied in the past	16 and above			ba, or a equivalent degree, including an academic certificate	in israel	universities			10 hours or more	hebrew	hungarian	no	no
443	1	2014-2015	wave 3	747.16	759.49	respondent	male	67	married	europe-america					1948-1954	jew	jewish		not religious, secular		well	yes	not bothered at all					no difficulty	no difficulty	some difficulty	160-164 cm	70-74 kg		studied in the past		studied in the past	5-8			secondary school completion certificate					5-9 hours	hebrew	hungarian	yes	no
443	2	2014-2015	wave 3	829.42	827.2	spouse	female	60	married	europe-america					1955-1960	jew	jewish				well	no						no difficulty	no difficulty	no difficulty	165-169 cm	55-59 kg		studied in the past		studied in the past	11-12			secondary school completion certificate					2-4 hours	hebrew	hebrew	no	no
443	3	2014-2015	wave 3	763.22	711.23	child	female	31	single	israel			europe-america	europe-america		jew	jewish				very well	no						no difficulty	no difficulty	no difficulty	155-159 cm	45-49 kg		studied in the past		studied in the past	16 and above			ba, or a equivalent degree, including an academic certificate	in israel	academic colleges	business and management	social sciences	less than 1 hour	hebrew	hebrew	no	no
444	1	2014-2015	wave 3	557.18		respondent	male	69	married	europe-america					until 1947	jew	jewish		not religious, secular		not well at all	yes	very bothered	a lot of difficulty	a lot of difficulty	no difficulty	some difficulty	no difficulty	no difficulty	no difficulty	170-174 cm	120 kg and above		studied in the past		studied in the past	13-15			non-academic post-secondary certificate					10 hours or more	hebrew	hebrew	no	no
444	2	2014-2015	wave 3	485.51		spouse	female	67	married	europe-america					1961-1971	jew	jewish				unknown	yes	bothered	unknown	no difficulty	no difficulty	some difficulty	no difficulty	no difficulty	some difficulty	165-169 cm	75-79 kg		studied in the past		studied in the past	16 and above			ba, or a equivalent degree, including an academic certificate	in israel	universities			10 hours or more	hebrew	other	yes	no
445	1	2014-2015	wave 3	572.09	469.56	respondent	male	70	married	israel			europe-america	europe-america		jew	jewish		traditional- not so religious		not so well	yes	bothered	some difficulty	no difficulty	no difficulty	no difficulty	no difficulty	no difficulty	no difficulty	170-174 cm	70-74 kg		studied in the past		studied in the past	13-15			non-academic post-secondary certificate					10 hours or more	hebrew	hebrew	no	no
445	2	2014-2015	wave 3	581.96	384.64	spouse	female	67	married	israel			europe-america	europe-america		jew	jewish				well	no						some difficulty	no difficulty	some difficulty	155-159 cm	60-64 kg		studied in the past		studied in the past	13-15			secondary school completion certificate					10 hours or more	hebrew	hebrew	no	no
446	1	2014-2015	wave 3	389.18	451.21	respondent	female	39	married	israel			europe-america	europe-america		jew	jewish		religious		well	no						no difficulty	no difficulty	no difficulty	160-164 cm	55-59 kg		studied in the past		studied in the past	16 and above			ba, or a equivalent degree, including an academic certificate	in israel	non academic institution			5-9 hours	hebrew	hebrew	no	no
446	2	2014-2015	wave 3	478.35		spouse	male	41	married	europe-america					1972-1979	jew	jewish				well	no						no difficulty	no difficulty	no difficulty	180-184 cm	65-69 kg		studied in the past		studied in the past	16 and above			non-academic post-secondary certificate					less than 1 hour	hebrew	russian	no	no
446	3	2014-2015	wave 3	509.97	753.14	child	female	16	single	israel	2	1	europe-america	israel		jew	jewish				very well	no						no difficulty	no difficulty	no difficulty	170-174 cm	50-54 kg		currently studying, including vacation			0.5-4	no	yud						5-9 hours	hebrew	hebrew	no	no
446	4	2014-2015	wave 3	374.92	753.14	child	female	8		israel	2	1	europe-america	israel		jew	jewish			1	very well							no difficulty	no difficulty	no difficulty	to 149 cm	to 44 kg		currently studying, including vacation			0.5-4	no	gimel						5-9 hours	hebrew	hebrew	no	no
446	5	2014-2015	wave 3	374.92	753.14	child	female	14		israel	2	1	europe-america	israel		jew	jewish			1	very well							no difficulty	no difficulty	no difficulty	150-154 cm	to 44 kg		currently studying, including vacation			0.5-4	no	het						5-9 hours	hebrew	hebrew	no	no
446	6	2014-2015	wave 3	374.92	753.14	child	male	10		israel	2	1	europe-america	israel		jew	jewish			1	well							no difficulty	no difficulty	no difficulty	to 149 cm	to 44 kg		currently studying, including vacation			0.5-4	no	hey						less than 1 hour	hebrew	hebrew	no	no
446	7	2014-2015	wave 3	374.92	753.14	child	male	2		israel	2	1	europe-america	israel		jew	jewish			1	very well								no difficulty	no difficulty	to 149 cm	to 44 kg			in framework, including vacation		0.5-4											no	no
447	1	2014-2015	wave 3	3297.27		respondent	male	25	single	israel			europe-america	europe-america		jew	jewish		traditional- not so religious		very well	no						no difficulty	no difficulty	no difficulty	165-169 cm	65-69 kg		studied in the past		studied in the past	13-15			matriculation certificate					less than 1 hour	hebrew	other	no	no
451	1	2014-2015	wave 3	855.82	1513.65	respondent	male	61	married	europe-america						jew	jewish				very well	no						some difficulty	no difficulty	no difficulty	170-174 cm	85-89 kg		studied in the past		studied in the past	16 and above			ba, or a equivalent degree, including an academic certificate	abroad		languages, literature and regional studies		2-4 hours	english	english	yes	no
451	2	2014-2015	wave 3	782.76	813.33	spouse	female	59	married	europe-america					1980-1989	jew	jewish				very well	no						some difficulty	no difficulty	no difficulty	165-169 cm	60-64 kg		studied in the past		studied in the past	16 and above			ba, or a equivalent degree, including an academic certificate	abroad				2-4 hours	english	english	yes	no
451	3	2014-2015	wave 3	912.58	4067.51	child	male	19	single	israel			europe-america	europe-america		jew	jewish				very well	no						some difficulty	no difficulty	no difficulty	170-174 cm	65-69 kg		currently studying, including vacation		studied in the past	13-15			matriculation certificate					5-9 hours	hebrew	english	yes	no
451	4	2014-2015	wave 3	1180.06		child	female	20	single	israel			europe-america	europe-america		jew	jewish				very well	no						no difficulty	no difficulty	no difficulty	150-154 cm	45-49 kg		studied in the past		studied in the past	11-12			matriculation certificate					less than 1 hour	hebrew	english	yes	no
452	1	2014-2015	wave 3	775.46	985.13	respondent	female	62	married	europe-america					1972-1979	jew	jewish				well	yes	not so bothered	some difficulty	no difficulty	no difficulty	no difficulty	no difficulty	no difficulty	no difficulty	155-159 cm	75-79 kg		studied in the past		studied in the past	16 and above			ma, or a equivalent degree, including md	abroad				5-9 hours	english	english	yes	no
452	2	2014-2015	wave 3	847.84	1484.33	spouse	male	62	married	europe-america					1972-1979	jew	jewish				very well	no						no difficulty	no difficulty	no difficulty	190 cm and above	80-84 kg		studied in the past		studied in the past	16 and above			ma, or a equivalent degree, including md	abroad				5-9 hours	english	english	yes	no
452	3	2014-2015	wave 3	567.77		child	male	23	single	israel			europe-america	europe-america		jew	jewish				very well	yes	not so bothered	no difficulty	no difficulty	no difficulty	no difficulty	a lot of difficulty	no difficulty	no difficulty	185-189 cm	95-99 kg		studied in the past		studied in the past	11-12			matriculation certificate					2-4 hours	hebrew	hebrew	no	no
456	1	2014-2015	wave 3	788.24	975.35	respondent	female	80+	widowed	europe-america					1980-1989	jew	jewish		traditional- not so religious		not so well	yes	bothered	a lot of difficulty	no difficulty	no difficulty	a lot of difficulty	a lot of difficulty	some difficulty	no difficulty	160-164 cm	55-59 kg		studied in the past		studied in the past	11-12			matriculation certificate					10 hours or more	other	hungarian	yes	no
458	1	2014-2015	wave 3	425.57	1479.45	respondent	female	54	married	israel			africa	africa		jew	jewish		traditional-religious		not so well	yes	very bothered	some difficulty	no difficulty	some difficulty	some difficulty	some difficulty	no difficulty	no difficulty	160-164 cm	95-99 kg		studied in the past		studied in the past	9-10			secondary school completion certificate					10 hours or more	hebrew	moroccan	yes	yes
458	2	2014-2015	wave 3	389.55	894.64	spouse	male	57	married	africa						jew	jewish				not well at all	yes	very bothered	cannot at all	cannot at all	cannot at all	cannot at all	some difficulty	some difficulty	no difficulty	160-164 cm	60-64 kg		studied in the past		studied in the past	11-12			secondary school completion certificate					less than 1 hour	hebrew	arabic	yes	no
458	3	2014-2015	wave 3	465.88	1873.06	child	male	19	single	israel			israel	israel		jew	jewish				very well	no						no difficulty	no difficulty	no difficulty	170-174 cm	55-59 kg		studied in the past		studied in the past	11-12			secondary school completion certificate					10 hours or more	hebrew	hebrew	no	no
459	1	2014-2015	wave 3	921.52		sibling	male	52	single	israel			africa	africa		jew	jewish				very well	no						no difficulty	no difficulty	no difficulty	175-179 cm	85-89 kg		studied in the past		studied in the past	11-12			secondary school completion certificate					less than 1 hour	french	french	yes	yes
459	2	2014-2015	wave 3	929.61	1568.69	parent	female	59	widowed	africa						jew	jewish				not so well	yes	bothered	a lot of difficulty	some difficulty	some difficulty	a lot of difficulty	no difficulty	some difficulty	no difficulty	155-159 cm	90-94 kg		studied in the past		studied in the past	11-12			secondary school completion certificate					less than 1 hour	french	french	yes	no
459	3	2014-2015	wave 3	870.5	2340.27	respondent	female	24	single	israel			africa	africa		jew	jewish				well	no						no difficulty	no difficulty	no difficulty	165-169 cm	90-94 kg		studied in the past		studied in the past	11-12			secondary school completion certificate					2-4 hours	hebrew	french	yes	no
459	4	2014-2015	wave 3	947.93		sibling	male	19	single	israel			africa	africa		jew	jewish				not so well	yes	bothered	no difficulty	no difficulty	no difficulty	no difficulty	no difficulty	no difficulty	no difficulty	175-179 cm	95-99 kg		currently studying, including vacation		studied in the past	13-15			matriculation certificate					5-9 hours	hebrew	french	yes	no
460	1	2014-2015	wave 3	712.66		respondent	male	37	married	israel			europe-america	israel		jew	jewish		religious		very well	no						no difficulty	no difficulty	no difficulty	180-184 cm	80-84 kg		studied in the past		studied in the past	13-15			matriculation certificate		universities			5-9 hours	hebrew	hebrew	no	no
460	3	2014-2015	wave 3	608.27		child	female	9		israel	1	2	israel			jew	jewish			1	very well							no difficulty	no difficulty	no difficulty	unknown	to 44 kg		currently studying, including vacation			0.5-4	yes	dalet						2-4 hours	hebrew	hebrew	no	no
460	4	2014-2015	wave 3	608.27		child	female	5		israel	1	2	israel			jew	jewish			1	very well							no difficulty	no difficulty	no difficulty	unknown	to 44 kg	kindergarten				0.5-4									hebrew	hebrew	no	no
461	1	2014-2015	wave 3	568.52		respondent	female	67	married	europe-america						jew	jewish				very well	no						no difficulty	no difficulty	no difficulty	165-169 cm	60-64 kg		studied in the past		studied in the past	13-15			non-academic post-secondary certificate					less than 1 hour	hebrew	russian	yes	no
461	2	2014-2015	wave 3	520.41		spouse	male	70	married	europe-america						jew	jewish				well	no						some difficulty	no difficulty	no difficulty	170-174 cm	75-79 kg		studied in the past		studied in the past	9-10			none of the above					5-9 hours	hebrew	russian	yes	no
462	1	2014-2015	wave 3	717.96	1209.41	respondent	male	36	married	africa						jew	jewish		traditional-religious		very well	no						no difficulty	no difficulty	no difficulty	185-189 cm	95-99 kg		studied in the past		studied in the past	13-15			non-academic post-secondary certificate					less than 1 hour	hebrew	hebrew	no	no
462	5	2014-2015	wave 3	642.17	887.25	spouse	female	29	married	israel			africa	israel		jew	jewish				very well	no						no difficulty	no difficulty	no difficulty	180-184 cm	75-79 kg		studied in the past		studied in the past	16 and above			ba, or a equivalent degree, including an academic certificate	in israel	universities			less than 1 hour	hebrew	hebrew	no	no
462	6	2014-2015	wave 3	612.8	708.39	child	male	4		israel	1	5	africa	israel		jew	jewish			1	very well								no difficulty	no difficulty	to 149 cm	to 44 kg			in framework, including vacation		0.5-4											no	no
462	7	2014-2015	wave 3	612.8		child	male	1		israel	1	5	africa	israel		jew	jewish			1	very well								no difficulty	no difficulty	to 149 cm	to 44 kg			in framework, including vacation		0.5-4											no	no
464	1	2014-2015	wave 3	712.11	1461.81	respondent	female	44	married	europe-america						jew	jewish				well	no						some difficulty	some difficulty	no difficulty	165-169 cm	60-64 kg		studied in the past		studied in the past	13-15			non-academic post-secondary certificate					2-4 hours	hebrew	russian	yes	no
464	2	2014-2015	wave 3	706.91		spouse	male	51	married	europe-america					1972-1979	jew	jewish				well	no						no difficulty	no difficulty	no difficulty	175-179 cm	85-89 kg		studied in the past		studied in the past	11-12			none of the above					10 hours or more	hebrew	other	yes	no
464	3	2014-2015	wave 3	660.82	1888.84	child	male	24	single	israel			europe-america	europe-america		jew	jewish				well	yes	bothered	no difficulty	no difficulty	no difficulty	no difficulty	some difficulty	some difficulty	no difficulty	170-174 cm	55-59 kg		currently studying, including vacation		studied in the past	13-15			non-academic post-secondary certificate					10 hours or more	hebrew	hebrew	no	no
464	4	2014-2015	wave 3	718.85	1909.67	child	male	18	single	israel			europe-america	europe-america		jew	jewish				very well	no						no difficulty	no difficulty	no difficulty	175-179 cm	65-69 kg		studied in the past		studied in the past	11-12			matriculation certificate					2-4 hours	hebrew	hebrew	no	yes
464	5	2014-2015	wave 3	718.85	1218.62	child	male	17	single	israel	2	1	europe-america	europe-america		jew	jewish				well	yes	bothered	no difficulty	no difficulty	no difficulty	no difficulty	no difficulty	no difficulty	no difficulty	175-179 cm	65-69 kg		currently studying, including vacation			0.5-4	yes	yud-aleph						10 hours or more	hebrew	hebrew	no	no
464	6	2014-2015	wave 3	627.89	1218.62	child	female	10		israel	2	1	europe-america	europe-america		jew	jewish			2	well							no difficulty	no difficulty	no difficulty	to 149 cm	to 44 kg		currently studying, including vacation			0.5-4	yes	hey						10 hours or more	hebrew	hebrew	no	no
464	7	2014-2015	wave 3	627.89	1218.62	child	male	9		israel	2	1	europe-america	europe-america		jew	jewish			2	well							no difficulty	no difficulty	no difficulty	to 149 cm	to 44 kg		currently studying, including vacation			0.5-4	yes	gimel						10 hours or more	hebrew	hebrew	no	no
464	8	2014-2015	wave 3	627.89	1218.62	child	male	4		israel	2	1	europe-america	europe-america		jew	jewish			2	well								no difficulty	no difficulty	to 149 cm	to 44 kg			in framework, including vacation		0.5-4											no	no
466	2	2014-2015	wave 3	814.58	460.09	spouse	male	69	married	europe-america						jew	jewish				well	yes	bothered	no difficulty	no difficulty	no difficulty	no difficulty	some difficulty	some difficulty	no difficulty	170-174 cm	80-84 kg		studied in the past		studied in the past	16 and above			ma, or a equivalent degree, including md	abroad				10 hours or more	hebrew	russian	yes	no
467	1	2014-2015	wave 3	1063.61		respondent	male	51	married	europe-america						jew	jewish				very well	no						no difficulty	no difficulty	no difficulty	165-169 cm	70-74 kg		studied in the past		studied in the past	11-12			secondary school completion certificate					5-9 hours	hebrew	other	no	no
467	2	2014-2015	wave 3	1071.44		spouse	female	43	married	israel			europe-america	europe-america		jew	jewish				very well	no						no difficulty	no difficulty	no difficulty	155-159 cm	55-59 kg		studied in the past		studied in the past	13-15			non-academic post-secondary certificate					10 hours or more	hebrew	hebrew	no	no
467	4	2014-2015	wave 3	1118.2		child	female	20	single	israel			europe-america	israel		jew	jewish				very well	no						no difficulty	no difficulty	no difficulty	160-164 cm	50-54 kg		studied in the past		studied in the past	11-12			matriculation certificate					5-9 hours	hebrew	hebrew	no	no
468	1	2014-2015	wave 3	541.46	714.44	respondent	male	80+	married	europe-america					1980-1989	jew	jewish		not religious, secular		not well at all	yes	very bothered	no difficulty	a lot of difficulty	a lot of difficulty	a lot of difficulty	a lot of difficulty	no difficulty	some difficulty	175-179 cm	60-64 kg		studied in the past		studied in the past	16 and above			ma, or a equivalent degree, including md	abroad				10 hours or more	hebrew	romanian	yes	no
468	2	2014-2015	wave 3	505.53	743.67	spouse	female	80+	married	europe-america					1980-1989	jew	jewish				not well at all	yes	very bothered	a lot of difficulty	a lot of difficulty	a lot of difficulty	a lot of difficulty	no difficulty	a lot of difficulty	a lot of difficulty	160-164 cm	60-64 kg		studied in the past		studied in the past	16 and above			ma, or a equivalent degree, including md	abroad				10 hours or more	hebrew	romanian	no	no
470	1	2014-2015	wave 3	436.53		respondent	male	22	single	israel			africa	africa		jew	jewish				very well	no						no difficulty	no difficulty	no difficulty	170-174 cm	60-64 kg		studied in the past		studied in the past	11-12			secondary school completion certificate					less than 1 hour	hebrew	hebrew	no	no
470	2	2014-2015	wave 3	610.44		parent	male	56	married	africa					1980-1989	jew	jewish				not well at all	yes	bothered	some difficulty	some difficulty	some difficulty	some difficulty	some difficulty	some difficulty	no difficulty	175-179 cm	50-54 kg		studied in the past		studied in the past	13-15			non-academic post-secondary certificate			other		5-9 hours	hebrew	amharic	yes	no
470	3	2014-2015	wave 3	700.96	841.23	parent	female	49	married	africa					1980-1989	jew	jewish				not so well	yes	bothered	a lot of difficulty	some difficulty	no difficulty	some difficulty	no difficulty	no difficulty	no difficulty	150-154 cm	70-74 kg		studied in the past		studied in the past	5-8			secondary school completion certificate					less than 1 hour	hebrew	amharic	yes	no
470	4	2014-2015	wave 3	849.57	1675.92	sibling	female	20	single	israel			africa	africa		jew	jewish				very well	no						no difficulty	no difficulty	no difficulty	160-164 cm	60-64 kg		studied in the past		studied in the past	11-12			secondary school completion certificate					2-4 hours	hebrew	hebrew	no	no
470	5	2014-2015	wave 3	573.43	583.42	sibling	female	15		israel	2	3	africa	africa		jew	jewish				very well	no						no difficulty	no difficulty	no difficulty	155-159 cm	45-49 kg		currently studying, including vacation			0.5-4	no	tet						2-4 hours	hebrew	hebrew	no	no
471	5	2014-2015	wave 3	77.97	133.87	respondent	female	68	divorced	europe-america					1980-1989	jew	jewish		unknown		well	no						no difficulty	no difficulty	no difficulty	160-164 cm	60-64 kg		studied in the past		studied in the past	16 and above			ba, or a equivalent degree, including an academic certificate	abroad		languages, literature and regional studies	education and teacher training	2-4 hours	english	english	yes	no
474	1	2014-2015	wave 3	851.91	769.59	respondent	female	56	married	europe-america					1980-1989	jew	jewish		not religious, secular		not so well	yes	not so bothered	no difficulty	no difficulty	no difficulty	no difficulty	no difficulty	no difficulty	no difficulty	refuse to answer	refuse to answer		studied in the past		studied in the past	13-15			non-academic post-secondary certificate					2-4 hours	hebrew	hungarian	yes	no
474	2	2014-2015	wave 3	816.71	721.39	spouse	male	66	married	europe-america					1980-1989	jew	jewish				well	no						no difficulty	no difficulty	no difficulty	175-179 cm	80-84 kg		studied in the past		studied in the past	16 and above			phd, or a equivalent degree	abroad				10 hours or more	hebrew	hungarian	yes	no
475	2	2014-2015	wave 3	757.58	1072.34	spouse	female	69	married	asia					1980-1989	jew	jewish				not so well	yes	bothered	a lot of difficulty	some difficulty	no difficulty	some difficulty	some difficulty	no difficulty	no difficulty	155-159 cm	70-74 kg		studied in the past		studied in the past	11-12			secondary school completion certificate					less than 1 hour	other	other	yes	no
476	1	2014-2015	wave 3	1149.29		respondent	male	50	married	asia					1980-1989	jew	jewish				very well	no						no difficulty	no difficulty	no difficulty	170-174 cm	80-84 kg		studied in the past		studied in the past	5-8			none of the above					5-9 hours	hebrew	arabic	yes	no
476	2	2014-2015	wave 3	827.49		spouse	female	49	married	asia					1980-1989	jew	jewish				very well	no						no difficulty	no difficulty	no difficulty	160-164 cm	70-74 kg		studied in the past		studied in the past	9-10			none of the above					2-4 hours	hebrew	arabic	yes	no
476	3	2014-2015	wave 3	1446.35		child	male	19	single	israel			asia	asia		jew	jewish				very well	no						no difficulty	no difficulty	no difficulty	170-174 cm	70-74 kg		studied in the past		studied in the past	11-12			matriculation certificate					2-4 hours	hebrew	hebrew	no	no
476	4	2014-2015	wave 3	1018.92		child	female	13		israel	1	2	asia	asia		jew	jewish			2	very well							no difficulty	no difficulty	no difficulty	to 149 cm	to 44 kg		currently studying, including vacation			0.5-4	yes	gimel						2-4 hours	hebrew	hebrew	no	no
476	5	2014-2015	wave 3	1018.92		child	female	8		israel	1	2	asia	asia		jew	jewish			2	very well							no difficulty	no difficulty	no difficulty	to 149 cm	to 44 kg		currently studying, including vacation			0.5-4	yes	gimel						2-4 hours	hebrew	hebrew	no	no
476	8	2014-2015	wave 3	1282		child	female	18	single	israel			asia	asia		jew	jewish				very well	no						some difficulty	no difficulty	no difficulty	160-164 cm	60-64 kg		currently studying, including vacation		currently studying, including vacation	0.5-4	yes	yud-bet						2-4 hours	hebrew	hebrew	no	no
478	1	2014-2015	wave 3	554.31	1013.71	respondent	female	45	married	europe-america					1990-1995	jew	jewish		not religious, secular		well	no						some difficulty	some difficulty	some difficulty	160-164 cm	65-69 kg		studied in the past		studied in the past	16 and above			ma, or a equivalent degree, including md	in israel	universities			2-4 hours	hebrew	french	yes	no
478	2	2014-2015	wave 3	606.05	923.11	spouse	male	46	married	israel			israel	israel		jew	jewish				very well	no						some difficulty	no difficulty	no difficulty	170-174 cm	75-79 kg		studied in the past		studied in the past	16 and above			ma, or a equivalent degree, including md	in israel	universities	medicine	other	5-9 hours	hebrew	hebrew	no	yes
478	3	2014-2015	wave 3	726.35	976.53	child	female	15		israel	2	1	israel	europe-america		jew	jewish			1	very well	no						a lot of difficulty	no difficulty	no difficulty	155-159 cm	unknown		currently studying, including vacation			0.5-4	yes	yud						unknown	hebrew	hebrew	no	no
478	4	2014-2015	wave 3	534.01	976.53	child	male	10		europe-america	2	1	israel	europe-america		jew	jewish			1	very well							a lot of difficulty	no difficulty	no difficulty	to 149 cm	to 44 kg		currently studying, including vacation			0.5-4	yes	hey						less than 1 hour	hebrew	hebrew	no	no
478	5	2014-2015	wave 3	726.35	1370.94	child	female	18	single	israel			israel	europe-america		jew	jewish				very well	no						no difficulty	no difficulty	no difficulty	165-169 cm	55-59 kg		currently studying, including vacation		currently studying, including vacation	0.5-4	yes	yud-bet						less than 1 hour	hebrew	hebrew	no	no
479	1	2014-2015	wave 3	503.82	943	respondent	male	52	divorced	europe-america					1980-1989	jew	jewish		not religious, secular		well	no						no difficulty	no difficulty	no difficulty	165-169 cm	90-94 kg		studied in the past		studied in the past	13-15			non-academic post-secondary certificate					2-4 hours	hebrew	other	yes	no
479	2	2014-2015	wave 3	433.54	533.92	spouse	female	53	widowed	israel			europe-america	europe-america		jew	jewish				very well	no						no difficulty	no difficulty	no difficulty	155-159 cm	60-64 kg		studied in the past		studied in the past	13-15			ba, or a equivalent degree, including an academic certificate	in israel	universities	social sciences	humanities	2-4 hours	hebrew	russian	yes	no
479	3	2014-2015	wave 3	609.73	702.15	spouse of child	female	21	single	israel			israel	israel		jew	jewish				very well	no						no difficulty	no difficulty	no difficulty	150-154 cm	to 44 kg		studied in the past		studied in the past	13-15			non-academic post-secondary certificate					2-4 hours	hebrew	hebrew	no	no
479	4	2014-2015	wave 3	529.97	1379.65	spouse of child	female	19	single	israel			israel	israel		jew	jewish				very well	no						no difficulty	no difficulty	no difficulty	165-169 cm	to 44 kg		studied in the past		studied in the past	11-12			matriculation certificate					less than 1 hour	hebrew	hebrew	no	no
479	5	2014-2015	wave 3	600.6		spouse of child	male	24	single	israel			israel	israel		jew	jewish				very well	no						no difficulty	no difficulty	no difficulty	175-179 cm	70-74 kg		studied in the past		studied in the past	11-12			matriculation certificate					5-9 hours	hebrew	hebrew	no	no
481	1	2014-2015	wave 3	335.12	870.83	respondent	male	39	married	israel			israel	europe-america		jew	jewish		not religious, secular		well	no						no difficulty	no difficulty	no difficulty	185-189 cm	90-94 kg		studied in the past		studied in the past	16 and above			ba, or a equivalent degree, including an academic certificate	in israel	universities			2-4 hours	hebrew	hebrew	no	no
481	2	2014-2015	wave 3	504.31	936.68	spouse	female	38	married	europe-america					1980-1989	jew	jewish				very well	no						no difficulty	no difficulty	no difficulty	170-174 cm	60-64 kg		studied in the past		studied in the past	16 and above			ma, or a equivalent degree, including md	in israel	universities			2-4 hours	hebrew	hungarian	yes	no
481	3	2014-2015	wave 3	503.8	814.39	child	male	11		israel	1	2	israel	europe-america		jew	jewish			1	very well							no difficulty	no difficulty	no difficulty	150-154 cm	45-49 kg		currently studying, including vacation			0.5-4	yes	vav						5-9 hours	hebrew	hebrew	no	no
481	4	2014-2015	wave 3	503.8	814.39	child	female	5		israel	1	2	israel	europe-america		jew	jewish			1	very well							no difficulty	no difficulty	no difficulty	to 149 cm	to 44 kg	kindergarten				0.5-4									hebrew	hebrew	no	no
481	5	2014-2015	wave 3	503.8	814.39	child	female	9		israel	1	2	israel	europe-america		jew	jewish			1	very well							no difficulty	no difficulty	no difficulty	to 149 cm	to 44 kg		currently studying, including vacation			0.5-4	yes	dalet						5-9 hours	hebrew	hebrew	no	no
482	1	2014-2015	wave 3	1299.16	2248.05	respondent	female	35	married	israel			israel	israel		jew	jewish		not religious, secular		very well	no						no difficulty	no difficulty	no difficulty	180-184 cm	70-74 kg		studied in the past		studied in the past	16 and above			ba, or a equivalent degree, including an academic certificate	in israel	universities			less than 1 hour	hebrew	hebrew	no	no
482	2	2014-2015	wave 3	1360.03	1771.91	spouse	female	32	married	israel			europe-america	europe-america		jew	jewish				very well	no						no difficulty	no difficulty	no difficulty	165-169 cm	55-59 kg		studied in the past		studied in the past	13-15			ba, or a equivalent degree, including an academic certificate	in israel	academic colleges			2-4 hours	hebrew	hebrew	no	no
482	3	2014-2015	wave 3	1297.83	1794.86	child	male	3		israel	1	2	israel	israel		jew	jewish			1	very well								no difficulty	no difficulty	to 149 cm	to 44 kg			in framework, including vacation		0.5-4											no	no
482	4	2014-2015	wave 3	1297.83		child	male	0		israel	1	2	israel	israel		jew	jewish			1	very well								no difficulty	no difficulty	to 149 cm	to 44 kg			in framework, including vacation		0.5-4											no	no
483	1	2014-2015	wave 3	505.53		respondent	female	72	widowed	europe-america					1980-1989	jew	jewish		not religious, secular		well	yes	not so bothered	no difficulty	no difficulty	no difficulty	no difficulty	no difficulty	no difficulty	no difficulty	155-159 cm	65-69 kg		studied in the past		studied in the past	16 and above			ma, or a equivalent degree, including md	abroad		unknown		2-4 hours	hebrew	russian	yes	no
484	2	2014-2015	wave 3	745.88	1360.95	respondent	male	63	divorced	africa					1980-1989	jew	jewish		traditional-religious		not well at all	yes	very bothered	some difficulty	no difficulty	no difficulty	some difficulty	no difficulty	no difficulty	no difficulty	170-174 cm	75-79 kg		never studied			0.5-4								less than 1 hour	other	amharic	yes	no
485	1	2014-2015	wave 3	572.4	1146.9	respondent	female	38	divorced	europe-america					1980-1989	jew	jewish		traditional- not so religious		very well	no						no difficulty	no difficulty	no difficulty	160-164 cm	65-69 kg		currently studying, including vacation		studied in the past	13-15			matriculation certificate					10 hours or more	hebrew	hebrew	no	no
485	2	2014-2015	wave 3	559.06	758.03	child	male	16	single	israel		1	israel	europe-america		jew	jewish				very well	no						some difficulty	no difficulty	no difficulty	180-184 cm	65-69 kg		currently studying, including vacation			0.5-4	no	yud-aleph						less than 1 hour	hebrew	hebrew	no	no
485	3	2014-2015	wave 3	624.88		spouse	male	30	single	europe-america					1990-1995	other	other				very well	no						a lot of difficulty	no difficulty	no difficulty	180-184 cm	70-74 kg		studied in the past		studied in the past	13-15			secondary school completion certificate		academic colleges			10 hours or more	hebrew	hebrew	no	no
485	4	2014-2015	wave 3	491.2		child	female	0		israel	3	1	europe-america	europe-america		jew	jewish			1	very well								no difficulty	no difficulty	to 149 cm	to 44 kg			in framework, including vacation		0.5-4											no	no
486	2	2014-2015	wave 3	821.86	1275.61	spouse	female	52	married	europe-america					1980-1989	jew	jewish				well	yes	not so bothered	no difficulty	no difficulty	no difficulty	no difficulty	no difficulty	no difficulty	no difficulty	160-164 cm	55-59 kg		studied in the past		studied in the past	16 and above			ma, or a equivalent degree, including md	in israel	universities	social sciences		10 hours or more	hebrew	french	yes	no
486	3	2014-2015	wave 3	954.62	1172.31	respondent	male	59	married	europe-america					1972-1979	jew	jewish		not religious, secular		well	no						some difficulty	no difficulty	no difficulty	165-169 cm	65-69 kg		studied in the past		studied in the past	16 and above			ba, or a equivalent degree, including an academic certificate	abroad		education and teacher training	unknown	5-9 hours	hebrew	french	yes	no
486	5	2014-2015	wave 3	980.67	1818.24	child	female	17	single	israel	3	2	europe-america	europe-america		jew	jewish			3	very well	no						some difficulty	no difficulty	no difficulty	155-159 cm	45-49 kg		currently studying, including vacation			0.5-4	yes	yud-bet						2-4 hours	hebrew	hebrew	no	no
488	2	2014-2015	wave 3	1013.59		spouse	female	40	married	israel			europe-america	europe-america		jew	jewish				well	no						no difficulty	no difficulty	no difficulty	155-159 cm	80-84 kg		studied in the past		studied in the past	11-12			secondary school completion certificate					5-9 hours	hebrew	hebrew	no	no
488	3	2014-2015	wave 3	865.27	935.12	child	female	17	single	israel	1	2		israel		jew	jewish			2	well	no						a lot of difficulty	no difficulty	no difficulty	160-164 cm	100-104 kg		currently studying, including vacation			0.5-4	no	yud-bet						5-9 hours	hebrew	hebrew	no	no
488	4	2014-2015	wave 3	885.61	878.77	child	female	13		israel	1	2		israel		jew	jewish			2	very well							no difficulty	no difficulty	no difficulty	150-154 cm	60-64 kg		currently studying, including vacation			0.5-4	yes	zain						5-9 hours	hebrew	hebrew	no	no
488	5	2014-2015	wave 3	885.61	878.77	child	female	5		israel	1	2		israel		jew	jewish			2	very well							no difficulty	no difficulty	no difficulty	unknown	to 44 kg	kindergarten				0.5-4									hebrew	hebrew	no	no
488	6	2014-2015	wave 3	1281.96		child	female	20	single	israel			europe-america	israel		jew	jewish				very well	no						no difficulty	no difficulty	no difficulty	155-159 cm	55-59 kg		studied in the past		studied in the past	13-15			non-academic post-secondary certificate					10 hours or more	hebrew	hebrew	no	no
489	2	2014-2015	wave 3	617.79		spouse	male	60	married	europe-america						jew	jewish				not so well	yes	bothered	some difficulty	no difficulty	no difficulty	no difficulty	no difficulty	no difficulty	no difficulty	175-179 cm	120 kg and above		studied in the past		studied in the past	16 and above			ma, or a equivalent degree, including md	in israel	universities	humanities		5-9 hours	hebrew	english	no	no
490	1	2014-2015	wave 3	420.43	495.56	respondent	female	66	married	europe-america						jew	jewish		traditional- not so religious		well	yes	not bothered at all					no difficulty	no difficulty	no difficulty	155-159 cm	65-69 kg		studied in the past		studied in the past	16 and above			ma, or a equivalent degree, including md	abroad				2-4 hours	hebrew	hungarian	yes	no
490	2	2014-2015	wave 3	518.96	559.64	spouse	male	66	married	europe-america						jew	jewish				well	yes	not bothered at all					no difficulty	no difficulty	some difficulty	170-174 cm	80-84 kg		studied in the past		studied in the past	16 and above			matriculation certificate					10 hours or more	hebrew	hungarian	yes	no
491	1	2014-2015	wave 3	648.84	1498.16	respondent	female	30	single	israel			europe-america	europe-america		jew	jewish		not religious, secular		very well	no						some difficulty	no difficulty	no difficulty	150-154 cm	55-59 kg		studied in the past		studied in the past	16 and above			ba, or a equivalent degree, including an academic certificate	in israel	academic colleges			5-9 hours	hebrew	hebrew	no	no
491	2	2014-2015	wave 3	782.68	802.96	parent	female	62	married	europe-america						jew	jewish				very well	no						no difficulty	no difficulty	no difficulty	to 149 cm	unknown		studied in the past		studied in the past	16 and above			ma, or a equivalent degree, including md	abroad				10 hours or more	hebrew	english	yes	no
491	3	2014-2015	wave 3	906.19	933.03	parent	male	65	married	europe-america					1972-1979	jew	jewish				not well at all	yes	very bothered	cannot at all	cannot at all	a lot of difficulty	cannot at all	some difficulty	no difficulty	no difficulty	150-154 cm	90-94 kg		studied in the past		studied in the past	16 and above			ba, or a equivalent degree, including an academic certificate	abroad		mathematics, statistics and computer science		10 hours or more	hebrew	spanish	yes	no
491	4	2014-2015	wave 3	741.84	1444.45	sibling	female	25	single	israel			europe-america	europe-america		jew	jewish				well	yes	bothered	no difficulty	no difficulty	no difficulty	no difficulty	some difficulty	no difficulty	no difficulty	to 149 cm	85-89 kg		studied in the past		studied in the past	13-15			non-academic post-secondary certificate		universities	unknown		10 hours or more	hebrew	hebrew	no	no
492	1	2014-2015	wave 3	591.67	1187.67	respondent	female	71	married	europe-america					1980-1989	jew	jewish		not religious, secular		well	no						some difficulty	no difficulty	no difficulty	refuse to answer	refuse to answer		studied in the past		studied in the past	13-15			secondary school completion certificate					10 hours or more	hebrew	spanish	yes	no
492	2	2014-2015	wave 3	543.47	858.34	spouse	male	75	married	europe-america					1980-1989	jew	jewish				not so well	yes	bothered	some difficulty	some difficulty	no difficulty	some difficulty	some difficulty	no difficulty	no difficulty	refuse to answer	refuse to answer		studied in the past		studied in the past	16 and above			ba, or a equivalent degree, including an academic certificate	abroad				10 hours or more	hebrew	spanish	yes	no
494	1	2014-2015	wave 3	578.82	1270.48	respondent	female	39	married	israel			asia	africa		jew	jewish		not religious, secular		very well	no						no difficulty	no difficulty	no difficulty	170-174 cm	refuse to answer		studied in the past		studied in the past	13-15			secondary school completion certificate					2-4 hours	hebrew	hebrew	no	no
494	2	2014-2015	wave 3	871.39	777.21	spouse	male	42	married	europe-america					1980-1989	jew	jewish				very well	no						no difficulty	no difficulty	no difficulty	180-184 cm	90-94 kg		studied in the past		studied in the past	13-15			non-academic post-secondary certificate					5-9 hours	hebrew	romanian	yes	no
494	3	2014-2015	wave 3	755.76	811.11	child	male	15		israel	2	1	europe-america	israel		jew	jewish			1	very well	no						no difficulty	no difficulty	no difficulty	175-179 cm	70-74 kg		currently studying, including vacation			0.5-4	yes	yud						2-4 hours	hebrew	hebrew	no	no
494	4	2014-2015	wave 3	743.75	811.11	child	male	6		israel	2	1	europe-america	israel		jew	jewish			1	very well							no difficulty	no difficulty	no difficulty	to 149 cm	to 44 kg	primary school, including vacation				0.5-4	yes	aleph							hebrew	hebrew	no	no
495	1	2014-2015	wave 3	1038.53	1414.17	respondent	male	49	married	asia					1980-1989	jew	jewish		traditional-religious		not so well	yes	very bothered	no difficulty	no difficulty	no difficulty	some difficulty	some difficulty	no difficulty	a lot of difficulty	170-174 cm	80-84 kg		studied in the past		studied in the past	11-12			matriculation certificate					2-4 hours	hebrew	arabic	yes	yes
495	2	2014-2015	wave 3	1046.17	810.87	spouse	female	46	married	asia					1980-1989	jew	jewish				very well	no						no difficulty	no difficulty	no difficulty	160-164 cm	55-59 kg		studied in the past		studied in the past	13-15			non-academic post-secondary certificate					5-9 hours	hebrew	arabic	yes	no
495	3	2014-2015	wave 3	949.02	1517.39	child	female	18	single	israel			asia	asia		jew	jewish				very well	no						no difficulty	no difficulty	no difficulty	160-164 cm	45-49 kg		studied in the past		studied in the past	11-12			matriculation certificate					2-4 hours	hebrew	hebrew	no	no
495	4	2014-2015	wave 3	922.45	1171.26	child	male	9		israel	1	2	asia	asia		jew	jewish			1	very well							no difficulty	no difficulty	no difficulty	to 149 cm	to 44 kg		currently studying, including vacation			0.5-4	yes	dalet						2-4 hours	hebrew	hebrew	no	no
495	5	2014-2015	wave 3	949.02	1171.26	child	female	15		israel	1	2	asia	asia		jew	jewish			1	very well	no						no difficulty	no difficulty	no difficulty	150-154 cm	to 44 kg		currently studying, including vacation			0.5-4	yes	yud						10 hours or more	hebrew	hebrew	no	no
499	1	2014-2015	wave 3	879.77	973.76	respondent	female	59	married	europe-america					1980-1989	jew	jewish		not religious, secular		not so well	yes	bothered	some difficulty	no difficulty	no difficulty	a lot of difficulty	no difficulty	no difficulty	no difficulty	160-164 cm	70-74 kg		studied in the past		studied in the past	13-15			non-academic post-secondary certificate					10 hours or more	russian	other	yes	no
499	2	2014-2015	wave 3	929.57	1172.06	spouse	male	58	married	europe-america					1980-1989	jew	jewish				well	yes	not so bothered	no difficulty	no difficulty	no difficulty	some difficulty	no difficulty	no difficulty	some difficulty	165-169 cm	85-89 kg		studied in the past		studied in the past	16 and above			ma, or a equivalent degree, including md	abroad				5-9 hours	hebrew	russian	yes	no
504	1	2014-2015	wave 3	1117.55	866.65	respondent	female	56	married	europe-america					1980-1989	jew	jewish		orthodox		very well	no						no difficulty	no difficulty	no difficulty	refuse to answer	refuse to answer		studied in the past		studied in the past	16 and above			ma, or a equivalent degree, including md	abroad		social sciences		2-4 hours	english	english	yes	no
505	1	2014-2015	wave 3	412.55		respondent	male	28	single	israel			africa	israel		arab	moslem	religious			very well	no						no difficulty	no difficulty	no difficulty	180-184 cm	65-69 kg		studied in the past		studied in the past	11-12			matriculation certificate					5-9 hours	arabic	arabic	yes	no
505	2	2014-2015	wave 3	558.28		parent	female	70	widowed	israel			israel	israel		arab	moslem				not so well	yes	bothered	a lot of difficulty	some difficulty	some difficulty	a lot of difficulty	some difficulty	some difficulty	some difficulty	160-164 cm	95-99 kg		studied in the past		studied in the past	5-8			none of the above					do not read at all	arabic	arabic	yes	no
507	2	2014-2015	wave 3	919.63		spouse	male	52	married	israel			israel	israel		arab	moslem				not so well	yes	bothered	no difficulty	no difficulty	no difficulty	no difficulty	no difficulty	no difficulty	no difficulty	175-179 cm	70-74 kg		studied in the past		studied in the past	11-12			secondary school completion certificate					2-4 hours	arabic	arabic	yes	no
508	1	2014-2015	wave 3	274.94	1031	respondent	male	31	married	israel			israel	israel		jew	jewish		traditional-religious		very well	no						no difficulty	no difficulty	no difficulty	175-179 cm	85-89 kg		studied in the past		studied in the past	16 and above			ma, or a equivalent degree, including md	in israel	academic colleges	business and management	unknown	less than 1 hour	hebrew	hebrew	no	no
508	2	2014-2015	wave 3	292.09		spouse	female	31	married	europe-america					1980-1989	jew	jewish				very well	no						no difficulty	no difficulty	no difficulty	155-159 cm	55-59 kg		studied in the past		studied in the past	16 and above			ba, or a equivalent degree, including an academic certificate	in israel	universities			2-4 hours	hebrew	english	yes	no
508	3	2014-2015	wave 3	268.46	872.92	child	female	3		israel	1	2	israel	europe-america		jew	jewish			1	very well								no difficulty	no difficulty	to 149 cm	to 44 kg			in framework, including vacation		0.5-4											no	no
508	4	2014-2015	wave 3	268.46		child	male	2		israel	1	2	israel	europe-america		jew	jewish			1	very well								no difficulty	no difficulty	to 149 cm	to 44 kg			in framework, including vacation		0.5-4											no	no
508	7	2014-2015	wave 3	268.46		child	female	0		israel	1	2	israel	europe-america		jew	jewish			1	very well								no difficulty	no difficulty	to 149 cm	to 44 kg			in framework, including vacation		0.5-4											no	no
510	1	2014-2015	wave 3	776.55	1264.42	respondent	female	51	divorced	europe-america					1961-1971	jew	jewish		traditional-religious		well	no						no difficulty	some difficulty	no difficulty	160-164 cm	65-69 kg		studied in the past		studied in the past	13-15			matriculation certificate					2-4 hours	hebrew	french	yes	no
510	2	2014-2015	wave 3	648.05	813.17	child	male	16	single	israel		1	europe-america	europe-america		jew	jewish			1	very well	no						no difficulty	no difficulty	no difficulty	170-174 cm	50-54 kg		currently studying, including vacation			0.5-4	yes	yud-aleph						less than 1 hour	hebrew	hebrew	no	no
511	1	2014-2015	wave 3	635.15	779.43	respondent	female	44	married	israel			africa	israel		jew	jewish				very well	no						no difficulty	no difficulty	no difficulty	160-164 cm	50-54 kg		studied in the past		studied in the past	16 and above			ma, or a equivalent degree, including md	in israel	universities			10 hours or more	hebrew	hebrew	no	no
511	2	2014-2015	wave 3	715.68	995.35	spouse	male	50	married	europe-america					1961-1971	jew	jewish				very well	no						no difficulty	no difficulty	no difficulty	175-179 cm	65-69 kg		studied in the past		studied in the past	13-15			non-academic post-secondary certificate					5-9 hours	hebrew	other	yes	no
511	3	2014-2015	wave 3	634.5	677.67	child	male	14		israel	2	1	europe-america	israel		jew	jewish			2	very well							no difficulty	no difficulty	no difficulty	160-164 cm	50-54 kg		currently studying, including vacation			0.5-4	yes	tet						10 hours or more	hebrew	hebrew	no	no
511	4	2014-2015	wave 3	798.32	721.13	child	female	18	single	israel			europe-america	israel		jew	jewish				very well	no						no difficulty	no difficulty	no difficulty	160-164 cm	50-54 kg		currently studying, including vacation		currently studying, including vacation	0.5-4	yes	yud-bet						5-9 hours	hebrew	hebrew	no	no
511	5	2014-2015	wave 3	634.5	677.67	child	male	10		israel	2	1	europe-america	israel		jew	jewish			2	very well							no difficulty	no difficulty	no difficulty	to 149 cm	to 44 kg		currently studying, including vacation			0.5-4	yes	gimel						10 hours or more	hebrew	hebrew	no	no
512	1	2014-2015	wave 3	1008.99	1241.82	respondent	male	50	married	africa					1961-1971	jew	jewish		orthodox		very well	no						no difficulty	no difficulty	no difficulty	185-189 cm	100-104 kg		currently studying, including vacation		studied in the past	16 and above			ba, or a equivalent degree, including an academic certificate	in israel	academic colleges	mathematics, statistics and computer science	business and management	5-9 hours	hebrew	french	yes	no
512	2	2014-2015	wave 3	922.85	1191.52	spouse	female	46	married	israel			africa	africa		jew	jewish				very well	no						no difficulty	no difficulty	no difficulty	165-169 cm	70-74 kg		studied in the past		studied in the past	16 and above			ma, or a equivalent degree, including md	in israel	colleges for teacher education	mathematics, statistics and computer science	humanities	5-9 hours	hebrew	hebrew	no	no
512	3	2014-2015	wave 3	1391.26	1582.43	child	female	20	single	israel			africa	israel		jew	jewish				very well	no						no difficulty	no difficulty	no difficulty	160-164 cm	unknown		studied in the past		studied in the past	13-15			non-academic post-secondary certificate					5-9 hours	hebrew	hebrew	no	no
512	4	2014-2015	wave 3	1075.91	2068.72	child	male	19	single	israel			africa	israel		jew	jewish				very well	no						no difficulty	no difficulty	no difficulty	180-184 cm	65-69 kg		currently studying, including vacation		studied in the past	13-15			none of the above					do not read at all	hebrew	hebrew	no	no
512	5	2014-2015	wave 3	1075.91	1147.82	child	male	15		israel	1	2	africa	israel		jew	jewish			1	very well	no						some difficulty	no difficulty	no difficulty	160-164 cm	45-49 kg		currently studying, including vacation			0.5-4	no	yud						2-4 hours	hebrew	hebrew	no	no
512	6	2014-2015	wave 3	889.05	1147.82	child	male	11		israel	1	2	africa	israel		jew	jewish			1	very well							no difficulty	no difficulty	no difficulty	150-154 cm	to 44 kg		currently studying, including vacation			0.5-4	yes	zain						2-4 hours	hebrew	hebrew	no	no
512	7	2014-2015	wave 3	1075.91	2068.72	child	male	18	single	israel			africa	israel		jew	jewish				very well	no						no difficulty	no difficulty	no difficulty	175-179 cm	60-64 kg		currently studying, including vacation		studied in the past	13-15			none of the above					10 hours or more	hebrew	hebrew	no	no
512	8	2014-2015	wave 3	1209.28	1147.82	child	female	17	single	israel	1	2	africa	israel		jew	jewish				very well	no						no difficulty	no difficulty	no difficulty	160-164 cm	60-64 kg		currently studying, including vacation			0.5-4	yes	yud-aleph						less than 1 hour	hebrew	hebrew	no	no
513	1	2014-2015	wave 3	647.58	767.17	respondent	female	76	married	europe-america					1961-1971	jew	jewish				well	yes	not so bothered	no difficulty	no difficulty	no difficulty	no difficulty	some difficulty	no difficulty	no difficulty	160-164 cm	50-54 kg		studied in the past		studied in the past	16 and above			ba, or a equivalent degree, including an academic certificate	abroad		social sciences		10 hours or more	hebrew	other	yes	no
513	2	2014-2015	wave 3	814.58	996.77	spouse	male	76	married	europe-america					1961-1971	jew	jewish				well	no						no difficulty	no difficulty	no difficulty	175-179 cm	75-79 kg		studied in the past		studied in the past	16 and above			ba, or a equivalent degree, including an academic certificate	abroad		unknown		10 hours or more	hebrew	other	yes	no
515	1	2014-2015	wave 3	574.93	602.57	respondent	male	65	married	africa						jew	jewish		religious		not so well	yes	not so bothered	no difficulty	no difficulty	no difficulty	no difficulty	some difficulty	no difficulty	some difficulty	175-179 cm	75-79 kg		studied in the past		studied in the past	13-15			secondary school completion certificate					5-9 hours	hebrew	moroccan	no	no
515	2	2014-2015	wave 3	581.04	770.56	spouse	female	61	married	africa					1961-1971	jew	jewish				well	yes	not so bothered	no difficulty	no difficulty	no difficulty	no difficulty	no difficulty	no difficulty	no difficulty	165-169 cm	55-59 kg		studied in the past		studied in the past	11-12			secondary school completion certificate					do not read at all	hebrew	moroccan	no	no
516	1	2014-2015	wave 3	745.03	1137.15	respondent	female	80+	widowed	europe-america					1961-1971	jew	jewish		not religious, secular		well	yes	very bothered	some difficulty	no difficulty	no difficulty	no difficulty	no difficulty	no difficulty	some difficulty	150-154 cm	55-59 kg		studied in the past		studied in the past	16 and above			ma, or a equivalent degree, including md	abroad				5-9 hours	russian	russian	yes	no
517	1	2014-2015	wave 3	2875.76	5447.29	respondent	male	37	single	israel			europe-america	europe-america		jew	jewish		traditional- not so religious		very well	no						no difficulty	no difficulty	no difficulty	180-184 cm	85-89 kg		studied in the past		studied in the past	16 and above			ma, or a equivalent degree, including md	in israel	universities	social sciences	law	10 hours or more	hebrew	hebrew	no	no
518	1	2014-2015	wave 3	687	618.01	respondent	female	76	widowed	europe-america					1961-1971	jew	jewish		not religious, secular		very well	no						a lot of difficulty	no difficulty	no difficulty	155-159 cm	50-54 kg		studied in the past		studied in the past	11-12			secondary school completion certificate					10 hours or more	english	english	yes	no
520	3	2014-2015	wave 3	572.75		respondent	female	47	single	israel			africa	africa		jew	jewish		not religious, secular		not well at all	yes	bothered	some difficulty	no difficulty	no difficulty	some difficulty	some difficulty	no difficulty	no difficulty	165-169 cm	60-64 kg		studied in the past		studied in the past	9-10			none of the above					2-4 hours	hebrew	hebrew	no	no
521	2	2014-2015	wave 3	662.01		respondent	female	60	divorced	israel			africa	africa		jew	jewish		not religious, secular		very well	no						some difficulty	no difficulty	no difficulty	160-164 cm	70-74 kg		studied in the past		studied in the past	11-12			secondary school completion certificate					2-4 hours	hebrew	hebrew	no	no
522	1	2014-2015	wave 3	1712.86	2026.04	respondent	male	79	married	asia					1948-1954	jew	jewish		traditional- not so religious		not well at all	yes	very bothered	a lot of difficulty	a lot of difficulty	no difficulty	a lot of difficulty	some difficulty	some difficulty	no difficulty	150-154 cm	55-59 kg		studied in the past		studied in the past	11-12			matriculation certificate					2-4 hours	hebrew	persian	yes	no
522	2	2014-2015	wave 3	1871.21	2634.22	spouse	female	69	married	asia					1961-1971	jew	jewish				well	no						no difficulty	no difficulty	some difficulty	150-154 cm	50-54 kg		studied in the past		studied in the past	13-15			matriculation certificate					10 hours or more	hebrew	persian	yes	no
523	1	2014-2015	wave 3	846.25	1613.3	respondent	female	60	married	europe-america					1961-1971	jew	jewish				well	no						no difficulty	no difficulty	no difficulty	165-169 cm	70-74 kg		studied in the past		studied in the past	13-15			matriculation certificate					5-9 hours	hebrew	russian	no	no
523	2	2014-2015	wave 3	840.07	975.59	spouse	male	59	married	europe-america					1961-1971	jew	jewish				very well	no						no difficulty	no difficulty	no difficulty	175-179 cm	75-79 kg		studied in the past		studied in the past	11-12			matriculation certificate					5-9 hours	hebrew	other	yes	no
523	3	2014-2015	wave 3	853.2	2067.91	child	female	24	single	israel			europe-america	europe-america		jew	jewish				very well	no						no difficulty	no difficulty	no difficulty	165-169 cm	60-64 kg		currently studying, including vacation		studied in the past	13-15			matriculation certificate		academic colleges			5-9 hours	hebrew	hebrew	no	no
524	2	2014-2015	wave 3	663.99	1843.3	spouse	female	73	married	europe-america					1972-1979	jew	jewish				well	yes	not bothered at all					no difficulty	no difficulty	no difficulty	150-154 cm	55-59 kg		studied in the past		studied in the past	16 and above			ba, or a equivalent degree, including an academic certificate	abroad		business and management	paramedical	2-4 hours	hebrew	spanish	yes	no
528	1	2014-2015	wave 3	264.39	199.43	respondent	female	57	married	israel			israel	europe-america		jew	jewish				very well	no						no difficulty	no difficulty	no difficulty	165-169 cm	unknown		studied in the past		studied in the past	13-15			ba, or a equivalent degree, including an academic certificate	in israel	universities			5-9 hours	hebrew	hebrew	no	no
528	2	2014-2015	wave 3	300.07	459.04	spouse	male	58	married	africa					1961-1971	jew	jewish				not so well	yes	bothered	no difficulty	no difficulty	no difficulty	no difficulty	no difficulty	no difficulty	no difficulty	185-189 cm	100-104 kg		studied in the past		studied in the past	13-15			non-academic post-secondary certificate					less than 1 hour	hebrew	french	yes	no
528	4	2014-2015	wave 3	315.47	783.5	child	female	20	single	israel			africa	israel		jew	jewish				very well	no						no difficulty	no difficulty	no difficulty	165-169 cm	unknown		studied in the past		studied in the past	11-12			matriculation certificate					2-4 hours	hebrew	hebrew	no	no
529	1	2014-2015	wave 3	757.58	1462.6	respondent	female	74	married	africa					1961-1971	jew	jewish				not well at all	yes	bothered	some difficulty	no difficulty	no difficulty	a lot of difficulty	a lot of difficulty	some difficulty	no difficulty	160-164 cm	50-54 kg		studied in the past		studied in the past	11-12			secondary school completion certificate					2-4 hours	hebrew	french	yes	no
529	2	2014-2015	wave 3	723.02	1203.46	spouse	male	74	married	africa					1961-1971	jew	jewish				well	yes	not so bothered	a lot of difficulty	no difficulty	no difficulty	some difficulty	some difficulty	no difficulty	some difficulty	170-174 cm	70-74 kg		studied in the past		studied in the past	16 and above			non-academic post-secondary certificate		universities	humanities	unknown	2-4 hours	hebrew	french	yes	no
531	1	2014-2015	wave 3	659.86	1063.82	respondent	female	71	married	europe-america					1980-1989	jew	jewish		not religious, secular		not so well	yes	bothered	some difficulty	no difficulty	no difficulty	some difficulty	no difficulty	no difficulty	no difficulty	165-169 cm	80-84 kg		studied in the past		studied in the past	13-15			matriculation certificate					10 hours or more	english	english	yes	no
532	1	2014-2015	wave 3	754.04	513.86	respondent	female	53	married	europe-america					1980-1989	jew	jewish		not religious, secular		very well	no						no difficulty	no difficulty	no difficulty	175-179 cm	90-94 kg		studied in the past		studied in the past	13-15			secondary school completion certificate					10 hours or more	hebrew	english	yes	no
532	2	2014-2015	wave 3	694.5	456.43	spouse	male	65	married	europe-america					1961-1971	jew	jewish				very well	yes	not bothered at all					no difficulty	no difficulty	some difficulty	160-164 cm	80-84 kg		currently studying, including vacation		studied in the past	13-15			non-academic post-secondary certificate					10 hours or more	hebrew	english	yes	no
534	1	2014-2015	wave 3	1023.17	1172.88	respondent	female	53	divorced	europe-america						jew	jewish		not religious, secular		very well	no						a lot of difficulty	no difficulty	no difficulty	160-164 cm	60-64 kg		studied in the past		studied in the past	11-12			none of the above					5-9 hours	hebrew	french	yes	no
534	2	2014-2015	wave 3	1031.57	867.65	child	female	24	single	israel			israel	europe-america		jew	jewish				very well	no						some difficulty	no difficulty	no difficulty	170-174 cm	60-64 kg		currently studying, including vacation		studied in the past	13-15			matriculation certificate		academic colleges			less than 1 hour	hebrew	hebrew	no	no
534	3	2014-2015	wave 3	928.14	947.58	child	female	15		israel		1	israel	europe-america		jew	jewish				very well	no						some difficulty	no difficulty	no difficulty	160-164 cm	50-54 kg		currently studying, including vacation			0.5-4	yes	yud						less than 1 hour	hebrew	hebrew	no	no
536	5	2014-2015	wave 3	1054.19		child	male	19	single	israel			asia	asia		jew	jewish				well	yes	not bothered at all					no difficulty	no difficulty	no difficulty	175-179 cm	unknown		studied in the past		studied in the past	11-12			matriculation certificate					2-4 hours	hebrew	hebrew	no	no
537	1	2014-2015	wave 3	405.74	478.52	respondent	female	72	divorced	asia					1961-1971	jew	jewish		not religious, secular		well	yes	not so bothered	a lot of difficulty	no difficulty	no difficulty	no difficulty	no difficulty	some difficulty	no difficulty	unknown	70-74 kg		studied in the past		studied in the past	16 and above			ma, or a equivalent degree, including md	abroad		languages, literature and regional studies	humanities	10 hours or more	english	english	yes	no
538	1	2014-2015	wave 3	509.78	2216.02	respondent	male	22	single	israel			europe-america	israel		jew	jewish		not religious, secular		not so well	yes	bothered	a lot of difficulty	some difficulty	no difficulty	some difficulty	some difficulty	no difficulty	no difficulty	170-174 cm	80-84 kg		studied in the past		never studied	5-8			none of the above					2-4 hours	hebrew	hebrew	no	no
539	1	2014-2015	wave 3	1020.77	1857.1	respondent	female	38	married	israel			europe-america	europe-america		jew	jewish				well	no						no difficulty	no difficulty	no difficulty	155-159 cm	75-79 kg		studied in the past		studied in the past	16 and above			ba, or a equivalent degree, including an academic certificate	in israel	universities			10 hours or more	hebrew	hebrew	no	no
539	2	2014-2015	wave 3	1019.72	1614.64	child	female	4		israel	5	1	israel	israel		jew	jewish			5	not well at all								no difficulty	no difficulty	to 149 cm	to 44 kg			in framework, including vacation		0.5-4											no	no
539	5	2014-2015	wave 3	1062.74	1726.55	spouse	male	41	married	israel			israel	africa		jew	jewish				very well	no						no difficulty	no difficulty	no difficulty	165-169 cm	70-74 kg		studied in the past		studied in the past	16 and above			ba, or a equivalent degree, including an academic certificate	in israel	academic colleges			5-9 hours	hebrew	hebrew	no	no
540	3	2014-2015	wave 3	322.34	451.32	respondent	female	72	widowed	africa					1972-1979	jew	jewish		traditional-religious		well	yes	bothered	cannot at all	some difficulty	no difficulty	no difficulty	no difficulty	no difficulty	no difficulty	155-159 cm	75-79 kg		studied in the past		studied in the past	9-10			none of the above					10 hours or more	french	french	yes	no
540	7	2014-2015	wave 3	292.63			female	40	divorced	israel			europe-america	africa		jew	jewish				well	no						no difficulty	no difficulty	no difficulty	160-164 cm	50-54 kg		studied in the past		studied in the past	13-15			secondary school completion certificate					2-4 hours	hebrew	french	yes	no
540	8	2014-2015	wave 3	294.17			male	10		israel		7	israel	israel		jew	jewish			7	very well							no difficulty	no difficulty	no difficulty	to 149 cm	unknown		currently studying, including vacation			0.5-4	yes	hey						less than 1 hour	hebrew	hebrew	no	no
540	9	2014-2015	wave 3	287.41			female	15		israel		7	israel	israel		jew	jewish				very well	no						some difficulty	no difficulty	no difficulty	155-159 cm	45-49 kg		currently studying, including vacation			0.5-4	no	yud						do not read at all	hebrew	hebrew	no	no
541	1	2014-2015	wave 3	826.94	1521.21	respondent	female	50	married	asia						jew	jewish				well	yes	not so bothered	no difficulty	no difficulty	no difficulty	some difficulty	no difficulty	no difficulty	no difficulty	150-154 cm	to 44 kg		studied in the past		studied in the past	16 and above			ba, or a equivalent degree, including an academic certificate	in israel	universities	social sciences	unknown	10 hours or more	hebrew	other	yes	no
541	4	2014-2015	wave 3	938.56	2571.14	spouse	male	59	married	asia					1955-1960	jew	jewish				well	yes	not so bothered	no difficulty	no difficulty	no difficulty	no difficulty	some difficulty	no difficulty	no difficulty	170-174 cm	80-84 kg		studied in the past		studied in the past	13-15			matriculation certificate					5-9 hours	hebrew	other	yes	no
542	1	2014-2015	wave 3	656.75	802.88	respondent	female	59	married	europe-america						jew	jewish		not religious, secular		very well	no						no difficulty	no difficulty	no difficulty	160-164 cm	55-59 kg		currently studying, including vacation		studied in the past	16 and above			non-academic post-secondary certificate					less than 1 hour	hebrew	french	yes	no
542	2	2014-2015	wave 3	570.58	737.16	spouse	male	64	married	asia					1948-1954	jew	jewish				well	no						no difficulty	no difficulty	no difficulty	165-169 cm	65-69 kg		currently studying, including vacation		studied in the past	16 and above			ba, or a equivalent degree, including an academic certificate	in israel	non academic institution	other		less than 1 hour	hebrew	hebrew	no	yes
543	1	2014-2015	wave 3	505.03	607.35	respondent	female	60	married	europe-america						jew	jewish				very well	no						some difficulty	no difficulty	no difficulty	160-164 cm	55-59 kg		studied in the past		studied in the past	13-15			non-academic post-secondary certificate					2-4 hours	hebrew	spanish	yes	no
543	2	2014-2015	wave 3	511.43	416.86	spouse	male	62	married	israel			europe-america	europe-america		jew	jewish				very well	no						no difficulty	no difficulty	no difficulty	180-184 cm	85-89 kg		studied in the past		studied in the past	16 and above			ba, or a equivalent degree, including an academic certificate	in israel	universities	engineering and architecture		10 hours or more	hebrew	hebrew	no	no
545	1	2014-2015	wave 3	671.42	680.13	respondent	female	69	married	europe-america					1955-1960	jew	jewish		not religious, secular		not so well	no						some difficulty	no difficulty	no difficulty	to 149 cm	55-59 kg		currently studying, including vacation		studied in the past	16 and above			ba, or a equivalent degree, including an academic certificate	in israel	universities	education and teacher training		10 hours or more	english	english	yes	no
545	2	2014-2015	wave 3	722.73	489.93	spouse	male	66	married	europe-america					1961-1971	jew	jewish				well	yes	not so bothered	some difficulty	no difficulty	no difficulty	no difficulty	no difficulty	no difficulty	no difficulty	170-174 cm	85-89 kg		studied in the past		studied in the past	16 and above			non-academic post-secondary certificate		non academic institution	engineering and architecture	unknown	less than 1 hour	english	yiddish	no	no
545	4	2014-2015	wave 3	754.07		child	male	34	single	israel			europe-america	europe-america		jew	jewish				very well	no						no difficulty	no difficulty	no difficulty	180-184 cm	75-79 kg		currently studying, including vacation		studied in the past	11-12			matriculation certificate					10 hours or more	hebrew	hebrew	no	no
546	1	2014-2015	wave 3	506.85	664.05	respondent	female	47	married	israel			israel	israel		jew	jewish				very well	no						no difficulty	no difficulty	no difficulty	155-159 cm	50-54 kg		currently studying, including vacation		studied in the past	16 and above			matriculation certificate		universities	paramedical		2-4 hours	hebrew	hebrew	no	no
546	2	2014-2015	wave 3	513.42	881.63	spouse	male	50	married	europe-america						jew	jewish				very well	no						some difficulty	no difficulty	some difficulty	unknown	65-69 kg		studied in the past		studied in the past	16 and above			ba, or a equivalent degree, including an academic certificate	in israel	universities			10 hours or more	hebrew	english	yes	no
546	4	2014-2015	wave 3	476.98	739.98	child	male	11		israel	2	1	europe-america	israel		jew	jewish			1	very well							no difficulty	no difficulty	no difficulty	150-154 cm	to 44 kg		currently studying, including vacation			0.5-4	yes	vav						10 hours or more	hebrew	hebrew	yes	no
546	5	2014-2015	wave 3	476.98	739.98	child	male	9		israel	2	1	europe-america	israel		jew	jewish			1	very well							some difficulty	no difficulty	no difficulty	150-154 cm	to 44 kg		currently studying, including vacation			0.5-4	yes	dalet						10 hours or more	hebrew	hebrew	yes	no
546	6	2014-2015	wave 3	476.98	739.98	child	male	7		israel	2	1	europe-america	israel		jew	jewish			1	very well							no difficulty	no difficulty	no difficulty	unknown	to 44 kg	primary school, including vacation				0.5-4	yes	bet						2-4 hours	hebrew	hebrew	no	no
546	11	2014-2015	wave 3	476.98	739.98	child	male	14		israel	2	1	europe-america	israel		jew	jewish			1	very well							no difficulty	no difficulty	no difficulty	160-164 cm	45-49 kg		currently studying, including vacation			0.5-4	yes	het						10 hours or more	hebrew	hebrew	no	no
546	12	2014-2015	wave 3	647.65		child	male	19	single	israel			europe-america	israel		jew	jewish				very well	yes	not so bothered	no difficulty	no difficulty	no difficulty	no difficulty	no difficulty	no difficulty	no difficulty	165-169 cm	55-59 kg		studied in the past		studied in the past	11-12			matriculation certificate					5-9 hours	hebrew	hebrew	no	no
546	14	2014-2015	wave 3	470.67		child	female	16	single	israel	2	1	europe-america	israel		jew	jewish			1	very well	no						no difficulty	no difficulty	no difficulty	155-159 cm	45-49 kg		currently studying, including vacation			0.5-4	no	yud-aleph						do not read at all	hebrew	hebrew	no	no
547	1	2014-2015	wave 3	576.66	770.56	respondent	female	55	married	europe-america					1961-1971	jew	jewish		traditional- not so religious		very well	yes	bothered	some difficulty	no difficulty	no difficulty	no difficulty	no difficulty	no difficulty	no difficulty	160-164 cm	90-94 kg		studied in the past		studied in the past	13-15			secondary school completion certificate					less than 1 hour	hebrew	other	yes	no
547	2	2014-2015	wave 3	480.51	416.86	spouse	male	63	married	asia					1961-1971	jew	jewish				well	no						no difficulty	no difficulty	no difficulty	180-184 cm	120 kg and above		studied in the past		studied in the past	16 and above			ba, or a equivalent degree, including an academic certificate	in israel	universities			5-9 hours	hebrew	other	yes	no
548	2	2014-2015	wave 3	373.61	875.09	respondent	male	67	married	europe-america						jew	jewish		religious		not so well	yes	bothered	some difficulty	no difficulty	no difficulty	some difficulty	no difficulty	no difficulty	no difficulty	170-174 cm	70-74 kg		studied in the past		studied in the past	16 and above			non-academic post-secondary certificate					5-9 hours	hebrew	hungarian	no	no
548	3	2014-2015	wave 3	344.91	821.72	spouse	female	55	married	europe-america					1972-1979	jew	jewish				not so well	yes	very bothered	a lot of difficulty	no difficulty	no difficulty	some difficulty	no difficulty	no difficulty	no difficulty	165-169 cm	60-64 kg		studied in the past		studied in the past	16 and above			ba, or a equivalent degree, including an academic certificate	in israel	universities			5-9 hours	hebrew	other	yes	no
548	4	2014-2015	wave 3	346.01		child	female	28	divorced	israel			europe-america	europe-america		jew	jewish				not so well	yes	not so bothered	some difficulty	no difficulty	no difficulty	some difficulty	a lot of difficulty	no difficulty	no difficulty	160-164 cm	60-64 kg		studied in the past		studied in the past	16 and above			ba, or a equivalent degree, including an academic certificate	in israel	colleges for teacher education			10 hours or more	hebrew	hebrew	no	no
550	1	2014-2015	wave 3	2220.54	3344.03	respondent	male	27	single	israel			asia	asia		jew	jewish		not religious, secular		very well	yes	not bothered at all					some difficulty	no difficulty	no difficulty	180-184 cm	70-74 kg		studied in the past		studied in the past	16 and above			ba, or a equivalent degree, including an academic certificate	in israel	universities	engineering and architecture		5-9 hours	hebrew	hebrew	no	no
551	1	2014-2015	wave 3	546.44	896.44	respondent	male	34	married	israel			israel	israel		jew	jewish		not religious, secular		very well	yes	not bothered at all					no difficulty	no difficulty	no difficulty	175-179 cm	60-64 kg		studied in the past		studied in the past	16 and above			ma, or a equivalent degree, including md	in israel	universities			2-4 hours	hebrew	hebrew	no	no
551	2	2014-2015	wave 3	363.04	840.77	spouse	female	38	married	europe-america					1996+	jew	jewish				very well	no						no difficulty	no difficulty	no difficulty	160-164 cm	45-49 kg		studied in the past		studied in the past	16 and above			ma, or a equivalent degree, including md	abroad		business and management	education and teacher training	2-4 hours	hebrew	hebrew	no	no
551	3	2014-2015	wave 3	538.23	954.52	child	male	3		israel	1	2	israel	europe-america		jew	jewish			1	well								no difficulty	no difficulty	to 149 cm	to 44 kg			in framework, including vacation		0.5-4											no	no
551	4	2014-2015	wave 3	538.23		child	male	1		israel	1	2	israel	europe-america		jew	jewish			1	very well								no difficulty	no difficulty	to 149 cm	to 44 kg			in framework, including vacation		0.5-4											no	no
552	1	2014-2015	wave 3	659.86	1063.82	respondent	female	75	married	europe-america						jew	jewish		traditional-religious		not so well	yes	not so bothered	some difficulty	some difficulty	no difficulty	some difficulty	some difficulty	some difficulty	some difficulty	165-169 cm	75-79 kg		studied in the past		studied in the past	13-15			non-academic post-secondary certificate					less than 1 hour	russian	other	yes	no
552	2	2014-2015	wave 3	681.37	1111.33	spouse	male	76	married	europe-america						jew	jewish				not well at all	yes	very bothered	a lot of difficulty	a lot of difficulty	a lot of difficulty	a lot of difficulty	a lot of difficulty	a lot of difficulty	some difficulty	170-174 cm	75-79 kg		studied in the past		studied in the past	5-8			none of the above					do not read at all	russian	other	yes	no
553	1	2014-2015	wave 3	480.43	543.36	respondent	male	35	single	israel			asia	asia		jew	jewish		not religious, secular		not so well	yes	bothered	some difficulty	some difficulty	no difficulty	some difficulty	no difficulty	no difficulty	some difficulty	170-174 cm	95-99 kg		studied in the past		studied in the past	9-10			none of the above					do not read at all	hebrew	other	yes	no
554	1	2014-2015	wave 3	603.66	1058.52	respondent	female	45	married	europe-america					1961-1971	jew	jewish				very well	no						no difficulty	no difficulty	no difficulty	155-159 cm	refuse to answer		studied in the past		studied in the past	16 and above			phd, or a equivalent degree	in israel	universities	engineering and architecture	unknown	10 hours or more	hebrew	hebrew	no	no
554	2	2014-2015	wave 3	712.57	1400.26	spouse	male	48	married	europe-america					1961-1971	jew	jewish				very well	no						no difficulty	no difficulty	some difficulty	170-174 cm	65-69 kg		studied in the past		studied in the past	13-15			non-academic post-secondary certificate					5-9 hours	hebrew	spanish	yes	no
554	3	2014-2015	wave 3	534.78	952.77	child	female	17	single	israel	2	1	europe-america	europe-america		jew	jewish			2	very well	yes	not so bothered	no difficulty	no difficulty	no difficulty	no difficulty	some difficulty	a lot of difficulty	no difficulty	165-169 cm	55-59 kg		currently studying, including vacation			0.5-4	yes	yud-aleph						2-4 hours	hebrew	hebrew	no	no
554	4	2014-2015	wave 3	581.83	952.77	child	female	13		israel	2	1	europe-america	europe-america		jew	jewish			2	very well							some difficulty	a lot of difficulty	no difficulty	150-154 cm	to 44 kg		currently studying, including vacation			0.5-4	yes	het						5-9 hours	hebrew	hebrew	no	no
554	5	2014-2015	wave 3	581.83	952.77	child	male	10		israel	2	1	europe-america	europe-america		jew	jewish			2	very well							a lot of difficulty	no difficulty	no difficulty	to 149 cm	to 44 kg		currently studying, including vacation			0.5-4	yes	hey						2-4 hours	hebrew	hebrew	no	no
555	2	2014-2015	wave 3	601.57	1847.86	parent	male	50	married	europe-america						jew	jewish				very well	no						no difficulty	no difficulty	no difficulty	170-174 cm	85-89 kg		studied in the past		studied in the past	16 and above			ba, or a equivalent degree, including an academic certificate	in israel	academic colleges			10 hours or more	hebrew	romanian	yes	no
555	3	2014-2015	wave 3	1070.51	2536	parent	female	50	married	israel			africa	africa		jew	jewish				well	yes	bothered	some difficulty	some difficulty	some difficulty	some difficulty	no difficulty	some difficulty	some difficulty	to 149 cm	50-54 kg		studied in the past		studied in the past	13-15			matriculation certificate					2-4 hours	hebrew	hebrew	yes	no
555	4	2014-2015	wave 3	1202.62		sibling	male	24	single	israel			europe-america	africa		jew	jewish				very well	yes	bothered	no difficulty	no difficulty	no difficulty	no difficulty	some difficulty	no difficulty	no difficulty	160-164 cm	60-64 kg		studied in the past		studied in the past	11-12			matriculation certificate					10 hours or more	hebrew	hebrew	yes	no
555	5	2014-2015	wave 3	1013.45	1619.76	sibling	female	19	single	israel			europe-america	israel		jew	jewish				well	no						no difficulty	no difficulty	no difficulty	150-154 cm	45-49 kg		studied in the past		studied in the past	11-12			matriculation certificate					2-4 hours	hebrew	hebrew	no	no
555	6	2014-2015	wave 3	875.63	1630.95	sibling	male	10		israel	2	3	europe-america	israel		jew	jewish			2	very well							unknown	no difficulty	no difficulty	to 149 cm	to 44 kg		currently studying, including vacation			0.5-4	yes	hey						10 hours or more	hebrew	hebrew	yes	no
556	1	2014-2015	wave 3	1705.34	4207.16	respondent	male	31	married	israel			africa	asia		jew	jewish		traditional-religious		very well	no						no difficulty	no difficulty	some difficulty	175-179 cm	95-99 kg		studied in the past		studied in the past	11-12			matriculation certificate					2-4 hours	hebrew	hebrew	no	yes
556	2	2014-2015	wave 3	2265.59	1813.32	spouse	female	31	married	israel			africa	africa		jew	jewish				very well	no						no difficulty	no difficulty	no difficulty	160-164 cm	55-59 kg		studied in the past		studied in the past	11-12			secondary school completion certificate					less than 1 hour	hebrew	hebrew	no	no
556	3	2014-2015	wave 3	2100.29	1833.31	child	female	6		israel	1	2	israel	israel		jew	jewish			1	very well							no difficulty	no difficulty	no difficulty	unknown	unknown	primary school, including vacation				0.5-4	yes	aleph							hebrew	hebrew	no	no
556	9	2014-2015	wave 3	2100.29	1833.31	child	female	2		israel	1	2	israel	israel		jew	jewish			1	very well								no difficulty	no difficulty	unknown	unknown			in framework, including vacation		0.5-4											no	no
557	1	2014-2015	wave 3	636.1	599.91	respondent	male	63	divorced	europe-america					1961-1971	jew	jewish		not religious, secular		not well at all	yes	bothered	a lot of difficulty	a lot of difficulty	some difficulty	a lot of difficulty	no difficulty	no difficulty	no difficulty	175-179 cm	65-69 kg		studied in the past		studied in the past	11-12			matriculation certificate					10 hours or more	hebrew	romanian	yes	no
560	1	2014-2015	wave 3	742.08	1413.82	respondent	male	26	single	israel			israel	israel		jew	jewish				very well	no						no difficulty	no difficulty	no difficulty	170-174 cm	60-64 kg		studied in the past		studied in the past	13-15			matriculation certificate					5-9 hours	hebrew	hebrew	no	no
560	2	2014-2015	wave 3	737.39	579.05	spouse's parent	female	49	married	africa					1961-1971	jew	jewish				very well	no						no difficulty	no difficulty	no difficulty	165-169 cm	50-54 kg		studied in the past		studied in the past	13-15			matriculation certificate					5-9 hours	hebrew	moroccan	yes	no
560	3	2014-2015	wave 3	732	978.7	spouse's parent	male	53	married	africa					1961-1971	jew	jewish				very well	no						no difficulty	no difficulty	no difficulty	170-174 cm	55-59 kg		studied in the past		studied in the past	13-15			non-academic post-secondary certificate					5-9 hours	hebrew	moroccan	yes	no
560	4	2014-2015	wave 3	769.57	1670.46	sibling	female	20	single	israel			africa	africa		jew	jewish				very well	no						no difficulty	no difficulty	no difficulty	160-164 cm	to 44 kg		studied in the past		studied in the past	11-12			matriculation certificate					5-9 hours	hebrew	hebrew	no	no
560	5	2014-2015	wave 3	650.18	810.59	sibling	female	14		israel	3	2	africa	africa		jew	jewish			2	very well							no difficulty	no difficulty	no difficulty	150-154 cm	to 44 kg		currently studying, including vacation			0.5-4	yes	tet						10 hours or more	hebrew	hebrew	no	no
560	6	2014-2015	wave 3	650.18	810.59	sibling	male	12		israel	3	2	africa	africa		jew	jewish			2	very well							no difficulty	no difficulty	no difficulty	150-154 cm	to 44 kg		currently studying, including vacation			0.5-4	yes	vav						5-9 hours	hebrew	hebrew	no	no
561	1	2014-2015	wave 3	576.34	511.89	respondent	female	37	married	europe-america					1980-1989	jew	jewish		orthodox		very well	no						no difficulty	no difficulty	no difficulty	160-164 cm	90-94 kg		studied in the past		studied in the past	16 and above			ba, or a equivalent degree, including an academic certificate	in israel	universities	social sciences	paramedical	less than 1 hour	english	english	yes	no
561	2	2014-2015	wave 3	555.23	493.11	child	female	13		israel		1		europe-america		jew	jewish			1	very well							no difficulty	no difficulty	no difficulty	160-164 cm	50-54 kg		currently studying, including vacation			0.5-4	yes	het						10 hours or more	english	english	yes	no
561	3	2014-2015	wave 3	555.23	493.11	child	female	8		israel		1		europe-america		jew	jewish			1	very well							no difficulty	no difficulty	no difficulty	unknown	to 44 kg		currently studying, including vacation			0.5-4	yes	gimel						2-4 hours	english	english	yes	no
561	4	2014-2015	wave 3	555.23	493.11	child	female	5		israel		1		europe-america		jew	jewish			1	very well							no difficulty	no difficulty	no difficulty	unknown	unknown	kindergarten				0.5-4									english	english	yes	no
561	5	2014-2015	wave 3	555.23	493.11	child	male	11		israel		1		europe-america		jew	jewish			1	very well							some difficulty	no difficulty	no difficulty	150-154 cm	unknown		currently studying, including vacation			0.5-4	yes	vav						5-9 hours	english	english	yes	no
561	6	2014-2015	wave 3	555.23	493.11	child	female	10		israel		1		europe-america		jew	jewish			1	very well							no difficulty	no difficulty	no difficulty	unknown	unknown		currently studying, including vacation			0.5-4	yes	hey						5-9 hours	english	english	yes	no
561	7	2014-2015	wave 3	555.23	493.11	child	male	7		israel		1		europe-america		jew	jewish			1	very well							no difficulty	no difficulty	no difficulty	unknown	unknown	primary school, including vacation				0.5-4	yes	bet						less than 1 hour	english	english	yes	no
561	8	2014-2015	wave 3	708.39	673.79	spouse	male	39	married	europe-america						jew	jewish				very well	no						no difficulty	no difficulty	no difficulty	175-179 cm	unknown		studied in the past		studied in the past	16 and above			matriculation certificate		non academic institution			10 hours or more	english	english	yes	no
563	1	2014-2015	wave 3	1476.35	1387.59	respondent	male	43	married	europe-america					1972-1979	jew	jewish		not religious, secular		very well	no						no difficulty	no difficulty	no difficulty	170-174 cm	75-79 kg		studied in the past		studied in the past	16 and above			ma, or a equivalent degree, including md	in israel	universities			2-4 hours	hebrew	hebrew	no	no
563	4	2014-2015	wave 3	1475.11	1070.78	spouse	female	33	married	israel			israel	israel		jew	jewish				very well	no						no difficulty	no difficulty	no difficulty	160-164 cm	55-59 kg		studied in the past		studied in the past	16 and above			ma, or a equivalent degree, including md	in israel	universities			2-4 hours	hebrew	hebrew	no	no
563	5	2014-2015	wave 3	1358.97	1474.32	child	male	3		israel	1	4	europe-america	israel		jew	jewish			1	very well								no difficulty	no difficulty	to 149 cm	to 44 kg			in framework, including vacation		0.5-4											no	no
563	6	2014-2015	wave 3	1358.97		child	male	1		israel	1	4	europe-america	israel		jew	jewish			1	very well								no difficulty	no difficulty	to 149 cm	to 44 kg			in framework, including vacation		0.5-4											no	no
564	1	2014-2015	wave 3	890.12	680.24	respondent	female	45	married	europe-america					1972-1979	jew	jewish		religious		very well	no						no difficulty	no difficulty	no difficulty	to 149 cm	50-54 kg		studied in the past		studied in the past	13-15			matriculation certificate					less than 1 hour	english	english	yes	no
564	2	2014-2015	wave 3	851.2	788.13	spouse	male	44	married	europe-america					1996+	jew	jewish				very well	no						some difficulty	no difficulty	no difficulty	175-179 cm	70-74 kg		studied in the past		studied in the past	16 and above			ba, or a equivalent degree, including an academic certificate	abroad		business and management	social sciences	10 hours or more	english	english	yes	no
564	3	2014-2015	wave 3	750.01	833.73	child	male	8		israel	2	1	europe-america	europe-america		jew	jewish			1	very well							no difficulty	no difficulty	no difficulty	to 149 cm	to 44 kg		currently studying, including vacation			0.5-4	yes	gimel						5-9 hours	english	english	yes	no
564	4	2014-2015	wave 3	750.01	833.73	child	male	7		israel	2	1	europe-america	europe-america		jew	jewish			1	very well							no difficulty	some difficulty	no difficulty	to 149 cm	to 44 kg	primary school, including vacation				0.5-4	yes	aleph						2-4 hours	english	english	yes	no
565	1	2014-2015	wave 3	1337.39	1365.07	respondent	female	49	divorced	europe-america					1961-1971	jew	jewish		not religious, secular		well	yes	not bothered at all					no difficulty	no difficulty	no difficulty	165-169 cm	80-84 kg		studied in the past		studied in the past	13-15			secondary school completion certificate					5-9 hours	hebrew	romanian	yes	no
565	2	2014-2015	wave 3	1020.63		child	female	19	single	israel			israel	europe-america		jew	jewish				not so well	no						a lot of difficulty	no difficulty	no difficulty	175-179 cm	60-64 kg		studied in the past		studied in the past	11-12			secondary school completion certificate					10 hours or more	hebrew	hebrew	no	no
566	1	2014-2015	wave 3	557.18	733.32	respondent	male	79	married	europe-america					1948-1954	jew	jewish		not religious, secular		not so well	yes	very bothered	a lot of difficulty	some difficulty	a lot of difficulty	a lot of difficulty	some difficulty	no difficulty	no difficulty	170-174 cm	100-104 kg		studied in the past		studied in the past	13-15			matriculation certificate					2-4 hours	hebrew	romanian	yes	no
566	2	2014-2015	wave 3	555.09	727.6	spouse	female	77	married	europe-america					1948-1954	jew	jewish				not so well	yes	bothered	some difficulty	no difficulty	no difficulty	some difficulty	no difficulty	no difficulty	no difficulty	160-164 cm	80-84 kg		studied in the past		studied in the past	16 and above			non-academic post-secondary certificate					10 hours or more	hebrew	romanian	yes	no
569	1	2014-2015	wave 3	626.57		respondent	female	49	married	asia					1961-1971	jew	jewish		traditional- not so religious		very well	no						no difficulty	no difficulty	no difficulty	165-169 cm	45-49 kg		studied in the past		studied in the past	11-12			none of the above					2-4 hours	hebrew	other	yes	no
569	2	2014-2015	wave 3	591.74		spouse	male	49	married	israel			europe-america	europe-america		jew	jewish				very well	no						no difficulty	no difficulty	no difficulty	165-169 cm	75-79 kg		studied in the past		studied in the past	13-15			none of the above					less than 1 hour	hebrew	hebrew	no	no
569	3	2014-2015	wave 3	512.57		child	female	17	single	israel	2	1	israel	asia		jew	jewish			1	very well	no						no difficulty	no difficulty	no difficulty	155-159 cm	50-54 kg		currently studying, including vacation			0.5-4	yes	yud-bet						5-9 hours	hebrew	hebrew	no	no
569	4	2014-2015	wave 3	524.62		child	female	14		israel	2	1	israel	asia		jew	jewish			1	very well							no difficulty	no difficulty	no difficulty	155-159 cm	45-49 kg		currently studying, including vacation			0.5-4	yes	zain						2-4 hours	hebrew	hebrew	no	no
572	1	2014-2015	wave 3	673.06	718.61	respondent	male	66	married	europe-america						jew	jewish		religious		not so well	yes	bothered	some difficulty	some difficulty	some difficulty	some difficulty	some difficulty	a lot of difficulty	a lot of difficulty	165-169 cm	85-89 kg		studied in the past		studied in the past	13-15			non-academic post-secondary certificate					5-9 hours	hebrew	other	no	no
572	2	2014-2015	wave 3	624.52	530.36	spouse	female	59	married	europe-america					1972-1979	jew	jewish				not well at all	yes	very bothered	a lot of difficulty	a lot of difficulty	a lot of difficulty	cannot at all	a lot of difficulty	a lot of difficulty	a lot of difficulty	155-159 cm	75-79 kg		studied in the past		studied in the past	5-8			none of the above					2-4 hours	hebrew	other	yes	no
573	3	2014-2015	wave 3	1151.82		parent	female	53	separated	europe-america					1972-1979	jew	jewish				well	no						no difficulty	no difficulty	no difficulty	refuse to answer	refuse to answer		studied in the past			0.5-4											no	no
574	1	2014-2015	wave 3	482.71	494.55	respondent	female	51	widowed	europe-america					1972-1979	jew	jewish		not religious, secular		very well	no						no difficulty	no difficulty	no difficulty	165-169 cm	55-59 kg		studied in the past		studied in the past	16 and above			non-academic post-secondary certificate		non academic institution	physical sciences	unknown	do not read at all	hebrew	spanish	no	no
574	3	2014-2015	wave 3	410.98	541.56	child	female	17	single	israel		1	israel	europe-america		jew	jewish			1	very well	no						no difficulty	no difficulty	no difficulty	160-164 cm	50-54 kg		currently studying, including vacation			0.5-4	no	yud-bet						less than 1 hour	hebrew	hebrew	no	no
575	1	2014-2015	wave 3	444.57	1330.5	respondent	female	62	married	africa					1961-1971	jew	jewish				not so well	yes	bothered	a lot of difficulty	no difficulty	no difficulty	some difficulty	no difficulty	no difficulty	a lot of difficulty	160-164 cm	60-64 kg		studied in the past		studied in the past	9-10			secondary school completion certificate					2-4 hours	hebrew	french	yes	no
575	2	2014-2015	wave 3	520.5	1305.88	spouse	male	60	married	africa						jew	jewish				not so well	yes	very bothered	some difficulty	no difficulty	no difficulty	some difficulty	no difficulty	some difficulty	some difficulty	170-174 cm	90-94 kg		studied in the past		studied in the past	13-15			matriculation certificate					10 hours or more	hebrew	french	yes	yes
577	1	2014-2015	wave 3	664.74	658.04	respondent	female	40	married	israel			europe-america	europe-america		jew	jewish		traditional- not so religious		very well	no						no difficulty	no difficulty	no difficulty	160-164 cm	60-64 kg		currently studying, including vacation		studied in the past	16 and above			ba, or a equivalent degree, including an academic certificate	in israel	universities			10 hours or more	hebrew	hebrew	no	no
577	2	2014-2015	wave 3	908.95	1439.38	spouse	male	43	married	europe-america					1972-1979	jew	jewish				well	no						no difficulty	no difficulty	no difficulty	185-189 cm	90-94 kg		studied in the past		studied in the past	13-15			non-academic post-secondary certificate					2-4 hours	hebrew	other	yes	no
577	3	2014-2015	wave 3	871.04	1322.15	child	male	17	single	israel	2	1	europe-america	israel		jew	jewish			1	very well	no						no difficulty	no difficulty	no difficulty	185-189 cm	80-84 kg		currently studying, including vacation			0.5-4	yes	yud-bet						5-9 hours	hebrew	hebrew	no	no
577	4	2014-2015	wave 3	787.26	1103.47	child	male	11		israel	2	1	europe-america	israel		jew	jewish			1	very well							no difficulty	no difficulty	no difficulty	unknown	50-54 kg		currently studying, including vacation			0.5-4	yes	hey						less than 1 hour	hebrew	hebrew	no	no
577	5	2014-2015	wave 3	787.26	1103.47	child	male	10		israel	2	1	europe-america	israel		jew	jewish			1	very well							no difficulty	no difficulty	no difficulty	unknown	to 44 kg		currently studying, including vacation			0.5-4	yes	dalet						less than 1 hour	hebrew	hebrew	no	no
579	1	2014-2015	wave 3	688.64		respondent	female	33	married	israel			africa	israel		jew	jewish		traditional- not so religious		very well	no						no difficulty	no difficulty	no difficulty	155-159 cm	70-74 kg		studied in the past		studied in the past	16 and above			ba, or a equivalent degree, including an academic certificate	in israel	academic colleges	business and management		10 hours or more	hebrew	hebrew	no	no
579	5	2014-2015	wave 3	769.91		spouse	male	35	married	israel			africa	europe-america		jew	jewish				very well	no						no difficulty	no difficulty	no difficulty	190 cm and above	75-79 kg		studied in the past		studied in the past	13-15			matriculation certificate					less than 1 hour	hebrew	hebrew	no	no
580	1	2014-2015	wave 3	983	2375.35	respondent	female	71	married	europe-america					1961-1971	jew	jewish				not so well	yes	bothered	some difficulty	no difficulty	no difficulty	some difficulty	no difficulty	no difficulty	no difficulty	170-174 cm	100-104 kg		studied in the past		studied in the past	13-15			non-academic post-secondary certificate					10 hours or more	hebrew	romanian	yes	no
580	2	2014-2015	wave 3	1015.05	2612.81	spouse	male	79	married	europe-america					1972-1979	jew	jewish				well	no						no difficulty	no difficulty	no difficulty	170-174 cm	75-79 kg		studied in the past		studied in the past	5-8			none of the above					10 hours or more	hebrew	romanian	yes	no
580	3	2014-2015	wave 3	969.16		child	male	37	single	israel			europe-america	europe-america		jew	jewish				not so well	yes	bothered	some difficulty	no difficulty	no difficulty	a lot of difficulty	no difficulty	no difficulty	no difficulty	185-189 cm	80-84 kg		studied in the past		studied in the past	9-10			none of the above					2-4 hours	hebrew	hebrew	no	no
583	1	2014-2015	wave 3	471.34	826.66	respondent	male	76	married	europe-america					1972-1979	jew	jewish		not religious, secular		well	no						no difficulty	no difficulty	no difficulty	175-179 cm	65-69 kg		currently studying, including vacation		studied in the past	16 and above			phd, or a equivalent degree	abroad		engineering and architecture		10 hours or more	hebrew	other	yes	no
583	2	2014-2015	wave 3	425.75	571.92	spouse	female	70	married	europe-america					1972-1979	jew	jewish				well	yes	not so bothered	no difficulty	no difficulty	no difficulty	no difficulty	no difficulty	no difficulty	no difficulty	150-154 cm	to 44 kg		studied in the past		studied in the past	16 and above			phd, or a equivalent degree	in israel and abroad		engineering and architecture	art, crafts and applied arts	5-9 hours	hebrew	other	yes	no
585	1	2014-2015	wave 3	639.2	1093.2	respondent	male	70	married	europe-america						jew	jewish		traditional-religious		well	no						no difficulty	no difficulty	no difficulty	170-174 cm	70-74 kg		studied in the past		studied in the past	16 and above			ba, or a equivalent degree, including an academic certificate	abroad				2-4 hours	english	english	yes	no
585	2	2014-2015	wave 3	393.78	954.88	spouse	female	61	married	europe-america					1980-1989	jew	jewish				well	yes	not bothered at all					no difficulty	no difficulty	no difficulty	150-154 cm	60-64 kg		studied in the past		studied in the past	13-15			ba, or a equivalent degree, including an academic certificate	abroad				2-4 hours	english	english	yes	no
587	2	2014-2015	wave 3	311.06	627.31	spouse	female	52	married	europe-america					1980-1989	jew	jewish				very well	no						no difficulty	no difficulty	no difficulty	165-169 cm	refuse to answer		studied in the past		studied in the past	16 and above			ba, or a equivalent degree, including an academic certificate	in israel	universities	education and teacher training		2-4 hours	hebrew	english	yes	no
587	3	2014-2015	wave 3	343.74	646.69	respondent	male	53	married	europe-america					1961-1971	jew	jewish		traditional- not so religious		very well	no						no difficulty	no difficulty	no difficulty	175-179 cm	75-79 kg		studied in the past		studied in the past	16 and above			ba, or a equivalent degree, including an academic certificate	in israel	universities			10 hours or more	hebrew	hungarian	yes	no
587	4	2014-2015	wave 3	429.59	2949.07	child	female	22	single	israel			europe-america	europe-america		jew	jewish				very well	no						no difficulty	no difficulty	no difficulty	150-154 cm	60-64 kg		currently studying, including vacation		studied in the past	11-12			matriculation certificate					5-9 hours	hebrew	hebrew	no	no
587	5	2014-2015	wave 3	486.31	1451.93	child	male	20	single	israel			europe-america	europe-america		jew	jewish				very well	no						no difficulty	no difficulty	no difficulty	180-184 cm	85-89 kg		studied in the past		studied in the past	11-12			secondary school completion certificate					5-9 hours	hebrew	hebrew	no	no
587	6	2014-2015	wave 3	486.31	1796.78	child	male	19	single	israel			israel	europe-america		jew	jewish				very well	no						no difficulty	no difficulty	no difficulty	180-184 cm	95-99 kg		studied in the past		studied in the past	9-10			secondary school completion certificate					2-4 hours	hebrew	english	yes	no
588	1	2014-2015	wave 3	492.33	556.18	respondent	female	48	divorced	africa					1980-1989	jew	jewish		traditional-religious		well	no						some difficulty	no difficulty	no difficulty	unknown	unknown		studied in the past		studied in the past	0.5-4			other certificate					2-4 hours	other	other	yes	yes
589	1	2014-2015	wave 3	497.25	250.2	respondent	female	63	married	israel			israel	israel		jew	jewish				well	yes	bothered	a lot of difficulty	no difficulty	no difficulty	some difficulty	no difficulty	no difficulty	no difficulty	160-164 cm	95-99 kg		studied in the past		studied in the past	16 and above			ba, or a equivalent degree, including an academic certificate	in israel	academic colleges	law	social sciences	2-4 hours	hebrew	hebrew	no	no
589	2	2014-2015	wave 3	462.92	462.46	spouse	male	66	married	europe-america					1980-1989	jew	jewish				very well	no						no difficulty	no difficulty	no difficulty	175-179 cm	95-99 kg		studied in the past		studied in the past	16 and above			ma, or a equivalent degree, including md	abroad		law	business and management	10 hours or more	english	english	yes	no
590	1	2014-2015	wave 3	826.19	531.99	respondent	male	74	married	europe-america					1972-1979	jew	jewish		traditional- not so religious		very well	yes	not bothered at all					no difficulty	no difficulty	no difficulty	160-164 cm	75-79 kg		studied in the past		studied in the past	16 and above			phd, or a equivalent degree	abroad				2-4 hours	english	english	yes	no
590	2	2014-2015	wave 3	712.29	660.49	spouse	female	72	married	europe-america					1972-1979	jew	jewish				very well	no						no difficulty	no difficulty	some difficulty	unknown	55-59 kg		studied in the past		studied in the past	16 and above			ba, or a equivalent degree, including an academic certificate	abroad				2-4 hours	english	english	yes	no
591	1	2014-2015	wave 3	724.97	1514.18	respondent	female	60	single	asia					1972-1979	jew	jewish		not religious, secular		well	yes	not bothered at all					no difficulty	no difficulty	no difficulty	unknown	unknown		studied in the past		studied in the past	16 and above			ma, or a equivalent degree, including md	in israel	universities			do not read at all	hebrew	english	yes	no
591	2	2014-2015	wave 3	949.98	1503.22	child	female	15		israel		1	unknown	asia		jew	jewish			1	well	no						a lot of difficulty	no difficulty	no difficulty	unknown	unknown		currently studying, including vacation			0.5-4	yes	yud						do not read at all	hebrew	hebrew	no	no
591	3	2014-2015	wave 3	949.98	1503.22	child	female	15		israel	unknown	1		asia		jew	jewish			1	very well	no						no difficulty	no difficulty	no difficulty	unknown	unknown		currently studying, including vacation			0.5-4	yes	yud						2-4 hours	hebrew	hebrew	no	no
592	1	2014-2015	wave 3	575.25	751.41	respondent	female	55	married	israel			asia	asia		jew	jewish				very well	no						some difficulty	a lot of difficulty	some difficulty	160-164 cm	50-54 kg		currently studying, including vacation		studied in the past	11-12			none of the above					do not read at all	hebrew	hebrew	no	no
592	2	2014-2015	wave 3	683.29	1307.35	spouse	male	57	married	europe-america					1972-1979	jew	jewish				very well	no						no difficulty	no difficulty	no difficulty	170-174 cm	75-79 kg		studied in the past		studied in the past	13-15			non-academic post-secondary certificate					2-4 hours	hebrew	spanish	yes	no
592	3	2014-2015	wave 3	557.93	889.55	child	male	14		israel	2	1	europe-america	israel		jew	jewish			2	well							no difficulty	no difficulty	no difficulty	155-159 cm	to 44 kg		currently studying, including vacation			0.5-4	no	tet						do not read at all	hebrew	hebrew	no	no
592	4	2014-2015	wave 3	655.51	889.55	child	female	15		israel	2	1	europe-america	israel		jew	jewish			2	well	no						no difficulty	no difficulty	no difficulty	155-159 cm	50-54 kg		currently studying, including vacation			0.5-4	yes	yud						2-4 hours	hebrew	hebrew	no	no
593	1	2014-2015	wave 3	659.52	540.34	respondent	female	58	married	europe-america					1980-1989	jew	jewish		not religious, secular		very well	no						a lot of difficulty	no difficulty	some difficulty	160-164 cm	60-64 kg		studied in the past		studied in the past	16 and above			ba, or a equivalent degree, including an academic certificate	in israel	universities		business and management	5-9 hours	hebrew	french	yes	no
593	2	2014-2015	wave 3	694.5	954.35	spouse	male	60	single	africa					1972-1979	jew	jewish				well	yes	not bothered at all					no difficulty	no difficulty	some difficulty	165-169 cm	70-74 kg		studied in the past		studied in the past	16 and above			non-academic post-secondary certificate					5-9 hours	hebrew	french	yes	no
594	1	2014-2015	wave 3	844.41	1072.79	respondent	male	67	married	europe-america					1972-1979	jew	jewish				well	no						no difficulty	no difficulty	no difficulty	170-174 cm	65-69 kg		studied in the past		studied in the past	16 and above			non-academic post-secondary certificate					5-9 hours	hebrew	spanish	yes	no
594	2	2014-2015	wave 3	745.03	853.48	spouse	female	64	married	europe-america					1972-1979	jew	jewish				well	no						no difficulty	no difficulty	no difficulty	150-154 cm	55-59 kg		currently studying, including vacation		studied in the past	16 and above			ba, or a equivalent degree, including an academic certificate	abroad				5-9 hours	hebrew	spanish	yes	no
595	1	2014-2015	wave 3	650.66	616.59	respondent	male	27	single	israel			europe-america	israel		jew	jewish		not religious, secular		very well	yes	not so bothered	no difficulty	no difficulty	no difficulty	no difficulty	a lot of difficulty	no difficulty	no difficulty	175-179 cm	65-69 kg		currently studying, including vacation		studied in the past	13-15			matriculation certificate		academic colleges			10 hours or more	hebrew	hebrew	no	no
595	6	2014-2015	wave 3	651.86	284.12	spouse	female	26	single	israel			europe-america	europe-america		jew	jewish				very well	no						no difficulty	no difficulty	no difficulty	175-179 cm	55-59 kg		currently studying, including vacation		studied in the past	13-15			matriculation certificate		academic colleges	social sciences		10 hours or more	hebrew	hebrew	no	no
597	1	2014-2015	wave 3	829.31	1266.75	respondent	female	79	married	europe-america					1972-1979	jew	jewish				well	no						no difficulty	no difficulty	no difficulty	165-169 cm	70-74 kg		studied in the past		studied in the past	11-12			matriculation certificate					5-9 hours	hebrew	romanian	yes	no
597	2	2014-2015	wave 3	776.9	893.61	spouse	male	80+	married	europe-america					1972-1979	jew	jewish				well	no						no difficulty	some difficulty	no difficulty	165-169 cm	65-69 kg		studied in the past		studied in the past	16 and above			ma, or a equivalent degree, including md	abroad		engineering and architecture	engineering and architecture	5-9 hours	hebrew	romanian	yes	no
598	1	2014-2015	wave 3	644.65	1011.67	respondent	male	51	married	europe-america					1972-1979	jew	jewish		not religious, secular		very well	no						no difficulty	no difficulty	no difficulty	175-179 cm	90-94 kg		studied in the past		studied in the past	16 and above			phd, or a equivalent degree	in israel and abroad		medicine		10 hours or more	hebrew	romanian	yes	no
598	2	2014-2015	wave 3	638.52	1066.83	spouse	female	46	married	europe-america					1990-1995	jew	jewish				very well	no						no difficulty	no difficulty	no difficulty	170-174 cm	70-74 kg		studied in the past		studied in the past	16 and above			ma, or a equivalent degree, including md	in israel and abroad				10 hours or more	hebrew	romanian	yes	no
598	3	2014-2015	wave 3	662.24	1569.08	child	female	19	single	israel			europe-america	europe-america		jew	jewish				very well	no						no difficulty	no difficulty	no difficulty	160-164 cm	50-54 kg		studied in the past		studied in the past	11-12			matriculation certificate					2-4 hours	hebrew	hebrew	no	no
598	4	2014-2015	wave 3	643.7	1211.16	child	female	12		israel	1	2	europe-america	europe-america		jew	jewish			1	very well							no difficulty	no difficulty	no difficulty	155-159 cm	to 44 kg		currently studying, including vacation			0.5-4	yes	zain						less than 1 hour	hebrew	hebrew	no	no
599	1	2014-2015	wave 3	853.42	1238.22	respondent	female	63	married	asia						jew	jewish		traditional-religious		well	no						no difficulty	no difficulty	no difficulty	160-164 cm	75-79 kg		studied in the past		studied in the past	16 and above			phd, or a equivalent degree	in israel	universities	paramedical		5-9 hours	hebrew	other	yes	no
599	2	2014-2015	wave 3	858.84	830.37	spouse	male	66	married	asia					1948-1954	jew	jewish				well	no						no difficulty	no difficulty	no difficulty	175-179 cm	65-69 kg		studied in the past		studied in the past	16 and above			ma, or a equivalent degree, including md	in israel	universities	business and management		2-4 hours	hebrew	other	yes	no
599	4	2014-2015	wave 3	928.89	1126.67	child	male	27	single	israel			asia	asia		jew	jewish				well	no						no difficulty	no difficulty	no difficulty	175-179 cm	unknown		currently studying, including vacation		studied in the past	13-15			non-academic post-secondary certificate		universities	engineering and architecture		5-9 hours	hebrew	hebrew	no	no
600	1	2014-2015	wave 3	451.88	1288.9	respondent	female	51	married	asia					1972-1979	jew	jewish		traditional- not so religious		well	yes	bothered	some difficulty	some difficulty	no difficulty	a lot of difficulty	no difficulty	no difficulty	no difficulty	165-169 cm	80-84 kg		currently studying, including vacation		studied in the past	13-15			matriculation certificate					2-4 hours	hebrew	other	yes	no
600	2	2014-2015	wave 3	423.3	1312.93	spouse	male	61	married	asia					1972-1979	jew	jewish				well	yes	bothered	some difficulty	no difficulty	no difficulty	no difficulty	some difficulty	no difficulty	no difficulty	175-179 cm	85-89 kg		studied in the past		studied in the past	13-15			non-academic post-secondary certificate					less than 1 hour	hebrew	other	yes	no
600	5	2014-2015	wave 3	378.35	893.9	child	female	14		israel	2	1	asia	asia		jew	jewish			1	very well							some difficulty	no difficulty	no difficulty	160-164 cm	50-54 kg		currently studying, including vacation			0.5-4	yes	tet						2-4 hours	hebrew	hebrew	no	yes
601	1	2014-2015	wave 3	382.88		respondent	female	80+	single	asia					1972-1979	jew	jewish				not well at all	yes	very bothered	a lot of difficulty	a lot of difficulty	a lot of difficulty	cannot at all	some difficulty	no difficulty	some difficulty	155-159 cm	50-54 kg		studied in the past		studied in the past	11-12			matriculation certificate					2-4 hours	other	other	yes	no
601	3	2014-2015	wave 3	382.88	852.13	sibling	female	80+	divorced	asia					1972-1979	jew	jewish				not so well	yes	not so bothered	some difficulty	no difficulty	no difficulty	a lot of difficulty	no difficulty	no difficulty	no difficulty	160-164 cm	60-64 kg		studied in the past		studied in the past	11-12			matriculation certificate					5-9 hours	other	other	yes	no
602	1	2014-2015	wave 3	814.38	577.52	respondent	female	65	married	africa					1961-1971	jew	jewish		religious		not well at all	yes	very bothered	cannot at all	cannot at all	cannot at all	cannot at all	a lot of difficulty	no difficulty	no difficulty	155-159 cm	50-54 kg		studied in the past		studied in the past	9-10			none of the above					5-9 hours	hebrew	moroccan	yes	no
602	2	2014-2015	wave 3	1007.24	923.61	spouse	male	62	married	africa						jew	jewish				not so well	yes	not so bothered	some difficulty	no difficulty	no difficulty	some difficulty	some difficulty	no difficulty	some difficulty	170-174 cm	75-79 kg		studied in the past		studied in the past	11-12			none of the above					2-4 hours	hebrew	moroccan	no	no
603	1	2014-2015	wave 3	615.86		respondent	female	44	married	europe-america						jew	jewish		not religious, secular		very well	no						no difficulty	no difficulty	no difficulty	165-169 cm	refuse to answer		studied in the past		studied in the past	16 and above			ba, or a equivalent degree, including an academic certificate	in israel	universities			2-4 hours	hebrew	russian	yes	no
603	3	2014-2015	wave 3	691.56		child	female	17	single	israel	2	1		europe-america		jew	jewish			1	very well	no						a lot of difficulty	no difficulty	no difficulty	165-169 cm	unknown		currently studying, including vacation			0.5-4	yes	yud-bet						5-9 hours	hebrew	hebrew	no	no
603	4	2014-2015	wave 3	615.23		child	male	13		israel	2	1		europe-america		jew	jewish			1	very well							no difficulty	no difficulty	no difficulty	170-174 cm	65-69 kg		currently studying, including vacation			0.5-4	yes	het						5-9 hours	hebrew	hebrew	no	no
604	1	2014-2015	wave 3	610.96		respondent	male	77	married	europe-america						jew	jewish		not religious, secular		well	yes	not bothered at all					no difficulty	no difficulty	no difficulty	175-179 cm	95-99 kg		studied in the past		studied in the past	13-15			non-academic post-secondary certificate					10 hours or more	other	spanish	yes	no
604	2	2014-2015	wave 3	591.67		spouse	female	76	married	europe-america						jew	jewish				well	no						no difficulty	no difficulty	no difficulty	160-164 cm	60-64 kg		studied in the past		studied in the past	13-15			non-academic post-secondary certificate					10 hours or more	other	spanish	yes	no
605	1	2014-2015	wave 3	500.76	848.14	respondent	male	80+	married	asia					1972-1979	jew	jewish				not so well	yes	bothered	no difficulty	no difficulty	no difficulty	some difficulty	a lot of difficulty	some difficulty	a lot of difficulty	170-174 cm	70-74 kg		studied in the past		studied in the past	5-8			none of the above					5-9 hours	other	persian	yes	no
605	2	2014-2015	wave 3	484.95	771.06	spouse	female	74	married	asia					1972-1979	jew	jewish				not well at all	yes	very bothered	a lot of difficulty	a lot of difficulty	a lot of difficulty	cannot at all	no difficulty	no difficulty	no difficulty	150-154 cm	60-64 kg		studied in the past		studied in the past	0.5-4			none of the above					2-4 hours	other	persian	yes	no
606	1	2014-2015	wave 3	751.13	650.64	respondent	male	79	married	israel			europe-america	europe-america		jew	jewish		not religious, secular		very well	yes	not bothered at all					a lot of difficulty	no difficulty	no difficulty	180-184 cm	80-84 kg		studied in the past		studied in the past	16 and above			ma, or a equivalent degree, including md	abroad				10 hours or more	english	hebrew	no	no
606	2	2014-2015	wave 3	745.03	1329.3	spouse	female	74	married	europe-america						jew	jewish				very well	yes	not bothered at all					some difficulty	no difficulty	no difficulty	175-179 cm	unknown		studied in the past		studied in the past	16 and above			ma, or a equivalent degree, including md	abroad				10 hours or more	english	english	yes	no
607	1	2014-2015	wave 3	470.68	610.37	respondent	male	45	married	asia					1972-1979	jew	jewish				well	no						no difficulty	no difficulty	no difficulty	180-184 cm	90-94 kg		studied in the past		studied in the past	16 and above			ba, or a equivalent degree, including an academic certificate	in israel	non academic institution			10 hours or more	hebrew	hebrew	no	no
607	2	2014-2015	wave 3	466.2	735	spouse	female	42	married	israel			europe-america	israel		jew	jewish				well	yes	not so bothered	no difficulty	no difficulty	no difficulty	no difficulty	no difficulty	no difficulty	no difficulty	165-169 cm	70-74 kg		currently studying, including vacation		studied in the past	16 and above			ba, or a equivalent degree, including an academic certificate	in israel	academic colleges	social sciences	business and management	2-4 hours	hebrew	hebrew	no	no
607	3	2014-2015	wave 3	469.99	777.37	child	female	4		israel	1	2	asia	israel		jew	jewish			2	very well								no difficulty	no difficulty	to 149 cm	to 44 kg			in framework, including vacation		0.5-4											no	no
607	4	2014-2015	wave 3	469.99	777.37	child	female	7		israel	1	2	asia	israel		jew	jewish			2	very well							no difficulty	no difficulty	no difficulty	to 149 cm	to 44 kg	primary school, including vacation				0.5-4	yes	bet						2-4 hours	hebrew	hebrew	no	no
609	1	2014-2015	wave 3	701.53	1802.71	respondent	male	60	married	israel			europe-america	europe-america		jew	jewish		not religious, secular		very well	unknown						no difficulty	no difficulty	no difficulty	175-179 cm	80-84 kg		studied in the past		studied in the past	16 and above			non-academic post-secondary certificate					5-9 hours	hebrew	hebrew	no	no
609	2	2014-2015	wave 3	1173.36	1769.71	spouse	female	55	married	europe-america						jew	jewish				very well	no						no difficulty	no difficulty	no difficulty	160-164 cm	70-74 kg		studied in the past		studied in the past	16 and above			non-academic post-secondary certificate					less than 1 hour	hebrew	russian	yes	no
609	3	2014-2015	wave 3	967.01		child	female	21	single	israel			israel	europe-america		jew	jewish				very well	no						no difficulty	no difficulty	no difficulty	160-164 cm	50-54 kg		studied in the past		studied in the past	11-12			matriculation certificate					10 hours or more	hebrew	hebrew	no	no
610	1	2014-2015	wave 3	650.97		respondent	female	46	married	israel			europe-america	europe-america		jew	jewish				very well	yes	not so bothered	some difficulty	no difficulty	no difficulty	no difficulty	no difficulty	no difficulty	no difficulty	160-164 cm	115-119 kg		studied in the past		studied in the past	13-15			matriculation certificate					2-4 hours	hebrew	hebrew	no	no
610	3	2014-2015	wave 3	545.05	894.79	child	male	8		israel	2	1		israel		jew	jewish			1	not so well							a lot of difficulty	no difficulty	no difficulty	to 149 cm	50-54 kg		currently studying, including vacation			0.5-4	yes	bet						less than 1 hour	hebrew	hebrew	no	no
610	4	2014-2015	wave 3	713.43		child	male	21	single	israel			israel	israel		jew	jewish				very well	yes	not so bothered	no difficulty	no difficulty	no difficulty	no difficulty	no difficulty	no difficulty	no difficulty	180-184 cm	120 kg and above		studied in the past		studied in the past	11-12			none of the above					less than 1 hour	hebrew	hebrew	no	no
610	6	2014-2015	wave 3	545.05		child	female	14		israel		1	israel	israel		jew	jewish			1	very well							no difficulty	no difficulty	no difficulty	170-174 cm	90-94 kg		currently studying, including vacation			0.5-4	yes	tet						less than 1 hour	hebrew	hebrew	no	no
611	1	2014-2015	wave 3	298.73	497.91	respondent	male	63	married	asia						jew	jewish				not so well	yes	bothered	some difficulty	some difficulty	no difficulty	no difficulty	no difficulty	no difficulty	some difficulty	160-164 cm	80-84 kg		studied in the past		studied in the past	13-15			secondary school completion certificate					less than 1 hour	hebrew	arabic	no	no
611	2	2014-2015	wave 3	351.73	521.86	spouse	female	58	married	israel			asia	asia		jew	jewish				well	yes	bothered	some difficulty	no difficulty	no difficulty	no difficulty	no difficulty	some difficulty	some difficulty	160-164 cm	70-74 kg		studied in the past		studied in the past	11-12			secondary school completion certificate					2-4 hours	hebrew	other	no	no
611	3	2014-2015	wave 3	207.12	1060.14	child	male	37	single	israel			asia	israel		jew	jewish				very well	yes	bothered	no difficulty	no difficulty	no difficulty	no difficulty	no difficulty	no difficulty	no difficulty	175-179 cm	85-89 kg		studied in the past		studied in the past	9-10			non-academic post-secondary certificate					5-9 hours	hebrew	hebrew	no	no
611	4	2014-2015	wave 3	363.67	1438.85	child	female	35	single	israel			asia	israel		jew	jewish				very well	no						no difficulty	no difficulty	no difficulty	155-159 cm	55-59 kg		studied in the past		studied in the past	16 and above			non-academic post-secondary certificate					less than 1 hour	hebrew	hebrew	no	yes
611	5	2014-2015	wave 3	240.58	1417.28	child	male	27	single	israel			asia	israel		jew	jewish				very well	no						no difficulty	no difficulty	no difficulty	185-189 cm	85-89 kg		studied in the past		studied in the past	13-15			secondary school completion certificate					5-9 hours	hebrew	hebrew	no	no
613	1	2014-2015	wave 3	414.07	779.26	respondent	male	40	divorced	israel			africa	africa		jew	jewish		not religious, secular		very well	no						no difficulty	no difficulty	no difficulty	175-179 cm	90-94 kg		studied in the past		studied in the past	11-12			secondary school completion certificate					less than 1 hour	hebrew	hebrew	no	no
614	1	2014-2015	wave 3	250.06	353.13	respondent	female	51	divorced	europe-america					1972-1979	jew	jewish		not religious, secular		very well	no						no difficulty	no difficulty	no difficulty	160-164 cm	55-59 kg		studied in the past		studied in the past	16 and above			non-academic post-secondary certificate					10 hours or more	hebrew	spanish	no	no
615	1	2014-2015	wave 3	883.51	1692.16	respondent	female	55	married	israel			africa	africa		jew	jewish		not religious, secular		very well	yes	bothered	no difficulty	no difficulty	no difficulty	no difficulty	no difficulty	no difficulty	no difficulty	160-164 cm	unknown		studied in the past		studied in the past	13-15			non-academic post-secondary certificate					5-9 hours	hebrew	hebrew	no	no
615	2	2014-2015	wave 3	827.63	1723.72	spouse	male	60	married	europe-america					1972-1979	jew	jewish				well	no						no difficulty	no difficulty	no difficulty	165-169 cm	65-69 kg		studied in the past		studied in the past	13-15			non-academic post-secondary certificate					5-9 hours	hebrew	other	yes	no
615	4	2014-2015	wave 3	862.06	2677.34	child	male	23	single	israel			europe-america	israel		jew	jewish				very well	no						no difficulty	some difficulty	no difficulty	165-169 cm	60-64 kg		studied in the past		studied in the past	11-12			secondary school completion certificate					2-4 hours	hebrew	hebrew	no	yes
616	1	2014-2015	wave 3	904.74	2509.83	respondent	male	32	single	israel			europe-america	europe-america		jew	jewish		not religious, secular		very well	no						no difficulty	no difficulty	no difficulty	185-189 cm	80-84 kg		studied in the past		studied in the past	13-15			non-academic post-secondary certificate					5-9 hours	hebrew	hebrew	no	no
617	1	2014-2015	wave 3	500.11	748.89	respondent	female	46	married	europe-america						jew	jewish		religious		well	no						no difficulty	some difficulty	no difficulty	165-169 cm	70-74 kg		studied in the past		studied in the past	16 and above			ma, or a equivalent degree, including md	in israel	colleges for teacher education	education and teacher training		2-4 hours	hebrew	other	yes	yes
617	2	2014-2015	wave 3	565.95	773.78	spouse	male	48	married	israel			asia	asia		jew	jewish				well	no						some difficulty	some difficulty	no difficulty	170-174 cm	70-74 kg		studied in the past		studied in the past	11-12			matriculation certificate					2-4 hours	hebrew	hebrew	no	yes
617	4	2014-2015	wave 3	467.7	724.76	child	male	11		israel	2	1	israel	europe-america		jew	jewish			1	very well							no difficulty	no difficulty	no difficulty	to 149 cm	unknown		currently studying, including vacation			0.5-4	yes	vav						5-9 hours	hebrew	hebrew	no	no
617	5	2014-2015	wave 3	467.7	724.76	child	female	13		israel	2	1	israel	europe-america		jew	jewish			1	very well							no difficulty	no difficulty	no difficulty	to 149 cm	45-49 kg		currently studying, including vacation			0.5-4	yes	het						5-9 hours	hebrew	hebrew	no	no
617	6	2014-2015	wave 3	467.7	724.76	child	male	9		israel	2	1	israel	europe-america		jew	jewish			1	very well							no difficulty	no difficulty	no difficulty	to 149 cm	to 44 kg		currently studying, including vacation			0.5-4	yes	dalet						5-9 hours	hebrew	hebrew	no	no
617	7	2014-2015	wave 3	467.7	724.76	child	male	6		israel	2	1	israel	europe-america		jew	jewish			1	very well							no difficulty	no difficulty	no difficulty	to 149 cm	to 44 kg	primary school, including vacation				0.5-4	yes	aleph							hebrew	hebrew	no	no
617	8	2014-2015	wave 3	467.7	724.76	child	female	5		israel	2	1	israel	europe-america		jew	jewish			1	very well							no difficulty	no difficulty	no difficulty	to 149 cm	to 44 kg	kindergarten				0.5-4									hebrew	hebrew	no	no
617	9	2014-2015	wave 3	477.18		child	male	16	single	israel	2	1	israel	europe-america		jew	jewish			1	very well	no						no difficulty	no difficulty	no difficulty	175-179 cm	70-74 kg		currently studying, including vacation			0.5-4	no	yud-aleph						5-9 hours	hebrew	hebrew	no	no
618	1	2014-2015	wave 3	481.13		respondent	male	60	married	europe-america					1972-1979	jew	jewish				well	yes	bothered	some difficulty	no difficulty	no difficulty	some difficulty	no difficulty	no difficulty	no difficulty	170-174 cm	65-69 kg		studied in the past		studied in the past	5-8			other certificate					5-9 hours	other	other	yes	no
618	2	2014-2015	wave 3	531.88		spouse	female	59	married	europe-america						jew	jewish				well	yes	bothered	a lot of difficulty	no difficulty	some difficulty	some difficulty	no difficulty	no difficulty	no difficulty	155-159 cm	85-89 kg		studied in the past		studied in the past	5-8			other certificate					2-4 hours	other	other	yes	no
618	3	2014-2015	wave 3	529.57	1112.06	child	male	39	single	israel			europe-america	europe-america		jew	jewish				not so well	yes	very bothered	no difficulty	no difficulty	no difficulty	some difficulty	no difficulty	some difficulty	no difficulty	175-179 cm	70-74 kg		studied in the past		studied in the past	16 and above			matriculation certificate					10 hours or more	hebrew	other	yes	no
619	1	2014-2015	wave 3	1193.8	2018.67	respondent	female	40	married	europe-america					1990-1995	jew	jewish		traditional- not so religious		very well	no						some difficulty	some difficulty	some difficulty	150-154 cm	60-64 kg		studied in the past		studied in the past	13-15			matriculation certificate		colleges for teacher education	education and teacher training	unknown	10 hours or more	russian	russian	yes	no
619	3	2014-2015	wave 3	1043.07	1288.76	child	female	11		israel	2	1		europe-america		jew	jewish			1	well							no difficulty	no difficulty	no difficulty	155-159 cm	50-54 kg		currently studying, including vacation			0.5-4	yes	vav						do not read at all	hebrew	hebrew	no	no
619	4	2014-2015	wave 3	1043.07	1288.76	child	female	8		israel	2	1		europe-america		jew	jewish			1	well							no difficulty	no difficulty	no difficulty	to 149 cm	to 44 kg		currently studying, including vacation			0.5-4	yes	bet						2-4 hours	hebrew	hebrew	no	no
622	1	2014-2015	wave 3	541.46	964.13	respondent	male	75	married	europe-america					1972-1979	jew	jewish				not so well	yes	bothered	some difficulty	no difficulty	no difficulty	some difficulty	no difficulty	some difficulty	a lot of difficulty	165-169 cm	70-74 kg		studied in the past		studied in the past	16 and above			ma, or a equivalent degree, including md	abroad				2-4 hours	hebrew	russian	yes	no
622	2	2014-2015	wave 3	505.53	501.24	spouse	female	65	married	europe-america						jew	jewish				not well at all	yes	very bothered	a lot of difficulty	no difficulty	no difficulty	a lot of difficulty	some difficulty	some difficulty	no difficulty	155-159 cm	55-59 kg		studied in the past		studied in the past	13-15			ba, or a equivalent degree, including an academic certificate	abroad				2-4 hours	hebrew	russian	yes	no
623	1	2014-2015	wave 3	741.23	1252.75	respondent	female	56	married	europe-america					1972-1979	jew	jewish				very well	no						no difficulty	no difficulty	no difficulty	160-164 cm	75-79 kg		studied in the past		studied in the past	13-15			non-academic post-secondary certificate					10 hours or more	hebrew	other	yes	no
623	2	2014-2015	wave 3	780.61	1222.01	spouse	male	61	married	europe-america					1972-1979	jew	jewish				very well	no						no difficulty	no difficulty	no difficulty	175-179 cm	80-84 kg		studied in the past		studied in the past	16 and above			non-academic post-secondary certificate					5-9 hours	hebrew	russian	no	no
624	1	2014-2015	wave 3	372.3	438.85	respondent	female	52	married	europe-america					1972-1979	jew	jewish		traditional- not so religious		very well	no						no difficulty	no difficulty	no difficulty	160-164 cm	65-69 kg		studied in the past		studied in the past	16 and above			ba, or a equivalent degree, including an academic certificate	in israel	universities	business and management	business and management	5-9 hours	hebrew	russian	yes	no
624	2	2014-2015	wave 3	390.93		spouse	male	55	married	europe-america					1972-1979	jew	jewish				well	no						no difficulty	no difficulty	no difficulty	165-169 cm	65-69 kg		studied in the past		studied in the past	16 and above			phd, or a equivalent degree	in israel	universities	mathematics, statistics and computer science		less than 1 hour	hebrew	russian	yes	no
624	4	2014-2015	wave 3	686.95	1414.97	child	male	21	single	israel			europe-america	europe-america		jew	jewish				very well	no						no difficulty	no difficulty	no difficulty	175-179 cm	65-69 kg		studied in the past		studied in the past	11-12			matriculation certificate					2-4 hours	hebrew	hebrew	no	no
625	1	2014-2015	wave 3	1165.09		respondent	male	44	married	europe-america					1972-1979	jew	jewish				very well	no						no difficulty	no difficulty	no difficulty	170-174 cm	90-94 kg		studied in the past		studied in the past	11-12			secondary school completion certificate					do not read at all	hebrew	other	yes	no
625	2	2014-2015	wave 3	1120.8		spouse	female	38	married	israel			europe-america	europe-america		jew	jewish				well	no						no difficulty	no difficulty	no difficulty	160-164 cm	70-74 kg		studied in the past		studied in the past	13-15			matriculation certificate					10 hours or more	hebrew	other	yes	no
625	3	2014-2015	wave 3	1029.55		child	male	15		israel	1	2	europe-america	israel		jew	jewish			2	very well	no						no difficulty	no difficulty	no difficulty	165-169 cm	unknown		currently studying, including vacation			0.5-4	yes	yud						do not read at all	hebrew	hebrew	no	no
625	4	2014-2015	wave 3	1009.11		child	male	8		israel	1	2	europe-america	israel		jew	jewish			2	very well							no difficulty	no difficulty	no difficulty	to 149 cm	unknown		currently studying, including vacation			0.5-4	yes	gimel						10 hours or more	hebrew	hebrew	no	no
625	5	2014-2015	wave 3	1009.11		child	male	6		israel	1	2	europe-america	israel		jew	jewish			2	very well							no difficulty	no difficulty	no difficulty	unknown	to 44 kg	kindergarten				0.5-4									hebrew	hebrew	no	no
625	6	2014-2015	wave 3	1116.51		child	male	17	single	israel	1	2	europe-america	israel		jew	jewish			2	very well	no						no difficulty	no difficulty	no difficulty	180-184 cm	75-79 kg		currently studying, including vacation			0.5-4	yes	yud-bet						do not read at all	hebrew	hebrew	no	no
626	1	2014-2015	wave 3	998.38		respondent	male	71	married	europe-america					1972-1979	jew	jewish				not well at all	yes	very bothered	a lot of difficulty	a lot of difficulty	a lot of difficulty	cannot at all	a lot of difficulty	cannot at all	cannot at all	unknown	65-69 kg		never studied		studied in the past	5-8			none of the above					less than 1 hour	unknown	other	yes	no
626	2	2014-2015	wave 3	997.63	1539.61	spouse	female	60	married	europe-america					1972-1979	jew	jewish				not so well	yes	very bothered	a lot of difficulty	a lot of difficulty	some difficulty	a lot of difficulty	a lot of difficulty	a lot of difficulty	no difficulty	160-164 cm	80-84 kg		never studied		never studied	0.5-4			none of the above					2-4 hours	hebrew	other	yes	no
626	3	2014-2015	wave 3	953.24	1023.15	child	male	44	single	europe-america					1972-1979	jew	jewish				not well at all	yes	very bothered	a lot of difficulty	a lot of difficulty	a lot of difficulty	cannot at all	some difficulty	cannot at all	no difficulty	170-174 cm	75-79 kg		studied in the past		studied in the past	16 and above			secondary school completion certificate					do not read at all	hebrew	other	yes	no
627	1	2014-2015	wave 3	619.45	924.78	respondent	female	44	married	asia					1972-1979	jew	jewish				well	yes	not bothered at all					no difficulty	no difficulty	no difficulty	170-174 cm	65-69 kg		studied in the past		studied in the past	16 and above			ma, or a equivalent degree, including md	in israel	universities			2-4 hours	hebrew	hebrew	no	no
627	2	2014-2015	wave 3	714.33		spouse	male	50	married	israel			africa	africa		jew	jewish				very well	no						no difficulty	no difficulty	no difficulty	175-179 cm	90-94 kg		studied in the past		studied in the past	16 and above			ba, or a equivalent degree, including an academic certificate	in israel	universities			less than 1 hour	hebrew	hebrew	no	no
627	3	2014-2015	wave 3	1010.6	1407.22	child	male	18	single	israel			israel	asia		jew	jewish				well	no						no difficulty	no difficulty	no difficulty	175-179 cm	70-74 kg		studied in the past		studied in the past	11-12			matriculation certificate					less than 1 hour	hebrew	hebrew	no	no
627	4	2014-2015	wave 3	723.44	804.04	child	male	15		israel	2	1	israel	asia		jew	jewish			2	very well	no						no difficulty	no difficulty	no difficulty	180-184 cm	60-64 kg		currently studying, including vacation			0.5-4	yes	yud						2-4 hours	hebrew	hebrew	no	no
629	1	2014-2015	wave 3	1012.33		respondent	male	48	married	europe-america					1972-1979	jew	jewish		traditional-religious		well	yes	not bothered at all					no difficulty	no difficulty	no difficulty	175-179 cm	70-74 kg		studied in the past		studied in the past	13-15			matriculation certificate					2-4 hours	hebrew	russian	yes	yes
629	2	2014-2015	wave 3	1019.78		spouse	female	42	married	europe-america						jew	jewish				not so well	yes	bothered	no difficulty	no difficulty	no difficulty	no difficulty	no difficulty	no difficulty	no difficulty	160-164 cm	80-84 kg		studied in the past		studied in the past	9-10			secondary school completion certificate					2-4 hours	hebrew	other	yes	no
629	3	2014-2015	wave 3	925.07		child	female	15		israel	1	2	europe-america	europe-america		jew	jewish			1	very well	no						no difficulty	no difficulty	no difficulty	170-174 cm	70-74 kg		currently studying, including vacation			0.5-4	yes	yud						5-9 hours	hebrew	hebrew	no	no
629	4	2014-2015	wave 3	925.07		child	female	17	single	israel	1	2	europe-america	europe-america		jew	jewish			1	not so well	yes	bothered	no difficulty	no difficulty	no difficulty	some difficulty	a lot of difficulty	no difficulty	no difficulty	160-164 cm	70-74 kg		currently studying, including vacation			0.5-4	no	yud-bet						2-4 hours	hebrew	hebrew	no	no
629	5	2014-2015	wave 3	899.18		child	female	12		israel	1	2	europe-america	europe-america		jew	jewish			1	very well							no difficulty	no difficulty	no difficulty	170-174 cm	65-69 kg		currently studying, including vacation			0.5-4	yes	zain						5-9 hours	hebrew	hebrew	no	no
630	1	2014-2015	wave 3	423.79		respondent	female	38	married	israel			europe-america	europe-america		jew	jewish		not religious, secular		very well	no						no difficulty	no difficulty	no difficulty	155-159 cm	60-64 kg		studied in the past		studied in the past	16 and above			ma, or a equivalent degree, including md	abroad				less than 1 hour	hebrew	hebrew	no	no
630	3	2014-2015	wave 3	384.6		spouse	male	36	married	israel			europe-america	europe-america		jew	jewish				very well	no						no difficulty	no difficulty	no difficulty	160-164 cm	65-69 kg		studied in the past		studied in the past	16 and above			ma, or a equivalent degree, including md	in israel	academic colleges			less than 1 hour	hebrew	hebrew	no	no
630	4	2014-2015	wave 3	399.86		child	female	2		israel	3	1	israel	israel		jew	jewish			1	very well								no difficulty	no difficulty	unknown	to 44 kg			in framework, including vacation		0.5-4											no	no
630	5	2014-2015	wave 3	399.86		child	male	1		israel	3	1	israel	israel		jew	jewish			1	very well								no difficulty	no difficulty	unknown	to 44 kg			in framework, including vacation		0.5-4											no	no
632	1	2014-2015	wave 3	714.04	942.81	respondent	female	49	married	europe-america					1972-1979	jew	jewish		traditional- not so religious		very well	yes	not so bothered	no difficulty	no difficulty	no difficulty	no difficulty	some difficulty	no difficulty	no difficulty	160-164 cm	75-79 kg		studied in the past		studied in the past	16 and above			ma, or a equivalent degree, including md	in israel	universities			2-4 hours	hebrew	hebrew	no	no
632	3	2014-2015	wave 3	808.6	877.24	child	female	16	single	europe-america	5	1	israel	europe-america		jew	jewish			1	very well	no						no difficulty	no difficulty	no difficulty	155-159 cm	55-59 kg		currently studying, including vacation			0.5-4	yes	yud-aleph						less than 1 hour	hebrew	hebrew	no	no
632	5	2014-2015	wave 3	691.37		spouse	male	50	married	israel			israel	israel		jew	jewish				very well	no						no difficulty	no difficulty	no difficulty	170-174 cm	85-89 kg		currently studying, including vacation		studied in the past	16 and above			ma, or a equivalent degree, including md	abroad		physical sciences		2-4 hours	hebrew	hebrew	no	no
633	1	2014-2015	wave 3	394.54	1159.59	respondent	male	51	married	israel			israel	israel		jew	jewish		orthodox		well	no						no difficulty	no difficulty	no difficulty	170-174 cm	70-74 kg		currently studying, including vacation		studied in the past	16 and above			matriculation certificate					5-9 hours	hebrew	hebrew	no	no
633	2	2014-2015	wave 3	321	746.89	spouse	female	51	married	europe-america					1972-1979	jew	jewish				very well	yes	not bothered at all					no difficulty	no difficulty	no difficulty	165-169 cm	65-69 kg		studied in the past		studied in the past	16 and above			ba, or a equivalent degree, including an academic certificate	in israel	colleges for teacher education			10 hours or more	hebrew	russian	yes	no
633	3	2014-2015	wave 3	316.71		child	male	25	single	israel			israel	israel		jew	jewish				very well	no						no difficulty	no difficulty	no difficulty	175-179 cm	75-79 kg		studied in the past		studied in the past	16 and above			matriculation certificate					2-4 hours	hebrew	hebrew	no	no
633	4	2014-2015	wave 3	374.24		child	male	21	single	israel			israel	europe-america		jew	jewish				very well	no						no difficulty	no difficulty	no difficulty	170-174 cm	70-74 kg		currently studying, including vacation		studied in the past	11-12			matriculation certificate					10 hours or more	hebrew	hebrew	no	no
633	5	2014-2015	wave 3	339.55		child	male	24	single	israel			israel	europe-america		jew	jewish				very well	no						no difficulty	no difficulty	no difficulty	170-174 cm	65-69 kg		currently studying, including vacation		studied in the past	16 and above			none of the above					2-4 hours	hebrew	hebrew	no	no
633	6	2014-2015	wave 3	420.63	1040.96	child	female	17	single	israel	1	2	israel	europe-america		jew	jewish			1	very well	yes	not bothered at all					no difficulty	no difficulty	no difficulty	165-169 cm	50-54 kg		currently studying, including vacation			0.5-4	yes	yud-bet						5-9 hours	hebrew	hebrew	no	no
633	8	2014-2015	wave 3	309.24	741.48	child	male	13		israel	1	2	israel	europe-america		jew	jewish			1	very well							some difficulty	no difficulty	no difficulty	160-164 cm	50-54 kg		currently studying, including vacation			0.5-4	yes	zain						2-4 hours	hebrew	hebrew	no	no
633	9	2014-2015	wave 3	309.24	741.48	child	female	9		israel	1	2	israel	europe-america		jew	jewish			1	very well							no difficulty	no difficulty	no difficulty	150-154 cm	to 44 kg		currently studying, including vacation			0.5-4	yes	dalet						5-9 hours	hebrew	hebrew	no	no
634	1	2014-2015	wave 3	445.03	531.4	respondent	female	69	married	europe-america					1972-1979	jew	jewish		traditional- not so religious		not so well	yes	bothered	some difficulty	no difficulty	no difficulty	some difficulty	some difficulty	a lot of difficulty	no difficulty	160-164 cm	80-84 kg		studied in the past		studied in the past	16 and above			ba, or a equivalent degree, including an academic certificate	abroad		social sciences	business and management	10 hours or more	russian	russian	yes	no
634	2	2014-2015	wave 3	559.8	887.84	spouse	male	75	married	europe-america					1972-1979	jew	jewish				very well	no						no difficulty	no difficulty	no difficulty	170-174 cm	95-99 kg		studied in the past		studied in the past	16 and above			phd, or a equivalent degree	abroad		engineering and architecture		10 hours or more	russian	russian	yes	no
635	1	2014-2015	wave 3	503.85	1210.33	respondent	female	45	married	israel			europe-america	europe-america		jew	jewish				very well	no						no difficulty	no difficulty	no difficulty	170-174 cm	60-64 kg		currently studying, including vacation		studied in the past	16 and above			ba, or a equivalent degree, including an academic certificate	in israel	universities			10 hours or more	hebrew	hebrew	no	no
635	2	2014-2015	wave 3	655.99	1121.93	spouse	male	46	married	europe-america					1972-1979	jew	jewish				very well	no						no difficulty	no difficulty	no difficulty	180-184 cm	95-99 kg		studied in the past		studied in the past	13-15			non-academic post-secondary certificate					10 hours or more	hebrew	russian	yes	no
635	3	2014-2015	wave 3	542.11	860.1	child	male	5		israel	2	1	europe-america	israel		jew	jewish			2	very well							no difficulty	no difficulty	no difficulty	unknown	to 44 kg	kindergarten				0.5-4									hebrew	hebrew	no	no
635	4	2014-2015	wave 3	542.11	860.1	child	male	3		israel	2	1	europe-america	israel		jew	jewish			2	very well								no difficulty	no difficulty	unknown	to 44 kg			in framework, including vacation		0.5-4											no	no
635	5	2014-2015	wave 3	542.11	860.1	child	male	13		israel		1	israel	israel		jew	jewish			1	very well							no difficulty	no difficulty	no difficulty	unknown	unknown		currently studying, including vacation			0.5-4	yes	het						10 hours or more	hebrew	hebrew	no	yes
635	6	2014-2015	wave 3	553.09	860.1	child	male	16	single	israel	2		europe-america	europe-america		jew	jewish			2	very well	no						no difficulty	no difficulty	no difficulty	190 cm and above	85-89 kg		currently studying, including vacation			0.5-4	no	yud						10 hours or more	hebrew	hebrew	no	no
635	7	2014-2015	wave 3	542.11	860.1	child	male	13		israel	2	1	europe-america	israel		jew	jewish			2	very well							no difficulty	no difficulty	no difficulty	175-179 cm	70-74 kg		currently studying, including vacation			0.5-4	no	het						10 hours or more	hebrew	hebrew	no	no
636	1	2014-2015	wave 3	1060.49	1818.69	respondent	female	36	married	israel			asia	asia		jew	jewish		religious		well	no						no difficulty	no difficulty	no difficulty	160-164 cm	45-49 kg		studied in the past		studied in the past	16 and above			ma, or a equivalent degree, including md	in israel	universities			5-9 hours	hebrew	hebrew	no	no
636	2	2014-2015	wave 3	1104.1	2244.41	spouse	male	41	married	israel			europe-america	europe-america		jew	jewish				well	no						no difficulty	no difficulty	no difficulty	180-184 cm	85-89 kg		studied in the past		studied in the past	16 and above			ba, or a equivalent degree, including an academic certificate	in israel	academic colleges			2-4 hours	hebrew	hebrew	no	no
636	3	2014-2015	wave 3	1059.4	1452.06	child	male	11		israel	2	1	israel	israel		jew	jewish			1	very well							no difficulty	no difficulty	no difficulty	to 149 cm	to 44 kg		studied in the past			0.5-4								10 hours or more	hebrew	hebrew	no	no
636	4	2014-2015	wave 3	1059.4	1452.06	child	female	7		israel	2	1	israel	israel		jew	jewish			1	very well							no difficulty	no difficulty	no difficulty	to 149 cm	to 44 kg	primary school, including vacation				0.5-4	yes	bet						5-9 hours	hebrew	hebrew	no	no
636	5	2014-2015	wave 3	1059.4	1452.06	child	male	4		israel	2	1	israel	israel		jew	jewish			1	very well								no difficulty	no difficulty	to 149 cm	to 44 kg			in framework, including vacation		0.5-4											no	no
636	6	2014-2015	wave 3	1059.4	1452.06	child	female	10		israel	2	1	israel	israel		jew	jewish			1	very well							no difficulty	no difficulty	no difficulty	to 149 cm	to 44 kg		currently studying, including vacation			0.5-4	yes	dalet						10 hours or more	hebrew	hebrew	no	no
638	1	2014-2015	wave 3	622.02	541.87	respondent	female	42	married	europe-america					1972-1979	jew	jewish				very well	yes	not bothered at all					no difficulty	no difficulty	some difficulty	160-164 cm	80-84 kg		studied in the past		studied in the past	16 and above			ma, or a equivalent degree, including md	in israel	universities	social sciences	business and management	2-4 hours	hebrew	hebrew	no	no
638	2	2014-2015	wave 3	663	493.09	spouse	male	39	married	israel			africa	africa		jew	jewish				very well	no						no difficulty	no difficulty	no difficulty	175-179 cm	75-79 kg		studied in the past		studied in the past	16 and above			ma, or a equivalent degree, including md	in israel	universities	other	education and teacher training	2-4 hours	hebrew	hebrew	no	no
638	3	2014-2015	wave 3	610.28	845.12	child	female	10		israel	2	1	israel	europe-america		jew	jewish			2	very well							some difficulty	no difficulty	no difficulty	150-154 cm	50-54 kg		currently studying, including vacation			0.5-4	yes	hey						2-4 hours	hebrew	hebrew	no	no
638	4	2014-2015	wave 3	610.28	845.12	child	female	6		israel	2	1	israel	europe-america		jew	jewish			2	well							no difficulty	no difficulty	no difficulty	to 149 cm	to 44 kg	primary school, including vacation				0.5-4	yes	aleph							hebrew	hebrew	no	no
640	1	2014-2015	wave 3	445.45	412.02	respondent	male	70	married	europe-america					1972-1979	jew	jewish				well	no						no difficulty	no difficulty	no difficulty	180-184 cm	90-94 kg		studied in the past		studied in the past	16 and above			phd, or a equivalent degree	abroad				10 hours or more	russian	russian	yes	no
640	2	2014-2015	wave 3	424.16	403.28	spouse	female	70	married	europe-america					1972-1979	jew	jewish				well	yes	not so bothered	no difficulty	no difficulty	no difficulty	no difficulty	no difficulty	no difficulty	no difficulty	160-164 cm	65-69 kg		studied in the past		studied in the past	16 and above			ma, or a equivalent degree, including md	abroad				10 hours or more	hebrew	russian	yes	no
643	1	2014-2015	wave 3	900.01	1167.84	respondent	female	42	married	israel			europe-america	europe-america		jew	jewish				very well	no						no difficulty	no difficulty	no difficulty	155-159 cm	60-64 kg		currently studying, including vacation		studied in the past	13-15			non-academic post-secondary certificate					2-4 hours	hebrew	hebrew	no	no
643	2	2014-2015	wave 3	893.44	853.03	spouse	male	46	married	europe-america					1972-1979	jew	jewish				well	yes	bothered	no difficulty	no difficulty	no difficulty	some difficulty	some difficulty	some difficulty	no difficulty	165-169 cm	65-69 kg		studied in the past		studied in the past	16 and above			other certificate					10 hours or more	hebrew	other	yes	no
643	3	2014-2015	wave 3	939.3	1157.88	child	female	20	single	israel			europe-america	israel		jew	jewish				very well	no						no difficulty	no difficulty	no difficulty	160-164 cm	to 44 kg		studied in the past		studied in the past	13-15			matriculation certificate					2-4 hours	hebrew	hebrew	no	no
643	4	2014-2015	wave 3	908.53	1525.63	child	male	17	single	israel	2	1	europe-america	israel		jew	jewish			2	very well	no						no difficulty	no difficulty	no difficulty	170-174 cm	unknown		currently studying, including vacation			0.5-4	no	yud-bet						10 hours or more	hebrew	hebrew	no	no
643	5	2014-2015	wave 3	793.58	973.55	child	female	11		israel	2	1	europe-america	israel		jew	jewish			2	very well							no difficulty	no difficulty	no difficulty	unknown	unknown		currently studying, including vacation			0.5-4	yes	vav						5-9 hours	hebrew	hebrew	no	no
643	6	2014-2015	wave 3	908.53	973.55	child	male	15		israel	2	1	europe-america	israel		jew	jewish			2	very well	no						no difficulty	no difficulty	no difficulty	170-174 cm	unknown		currently studying, including vacation			0.5-4	no	yud						10 hours or more	hebrew	hebrew	no	no
643	7	2014-2015	wave 3	939.3	1261.25	child	female	18	single	israel			europe-america	israel		jew	jewish				very well	no						no difficulty	some difficulty	no difficulty	155-159 cm	to 44 kg		currently studying, including vacation		studied in the past	11-12			matriculation certificate					less than 1 hour	hebrew	hebrew	no	no
643	8	2014-2015	wave 3	908.53	973.55	child	male	16	single	israel	2	1	europe-america	israel		jew	jewish			2	very well	no						no difficulty	no difficulty	no difficulty	170-174 cm	unknown		currently studying, including vacation			0.5-4	no	yud-aleph						10 hours or more	hebrew	hebrew	no	no
643	9	2014-2015	wave 3	793.58	973.55	child	female	9		israel	2	1	europe-america	israel		jew	jewish			2	very well							no difficulty	no difficulty	no difficulty	unknown	unknown		currently studying, including vacation			0.5-4	yes	hey						5-9 hours	hebrew	hebrew	no	no
643	10	2014-2015	wave 3	793.58	973.55	child	male	8		israel	2	1	europe-america	israel		jew	jewish			2	very well							no difficulty	no difficulty	no difficulty	unknown	unknown		currently studying, including vacation			0.5-4	yes	bet						less than 1 hour	hebrew	hebrew	no	no
644	1	2014-2015	wave 3	834.5	833.6	respondent	female	64	married	europe-america					1972-1979	jew	jewish		traditional- not so religious		well	no						no difficulty	no difficulty	no difficulty	165-169 cm	65-69 kg		studied in the past		studied in the past	16 and above			ba, or a equivalent degree, including an academic certificate	in israel	universities	social sciences	unknown	10 hours or more	hebrew	yiddish	yes	no
644	2	2014-2015	wave 3	947.14	1285.36	spouse	male	66	married	europe-america					1972-1979	jew	jewish				very well	no						no difficulty	no difficulty	no difficulty	170-174 cm	80-84 kg		studied in the past		studied in the past	13-15			non-academic post-secondary certificate					10 hours or more	hebrew	yiddish	yes	no
646	1	2014-2015	wave 3	530.02	549.2	respondent	male	50	married	europe-america					1972-1979	jew	jewish		not religious, secular		very well	no						no difficulty	no difficulty	no difficulty	185-189 cm	110-114 kg		studied in the past		studied in the past	16 and above			ma, or a equivalent degree, including md	in israel	universities			2-4 hours	hebrew	romanian	yes	no
646	2	2014-2015	wave 3	551.81		spouse	female	45	married	europe-america					1996+	other	christian				very well	no						no difficulty	no difficulty	no difficulty	160-164 cm	50-54 kg		studied in the past		studied in the past	16 and above			phd, or a equivalent degree	abroad				2-4 hours	english	other	yes	no
646	3	2014-2015	wave 3	528.24		child	male	14		israel	1		europe-america	israel		jew	jewish			1	very well							no difficulty	no difficulty	no difficulty	190 cm and above	70-74 kg		currently studying, including vacation			0.5-4	yes	tet						2-4 hours	hebrew	hebrew	no	no
647	1	2014-2015	wave 3	458.87	538.16	respondent	male	51	married	europe-america					1972-1979	jew	jewish		orthodox		very well	no						no difficulty	no difficulty	no difficulty	180-184 cm	95-99 kg		currently studying, including vacation		studied in the past	16 and above			none of the above					10 hours or more	hebrew	spanish	yes	no
647	2	2014-2015	wave 3	460.86	625.77	spouse	female	50	married	israel			europe-america	israel		jew	jewish				very well	no						no difficulty	no difficulty	no difficulty	170-174 cm	unknown		studied in the past		studied in the past	16 and above			ma, or a equivalent degree, including md	in israel	universities			2-4 hours	hebrew	hebrew	no	no
647	3	2014-2015	wave 3	441.18	591.04	child	female	14		israel	1	2	europe-america	israel		jew	jewish			1	very well							no difficulty	no difficulty	no difficulty	170-174 cm	55-59 kg		currently studying, including vacation			0.5-4	no	tet						5-9 hours	hebrew	hebrew	no	no
647	4	2014-2015	wave 3	431.05	628.94	child	female	17	single	israel	1	2	europe-america	israel		jew	jewish				very well	no						no difficulty	no difficulty	no difficulty	170-174 cm	55-59 kg		currently studying, including vacation			0.5-4	no	yud-bet						2-4 hours	hebrew	hebrew	no	no
647	7	2014-2015	wave 3	577.48	1034.43	child	male	19	single	israel			europe-america	israel		jew	jewish				very well	no						no difficulty	no difficulty	no difficulty	185-189 cm	unknown		currently studying, including vacation		studied in the past	13-15			none of the above					2-4 hours	hebrew	hebrew	no	no
647	8	2014-2015	wave 3	441.18	591.04	child	male	12		israel	1	2	europe-america	israel		jew	jewish			1	very well							no difficulty	no difficulty	no difficulty	150-154 cm	50-54 kg		currently studying, including vacation			0.5-4	yes	zain						5-9 hours	hebrew	hebrew	no	no
647	9	2014-2015	wave 3	441.18	591.04	child	male	10		israel	1	2	europe-america	israel		jew	jewish			1	very well							no difficulty	no difficulty	no difficulty	150-154 cm	to 44 kg		currently studying, including vacation			0.5-4	yes	hey						5-9 hours	hebrew	hebrew	no	no
648	1	2014-2015	wave 3	789.15	681.55	respondent	male	48	married	israel			asia	europe-america		jew	jewish		not religious, secular		very well	no						no difficulty	no difficulty	no difficulty	175-179 cm	75-79 kg		studied in the past		studied in the past	16 and above			ma, or a equivalent degree, including md	in israel	universities			less than 1 hour	hebrew	hebrew	no	no
648	2	2014-2015	wave 3	751.55	415.79	spouse	female	47	married	europe-america					1972-1979	jew	jewish				very well	no						no difficulty	no difficulty	no difficulty	160-164 cm	55-59 kg		currently studying, including vacation		studied in the past	16 and above			ba, or a equivalent degree, including an academic certificate	in israel	colleges for teacher education	education and teacher training	other	5-9 hours	hebrew	romanian	yes	no
648	3	2014-2015	wave 3	964.37	986.53	child	female	20	single	israel			israel	europe-america		jew	jewish				very well	no						no difficulty	no difficulty	no difficulty	155-159 cm	55-59 kg		studied in the past		studied in the past	11-12			matriculation certificate					less than 1 hour	hebrew	hebrew	no	no
648	4	2014-2015	wave 3	724.38	670.34	child	female	14		israel	1	2	israel	europe-america		jew	jewish			1	very well							no difficulty	no difficulty	no difficulty	160-164 cm	unknown		currently studying, including vacation			0.5-4	no	het						less than 1 hour	hebrew	hebrew	no	no
648	5	2014-2015	wave 3	851.07	986.53	child	female	17	single	israel	1	2	israel	europe-america		jew	jewish				very well	no						no difficulty	no difficulty	no difficulty	160-164 cm	unknown		currently studying, including vacation			0.5-4	no	yud-bet						2-4 hours	hebrew	hebrew	no	no
649	1	2014-2015	wave 3	816.48	591.88	respondent	male	51	married	europe-america					1972-1979	jew	jewish		orthodox		very well	no						no difficulty	no difficulty	no difficulty	180-184 cm	90-94 kg		currently studying, including vacation		studied in the past	16 and above			secondary school completion certificate					10 hours or more	hebrew	other	yes	no
649	2	2014-2015	wave 3	712.76	1018.19	spouse	female	46	married	israel			europe-america	israel		jew	jewish				very well	no						no difficulty	no difficulty	no difficulty	165-169 cm	unknown		currently studying, including vacation		studied in the past	16 and above			ba, or a equivalent degree, including an academic certificate	in israel	non academic institution	education and teacher training		5-9 hours	hebrew	hebrew	no	no
649	4	2014-2015	wave 3	1027.52		child	male	18	single	israel			europe-america	israel		jew	jewish				very well	no						no difficulty	no difficulty	no difficulty	180-184 cm	60-64 kg		currently studying, including vacation		currently studying, including vacation	0.5-4	yes	unknown						10 hours or more	hebrew	hebrew	no	no
649	5	2014-2015	wave 3	797.68		child	male	15		israel	1	2	europe-america	israel		jew	jewish				very well	no						no difficulty	no difficulty	no difficulty	unknown	unknown		currently studying, including vacation			0.5-4	yes	unknown						10 hours or more	hebrew	hebrew	no	no
650	2	2014-2015	wave 3	438.22	1057.79	respondent	female	45	separated	africa					1980-1989	jew	jewish				very well	yes	very bothered	no difficulty	no difficulty	no difficulty	some difficulty	no difficulty	some difficulty	no difficulty	155-159 cm	50-54 kg		studied in the past		studied in the past	16 and above			ba, or a equivalent degree, including an academic certificate	in israel	colleges for teacher education	education and teacher training	humanities	less than 1 hour	hebrew	other	yes	no
650	3	2014-2015	wave 3	556.46		child	male	19	single	israel			africa	africa		jew	jewish				very well	no						no difficulty	no difficulty	no difficulty	170-174 cm	55-59 kg		studied in the past		studied in the past	11-12			secondary school completion certificate					do not read at all	hebrew	hebrew	no	no
650	4	2014-2015	wave 3	409.82	1023.71	child	male	14		israel		2	africa	africa		jew	jewish			2	very well							no difficulty	no difficulty	no difficulty	150-154 cm	45-49 kg		currently studying, including vacation			0.5-4	yes	tet						2-4 hours	hebrew	hebrew	no	no
650	5	2014-2015	wave 3	556.46	1222.53	child	male	20	single	israel			africa	africa		jew	jewish				very well	no						no difficulty	no difficulty	no difficulty	170-174 cm	55-59 kg		studied in the past		studied in the past	11-12			secondary school completion certificate					less than 1 hour	hebrew	hebrew	no	no
652	1	2014-2015	wave 3	624.96	1065.76	respondent	female	33	married	africa					1990-1995	jew	jewish				very well	no						no difficulty	no difficulty	no difficulty	150-154 cm	55-59 kg		studied in the past		studied in the past	13-15			non-academic post-secondary certificate					less than 1 hour	hebrew	amharic	yes	no
652	2	2014-2015	wave 3	543.62	847.66	spouse	male	39	married	africa					1980-1989	jew	jewish				very well	no						no difficulty	no difficulty	no difficulty	170-174 cm	60-64 kg		studied in the past		studied in the past	16 and above			ma, or a equivalent degree, including md	in israel	universities	humanities	social sciences	2-4 hours	hebrew	other	yes	yes
652	3	2014-2015	wave 3	521.61	792.72	child	female	10		israel	2	1	africa	africa		jew	jewish			2	very well							no difficulty	no difficulty	no difficulty	unknown	unknown		currently studying, including vacation			0.5-4	yes	dalet						5-9 hours	hebrew	hebrew	no	no
652	4	2014-2015	wave 3	521.61	792.72	child	female	7		israel	2	1	africa	africa		jew	jewish			2	very well							no difficulty	no difficulty	no difficulty	unknown	unknown	primary school, including vacation				0.5-4	yes	aleph						2-4 hours	hebrew	hebrew	no	no
652	5	2014-2015	wave 3	521.61	792.72	child	female	5		israel	2	1	africa	africa		jew	jewish			2	very well							some difficulty	no difficulty	no difficulty	unknown	unknown	kindergarten				0.5-4									hebrew	hebrew	no	no
653	2	2014-2015	wave 3	664.88	980.72	respondent	male	60	married	europe-america					1972-1979	jew	jewish		not religious, secular		very well	no						no difficulty	no difficulty	no difficulty	175-179 cm	80-84 kg		studied in the past		studied in the past	16 and above			ma, or a equivalent degree, including md	in israel and abroad				5-9 hours	hebrew	french	yes	no
653	3	2014-2015	wave 3	574.26	1021.89	spouse	female	61	married	israel			asia	asia		jew	jewish				not so well	yes	bothered	no difficulty	no difficulty	no difficulty	no difficulty	no difficulty	no difficulty	no difficulty	155-159 cm	55-59 kg		studied in the past		studied in the past	16 and above			ba, or a equivalent degree, including an academic certificate	in israel	universities			5-9 hours	hebrew	hebrew	no	no
653	4	2014-2015	wave 3	693.7		child	male	26	single	israel			europe-america	israel		jew	jewish				very well	no						no difficulty	no difficulty	no difficulty	175-179 cm	70-74 kg		studied in the past		studied in the past	16 and above			ma, or a equivalent degree, including md	in israel	universities			2-4 hours	hebrew	hebrew	no	no
654	1	2014-2015	wave 3	1622.12	3678	respondent	female	26	married	israel			israel	europe-america		jew	jewish		orthodox		very well	no						no difficulty	no difficulty	no difficulty	155-159 cm	70-74 kg		studied in the past		studied in the past	13-15			non-academic post-secondary certificate					2-4 hours	hebrew	hebrew	no	no
654	4	2014-2015	wave 3	1727.22		spouse	male	28	married	israel			israel	europe-america		jew	jewish				well	yes	very bothered	no difficulty	no difficulty	no difficulty	no difficulty	some difficulty	no difficulty	no difficulty	175-179 cm	70-74 kg		studied in the past		studied in the past	16 and above			none of the above					10 hours or more	hebrew	hebrew	no	no
654	5	2014-2015	wave 3	1500.22		child	male	2		israel	1	1	israel	israel		jew	jewish			1	very well								no difficulty	no difficulty	to 149 cm	to 44 kg			in framework, including vacation		0.5-4											no	no
655	1	2014-2015	wave 3	1445.4	3426.34	respondent	female	54	divorced	europe-america					1972-1979	jew	jewish		not religious, secular		very well	no						some difficulty	no difficulty	no difficulty	150-154 cm	60-64 kg		studied in the past		studied in the past	13-15			matriculation certificate					less than 1 hour	hebrew	spanish	yes	no
655	2	2014-2015	wave 3	1353.49	5966.58	child	female	22	single	israel			africa	europe-america		jew	jewish				very well	no						no difficulty	no difficulty	no difficulty	150-154 cm	45-49 kg		studied in the past		studied in the past	11-12			matriculation certificate					2-4 hours	hebrew	hebrew	no	no
655	5	2014-2015	wave 3	1450.23		child	male	22	single	israel			africa	europe-america		jew	jewish				very well	yes	not bothered at all					no difficulty	no difficulty	no difficulty	170-174 cm	55-59 kg		studied in the past		studied in the past	11-12			matriculation certificate					do not read at all	hebrew	hebrew	no	no
656	2	2014-2015	wave 3	1031.94	1133.24	respondent	female	42	divorced	europe-america					1972-1979	jew	jewish		traditional- not so religious		very well	yes	bothered	a lot of difficulty	no difficulty	no difficulty	some difficulty	no difficulty	no difficulty	no difficulty	160-164 cm	65-69 kg		studied in the past		studied in the past	16 and above			ba, or a equivalent degree, including an academic certificate	in israel	universities			10 hours or more	hebrew	russian	yes	no
656	3	2014-2015	wave 3	1347.91	1501.16	child	female	19	single	israel			israel	europe-america		jew	jewish				very well	no						no difficulty	no difficulty	no difficulty	165-169 cm	55-59 kg		studied in the past		studied in the past	11-12			matriculation certificate					less than 1 hour	hebrew	hebrew	no	no
656	4	2014-2015	wave 3	1012.47	1020.03	child	female	9		israel		2	israel	europe-america		jew	jewish			2	very well							no difficulty	no difficulty	no difficulty	to 149 cm	to 44 kg		currently studying, including vacation			0.5-4	yes	dalet						5-9 hours	hebrew	hebrew	no	no
657	1	2014-2015	wave 3	1354.2	2461.73	respondent	male	25	single	israel			europe-america	europe-america		jew	jewish		not religious, secular		very well	no						no difficulty	some difficulty	no difficulty	175-179 cm	80-84 kg		studied in the past		studied in the past	13-15			non-academic post-secondary certificate					2-4 hours	hebrew	hebrew	no	no
657	2	2014-2015	wave 3	1262.72	2228.68	parent	female	59	married	europe-america					1972-1979	jew	jewish				well	yes	bothered	some difficulty	no difficulty	no difficulty	some difficulty	no difficulty	no difficulty	some difficulty	160-164 cm	85-89 kg		studied in the past		studied in the past	13-15			matriculation certificate					2-4 hours	hebrew	russian	yes	no
657	3	2014-2015	wave 3	1233.27	2046.27	parent	male	63	married	europe-america					1972-1979	jew	jewish				well	no						no difficulty	no difficulty	no difficulty	175-179 cm	75-79 kg		studied in the past		studied in the past	16 and above			matriculation certificate					2-4 hours	russian	russian	yes	no
657	4	2014-2015	wave 3	1417.17	2504.95	sibling	female	19	single	israel			europe-america	europe-america		jew	jewish				well	no						no difficulty	no difficulty	no difficulty	165-169 cm	55-59 kg		studied in the past		studied in the past	11-12			matriculation certificate					5-9 hours	hebrew	hebrew	no	no
658	1	2014-2015	wave 3	737.18	623.44	respondent	male	33	single	israel			europe-america	europe-america		jew	jewish		not religious, secular		very well	no						no difficulty	no difficulty	no difficulty	175-179 cm	105-109 kg		studied in the past		studied in the past	16 and above			ba, or a equivalent degree, including an academic certificate	in israel	academic colleges	social sciences	paramedical	2-4 hours	hebrew	hebrew	no	no
658	2	2014-2015	wave 3	803.32	595.17	parent	male	69	married	europe-america					1972-1979	jew	jewish				well	yes	bothered	some difficulty	no difficulty	no difficulty	no difficulty	some difficulty	no difficulty	some difficulty	165-169 cm	100-104 kg		studied in the past		studied in the past	13-15			matriculation certificate					less than 1 hour	hebrew	romanian	yes	no
658	3	2014-2015	wave 3	777.95	778.42	parent	female	68	married	europe-america					1948-1954	jew	jewish				well	yes	bothered	some difficulty	no difficulty	no difficulty	some difficulty	no difficulty	no difficulty	some difficulty	160-164 cm	90-94 kg		studied in the past		studied in the past	11-12			none of the above					10 hours or more	hebrew	romanian	yes	no
659	1	2014-2015	wave 3	288.97	1503.15	respondent	female	54	single	africa					1972-1979	jew	jewish		religious		well	yes	not so bothered	some difficulty	some difficulty	some difficulty	some difficulty	no difficulty	no difficulty	no difficulty	165-169 cm	75-79 kg		studied in the past		studied in the past	16 and above			matriculation certificate					2-4 hours	hebrew	hebrew	no	no
659	4	2014-2015	wave 3	276.33		spouse	male	55	single	africa					1980-1989	jew	jewish				well	yes	bothered	some difficulty	no difficulty	no difficulty	no difficulty	some difficulty	no difficulty	no difficulty	180-184 cm	110-114 kg		studied in the past		studied in the past	16 and above			ma, or a equivalent degree, including md	abroad				5-9 hours	french	french	yes	no
660	1	2014-2015	wave 3	543.97	844.77	respondent	female	43	married	africa					1972-1979	jew	jewish				very well	no						no difficulty	no difficulty	no difficulty	165-169 cm	50-54 kg		studied in the past		studied in the past	16 and above			ma, or a equivalent degree, including md	in israel	universities			2-4 hours	hebrew	hebrew	no	no
660	2	2014-2015	wave 3	493.67	875.58	spouse	male	44	married	israel			europe-america	israel		jew	jewish				very well	no						no difficulty	no difficulty	no difficulty	175-179 cm	75-79 kg		studied in the past		studied in the past	16 and above			ma, or a equivalent degree, including md	in israel	academic colleges	law	business and management	5-9 hours	hebrew	hebrew	no	no
660	3	2014-2015	wave 3	513.25	925.34	child	female	12		israel	2	1	israel	africa		jew	jewish			2	very well							no difficulty	no difficulty	no difficulty	150-154 cm	50-54 kg		currently studying, including vacation			0.5-4	no	zain						2-4 hours	hebrew	hebrew	no	no
660	4	2014-2015	wave 3	513.25	925.34	child	male	6		israel	2	1	israel	africa		jew	jewish			2	very well							no difficulty	no difficulty	no difficulty	to 149 cm	to 44 kg	primary school, including vacation				0.5-4	yes	aleph							hebrew	hebrew	no	no
660	5	2014-2015	wave 3	512.15	925.34	child	female	15		israel	2	1	israel	africa		jew	jewish				very well	no						no difficulty	no difficulty	no difficulty	165-169 cm	50-54 kg		currently studying, including vacation			0.5-4	no	yud						5-9 hours	hebrew	hebrew	no	no
660	6	2014-2015	wave 3	513.25	925.34	child	male	10		israel	2	1	israel	africa		jew	jewish			2	very well							no difficulty	no difficulty	no difficulty	to 149 cm	to 44 kg		currently studying, including vacation			0.5-4	yes	hey						5-9 hours	hebrew	hebrew	no	no
662	1	2014-2015	wave 3	577.99	740.98	respondent	female	51	married	asia						jew	jewish				well	yes	not so bothered	no difficulty	no difficulty	no difficulty	no difficulty	some difficulty	no difficulty	no difficulty	150-154 cm	to 44 kg		studied in the past		studied in the past	13-15			secondary school completion certificate					2-4 hours	hebrew	persian	yes	no
662	2	2014-2015	wave 3	660.12	1252.39	spouse	male	58	married	asia					1972-1979	jew	jewish				well	yes	bothered	some difficulty	no difficulty	no difficulty	no difficulty	some difficulty	no difficulty	no difficulty	165-169 cm	80-84 kg		studied in the past		studied in the past	16 and above			matriculation certificate					2-4 hours	hebrew	persian	yes	no
663	1	2014-2015	wave 3	789.94	924.68	respondent	female	51	married	israel			israel	israel		jew	jewish		orthodox		very well	no						no difficulty	no difficulty	no difficulty	165-169 cm	60-64 kg		currently studying, including vacation		studied in the past	16 and above			ba, or a equivalent degree, including an academic certificate	in israel	non academic institution	unknown		5-9 hours	hebrew	yiddish	no	no
663	4	2014-2015	wave 3	1059.56		child	male	16	single	israel	2	1		israel		jew	jewish			1	very well	no						no difficulty	no difficulty	no difficulty	175-179 cm	70-74 kg		currently studying, including vacation			0.5-4	yes	yud						10 hours or more	yiddish	yiddish	yes	no
663	6	2014-2015	wave 3	875.53		child	male	14		israel	2	1		israel		jew	jewish			1	very well							no difficulty	no difficulty	no difficulty	165-169 cm	60-64 kg		currently studying, including vacation			0.5-4	yes	tet						10 hours or more	yiddish	yiddish	yes	no
663	7	2014-2015	wave 3	875.53		child	male	9		israel	2	1		israel		jew	jewish			1	very well							no difficulty	no difficulty	no difficulty	to 149 cm	to 44 kg		currently studying, including vacation			0.5-4	yes	dalet						5-9 hours	yiddish	yiddish	yes	no
663	10	2014-2015	wave 3	875.53		child	female	13		israel	2	1		israel		jew	jewish			1	very well							no difficulty	no difficulty	no difficulty	to 149 cm	45-49 kg		studied in the past			0.5-4								10 hours or more	yiddish	yiddish	yes	no
663	11	2014-2015	wave 3	875.53		child	female	11		israel	2	1		israel		jew	jewish			1	very well							no difficulty	no difficulty	no difficulty	to 149 cm	to 44 kg		currently studying, including vacation			0.5-4	yes	hey						10 hours or more	yiddish	yiddish	yes	no
664	1	2014-2015	wave 3	568.21	786.35	respondent	female	59	divorced	europe-america					1980-1989	jew	jewish		traditional- not so religious		very well	no						no difficulty	no difficulty	some difficulty	165-169 cm	60-64 kg		studied in the past		studied in the past	16 and above			ma, or a equivalent degree, including md	abroad				2-4 hours	hebrew	english	yes	no
664	2	2014-2015	wave 3	572.82	865.18	child	female	10		israel		1	israel	europe-america		jew	jewish			1	very well							some difficulty	no difficulty	no difficulty	to 149 cm	45-49 kg		currently studying, including vacation			0.5-4	yes	hey						2-4 hours	hebrew	hebrew	no	no
666	3	2014-2015	wave 3	609.46	879.17	respondent	female	51	married	africa					1980-1989	jew	jewish		religious		well	no						no difficulty	no difficulty	no difficulty	150-154 cm	55-59 kg		studied in the past		studied in the past	16 and above			ba, or a equivalent degree, including an academic certificate	in israel	universities	social sciences	languages, literature and regional studies	5-9 hours	hebrew	french	yes	no
666	5	2014-2015	wave 3	798.62	872.81	child	female	15		israel	2	3		africa		jew	jewish			3	not so well	yes	bothered	no difficulty	no difficulty	no difficulty	no difficulty	some difficulty	no difficulty	no difficulty	165-169 cm	45-49 kg		currently studying, including vacation			0.5-4	no	tet						2-4 hours	hebrew	hebrew	no	no
666	6	2014-2015	wave 3	587.14	872.81	child	female	12		israel	2	3		africa		jew	jewish			3	very well							no difficulty	no difficulty	no difficulty	160-164 cm	50-54 kg		currently studying, including vacation			0.5-4	yes	vav						10 hours or more	hebrew	hebrew	no	no
666	7	2014-2015	wave 3	710.54		child	male	17	single	israel	2	3		africa		jew	jewish			3	very well	no						a lot of difficulty	no difficulty	no difficulty	180-184 cm	70-74 kg		currently studying, including vacation			0.5-4	no	yud-bet						less than 1 hour	hebrew	hebrew	no	no
667	1	2014-2015	wave 3	785.59	974.37	respondent	female	56	divorced	europe-america					1980-1989	jew	jewish		not religious, secular		well	yes	very bothered	no difficulty	no difficulty	no difficulty	no difficulty	no difficulty	some difficulty	no difficulty	160-164 cm	80-84 kg		studied in the past		studied in the past	16 and above			ma, or a equivalent degree, including md	abroad				5-9 hours	hebrew	other	yes	no
668	1	2014-2015	wave 3	571.21		respondent	female	42	married	israel			israel	asia		jew	jewish				very well	no						no difficulty	no difficulty	no difficulty	155-159 cm	70-74 kg		studied in the past		studied in the past	11-12			secondary school completion certificate					less than 1 hour	hebrew	hebrew	no	no
668	2	2014-2015	wave 3	706.48		spouse	male	43	married	europe-america					1980-1989	jew	jewish				very well	no						no difficulty	no difficulty	no difficulty	175-179 cm	110-114 kg		studied in the past		studied in the past	11-12			secondary school completion certificate					2-4 hours	hebrew	english	yes	no
668	3	2014-2015	wave 3	866.53		child	female	19	single	israel			europe-america	israel		jew	jewish				very well	no						no difficulty	no difficulty	no difficulty	160-164 cm	55-59 kg		studied in the past		studied in the past	11-12			non-academic post-secondary certificate					5-9 hours	hebrew	hebrew	no	yes
668	4	2014-2015	wave 3	753.18		child	female	16	single	israel	2	1	europe-america	israel		jew	jewish			2	very well	no						no difficulty	no difficulty	no difficulty	170-174 cm	75-79 kg		currently studying, including vacation			0.5-4	yes	yud						2-4 hours	hebrew	hebrew	no	no
671	1	2014-2015	wave 3	608.09	900.71	respondent	female	40	married	europe-america					1972-1979	jew	jewish		not religious, secular		very well	yes	not bothered at all					some difficulty	no difficulty	no difficulty	150-154 cm	50-54 kg		studied in the past		studied in the past	16 and above			ma, or a equivalent degree, including md	in israel and abroad				do not read at all	hebrew	hebrew	no	no
671	2	2014-2015	wave 3	613.93	895.99	spouse	male	37	married	europe-america					1980-1989	jew	jewish				well	yes	not bothered at all					no difficulty	no difficulty	no difficulty	180-184 cm	90-94 kg		studied in the past		studied in the past	16 and above			ma, or a equivalent degree, including md	abroad		agriculture		2-4 hours	hebrew	hebrew	no	no
671	3	2014-2015	wave 3	613.02	1022.57	child	male	7		europe-america	2	1	europe-america	europe-america		jew	jewish			1	very well							a lot of difficulty	no difficulty	no difficulty	unknown	unknown	primary school, including vacation				0.5-4	yes	bet						2-4 hours	hebrew	hebrew	no	no
671	4	2014-2015	wave 3	613.02	1022.57	child	female	5		israel	2	1	europe-america	europe-america		jew	jewish			1	very well							no difficulty	no difficulty	no difficulty	unknown	unknown	kindergarten				0.5-4									hebrew	hebrew	no	no
671	5	2014-2015	wave 3	613.02		child	male	1		israel	2	1	europe-america	europe-america		jew	jewish			1	very well								no difficulty	no difficulty	unknown	to 44 kg			in framework, including vacation		0.5-4											no	no
673	2	2014-2015	wave 3	467.52	612.48	spouse	male	58	married	europe-america					1980-1989	jew	jewish				well	no						no difficulty	no difficulty	no difficulty	175-179 cm	90-94 kg		studied in the past		studied in the past	16 and above			phd, or a equivalent degree	abroad		engineering and architecture		less than 1 hour	hebrew	hungarian	yes	no
673	3	2014-2015	wave 3	445.25	647.42	respondent	female	57	married	europe-america					1980-1989	jew	jewish		not religious, secular		well	no						no difficulty	no difficulty	no difficulty	160-164 cm	60-64 kg		studied in the past		studied in the past	16 and above			ma, or a equivalent degree, including md	in israel and abroad		mathematics, statistics and computer science	education and teacher training	2-4 hours	hebrew	romanian	yes	no
674	1	2014-2015	wave 3	783.19	902.57	respondent	male	41	married	europe-america					1980-1989	jew	jewish		not religious, secular		very well	no						no difficulty	no difficulty	no difficulty	170-174 cm	85-89 kg		studied in the past		studied in the past	13-15			secondary school completion certificate					less than 1 hour	hebrew	other	yes	no
674	2	2014-2015	wave 3	795.86	656.2	spouse	female	34	married	israel			europe-america	europe-america		jew	jewish				well	yes	very bothered	no difficulty	no difficulty	no difficulty	no difficulty	some difficulty	no difficulty	no difficulty	155-159 cm	65-69 kg		studied in the past		studied in the past	13-15			secondary school completion certificate					2-4 hours	hebrew	russian	yes	no
674	3	2014-2015	wave 3	641.28	663.43	child	female	4		israel	1	2	europe-america	israel		jew	jewish			1	very well								no difficulty	no difficulty	to 149 cm	to 44 kg			in framework, including vacation		0.5-4											no	no
674	5	2014-2015	wave 3	641.28		child	female	2		israel	1	2	europe-america	israel		jew	jewish			1	very well								no difficulty	no difficulty	to 149 cm	to 44 kg			in framework, including vacation		0.5-4											no	no
675	1	2014-2015	wave 3	613.49		respondent	female	60	married	europe-america					1980-1989	jew	jewish				well	no						no difficulty	no difficulty	no difficulty	160-164 cm	85-89 kg		studied in the past		studied in the past	13-15			non-academic post-secondary certificate		unknown	unknown		10 hours or more	hebrew	other	yes	no
675	2	2014-2015	wave 3	924.19		child	male	21	single	israel			europe-america	europe-america		jew	jewish				very well	no						no difficulty	no difficulty	no difficulty	180-184 cm	70-74 kg		currently studying, including vacation		studied in the past	13-15			matriculation certificate					5-9 hours	hebrew	hebrew	no	no
675	3	2014-2015	wave 3	590.56	791.11	spouse	male	66	married	europe-america					1948-1954	jew	jewish				well	yes	not so bothered	some difficulty	some difficulty	no difficulty	no difficulty	no difficulty	no difficulty	no difficulty	185-189 cm	115-119 kg		studied in the past		studied in the past	16 and above			phd, or a equivalent degree	abroad		physical sciences		5-9 hours	hebrew	romanian	yes	no
676	1	2014-2015	wave 3	834.14	740.77	respondent	male	52	married	africa					1980-1989	jew	jewish		traditional-religious		not so well	yes	bothered	no difficulty	no difficulty	no difficulty	no difficulty	no difficulty	no difficulty	no difficulty	175-179 cm	75-79 kg		studied in the past		studied in the past	5-8			other certificate					10 hours or more	other	amharic	yes	no
676	2	2014-2015	wave 3	807.93	737.73	spouse	female	49	married	africa					1980-1989	jew	jewish				well	no						some difficulty	no difficulty	no difficulty	165-169 cm	60-64 kg		currently studying, including vacation		studied in the past	9-10			secondary school completion certificate					2-4 hours	other	amharic	yes	no
676	3	2014-2015	wave 3	1063.86		child	male	22	single	israel			africa	africa		jew	jewish				very well	no						no difficulty	no difficulty	no difficulty	170-174 cm	75-79 kg		studied in the past		studied in the past	11-12			matriculation certificate					less than 1 hour	hebrew	hebrew	no	no
677	1	2014-2015	wave 3	877.28	1745.26	respondent	male	61	married	israel			europe-america	europe-america		jew	jewish				not so well	no						some difficulty	some difficulty	no difficulty	160-164 cm	50-54 kg		studied in the past		studied in the past	16 and above			ba, or a equivalent degree, including an academic certificate	in israel	universities	physical sciences	unknown	2-4 hours	hebrew	hebrew	no	no
677	2	2014-2015	wave 3	600.55	1844.84	spouse	female	52	married	europe-america					1980-1989	jew	jewish				very well	yes	not so bothered	no difficulty	no difficulty	no difficulty	no difficulty	no difficulty	no difficulty	no difficulty	155-159 cm	60-64 kg		currently studying, including vacation		studied in the past	16 and above			ba, or a equivalent degree, including an academic certificate	abroad				10 hours or more	hebrew	english	yes	no
[truncated: 11,890 more rows]
[truncated: 224 more columns]
