# Supplementary material for: Does obesity create a relative sense of excess poverty?
Source: Front Public Health. 2024 Nov 27;12:1480365. doi: 10.3389/fpubh.2024.1480365 (PMC11633321; doi:10.3389/fpubh.2024.1480365)
Supplement: Supplementary file 5 [file Table_2.xlsx]

## Sheet: Sheet1
year	hhid	persid	age	schyears	weihtp	lngweght	relat	sex	marital	country	fatherid	motherid	respid	fatherco	motherco	immigry	ecrelat	national	religion	datat	datnj	datj	nbproxy	health	health1	health2	health3	health4	health5	health6	health7	health8	health9	height	indweigh	preewave	chframe	study	chframe1	primsch	schplace	class	diploma	diplorgn	typeacad	tpstoc1	socsc1	managm1	tpstoc2
2016	2	1	52	11-12	876.99	1422.51	respondent	male	single	israel				israel	israel		economic head of household	jew	jewish			traditional-religious		very well	no						no difficulty	no difficulty	no difficulty	175-179 cm	75-79 kg	yes		studied in the past		studied in the past			matriculation certificate
2016	2	2	80	5-8	876.99	2205.62	parent	male	widowed	israel				asia	asia		other	jew	jewish					well	yes	bothered	a lot of difficulty	some difficulty	some difficulty	some difficulty	no difficulty	no difficulty	no difficulty	160-164 cm	65-69 kg	yes		studied in the past		studied in the past			none of the above
2016	3	1	68	16 and above	771.51		respondent	female	married	israel				israel	israel		spouse of economic head of household	jew	jewish					well	yes	not bothered at all					no difficulty	no difficulty	no difficulty	155-159 cm	50-54 kg	yes		studied in the past		studied in the past			ba, or a equivalent degree, including an academic certificate	in israel	universities	humanities			education and teacher training
2016	3	2	74	16 and above	932.87		spouse	male	married	israel				asia	asia		economic head of household	jew	jewish					well	yes	bothered	a lot of difficulty	no difficulty	no difficulty	no difficulty	no difficulty	no difficulty	no difficulty	165-169 cm	80-84 kg	yes		studied in the past		studied in the past			ma, or a equivalent degree, including md	in israel	universities	humanities			law
2016	4	1	80	5-8	791.71	1120.62	respondent	female	widowed	israel				israel	israel		economic head of household	jew	jewish			traditional-religious		not so well	yes	not so bothered	cannot at all	cannot at all	cannot at all	cannot at all	a lot of difficulty	some difficulty	some difficulty	unknown	unknown	yes		studied in the past		studied in the past			none of the above
2016	6	1	80	11-12	668.47	1252.02	respondent	male	married	europe-america						until 1947	economic head of household	jew	jewish			not religious, secular		well	no						no difficulty	no difficulty	no difficulty	160-164 cm	70-74 kg	yes		studied in the past		studied in the past			matriculation certificate
2016	6	2	80	13-15	634.99	1142.26	spouse	female	married	israel				europe-america	europe-america		spouse of economic head of household	jew	jewish					well	no						no difficulty	no difficulty	no difficulty	150-154 cm	80-84 kg	yes		studied in the past		studied in the past			non-academic post-secondary certificate
2016	7	1	80	9-10	848.81	1321.49	respondent	female	married	israel				europe-america	europe-america		economic head of household	jew	jewish			not religious, secular		not so well	yes	bothered	a lot of difficulty	no difficulty	no difficulty	a lot of difficulty	no difficulty	no difficulty	no difficulty	160-164 cm	80-84 kg	yes		studied in the past		studied in the past			none of the above
2016	7	2	80	9-10	955.58	1380.11	spouse	male	married	europe-america						1948-1954	spouse of economic head of household	jew	jewish					not well at all	yes	very bothered	a lot of difficulty	some difficulty	some difficulty	a lot of difficulty	some difficulty	a lot of difficulty	a lot of difficulty	175-179 cm	70-74 kg	yes		studied in the past		studied in the past			non-academic post-secondary certificate
2016	9	1	35	16 and above	1966.06		respondent	male	married	israel				israel	europe-america		economic head of household	jew	jewish					very well	no						no difficulty	no difficulty	no difficulty	170-174 cm	65-69 kg	yes		studied in the past		studied in the past			ma, or a equivalent degree, including md	in israel	universities	social sciences	economy		business and management
2016	9	5	34	16 and above	1928.62		spouse	female	married	israel				europe-america	europe-america		spouse of economic head of household	jew	jewish					very well	yes	not so bothered	no difficulty	no difficulty	no difficulty	no difficulty	no difficulty	no difficulty	no difficulty	170-174 cm	65-69 kg	yes		studied in the past		studied in the past			ma, or a equivalent degree, including md	in israel	universities	social sciences	psychology
2016	9	6	0		1821.82		child	male		israel	1	5		israel	israel		other	jew	jewish				5	very well								no difficulty	no difficulty	to 149 cm	to 44 kg	no			not in framework
2016	10	1	80	11-12	427.31	1437.89	respondent	female	married	israel				africa	asia		economic head of household	jew	jewish					well	yes	not bothered at all					some difficulty	no difficulty	no difficulty	165-169 cm	85-89 kg	yes		studied in the past		studied in the past			none of the above
2016	10	2	80	9-10	449.83	895.49	spouse	male	married	israel				europe-america	europe-america		spouse of economic head of household	jew	jewish					very well	yes	not bothered at all					some difficulty	no difficulty	no difficulty	165-169 cm	90-94 kg	yes		studied in the past		studied in the past			none of the above
2016	12	1	68	16 and above	666.21		respondent	female	widowed	europe-america						1948-1954	economic head of household	jew	jewish			traditional- not so religious		well	no						no difficulty	no difficulty	no difficulty	160-164 cm	65-69 kg	yes		studied in the past		studied in the past			ma, or a equivalent degree, including md	in israel and abroad		education and teacher training			humanities
2016	13	3	48	11-12	805.12		respondent	female	widowed	israel				africa	africa		economic head of household	jew	jewish			traditional- not so religious		very well	yes	very bothered	no difficulty	no difficulty	no difficulty	no difficulty	no difficulty	no difficulty	no difficulty	160-164 cm	80-84 kg	yes		studied in the past		studied in the past			none of the above
2016	17	1	80	11-12	426.31	1107.27	respondent	female	married	israel				asia	asia		economic head of household	jew	jewish			traditional- not so religious		well	no						no difficulty	some difficulty	some difficulty	165-169 cm	70-74 kg	yes		studied in the past		studied in the past			secondary school completion certificate
2016	17	2	80	11-12	448.79		spouse	male	married	israel				asia	asia		spouse of economic head of household	jew	jewish					not so well	no						some difficulty	some difficulty	some difficulty	170-174 cm	65-69 kg	yes		studied in the past		studied in the past			secondary school completion certificate
2016	17	3	44	11-12	448.79		child	male	single	israel				israel	asia		other	jew	jewish					well	no						some difficulty	some difficulty	some difficulty	180-184 cm	70-74 kg	no		studied in the past		studied in the past			matriculation certificate
2016	19	1	70	13-15	568.11	578.61	respondent	female	married	israel				asia	asia		economic head of household	jew	jewish					well	no						no difficulty	no difficulty	no difficulty	165-169 cm	65-69 kg	yes		studied in the past		studied in the past			matriculation certificate
2016	19	2	71	13-15	611.31	494.77	spouse	male	married	africa						1955-1960	spouse of economic head of household	jew	jewish					well	yes	bothered	some difficulty	no difficulty	no difficulty	no difficulty	no difficulty	no difficulty	no difficulty	175-179 cm	90-94 kg	yes		studied in the past		studied in the past			matriculation certificate
2016	22	1	49	16 and above	1793.58	2155.65	respondent	male	married	israel				israel	asia		spouse of economic head of household	jew	jewish			traditional- not so religious		very well	no						no difficulty	no difficulty	no difficulty	175-179 cm	95-99 kg	yes		studied in the past		studied in the past			ma, or a equivalent degree, including md	in israel	universities	social sciences	economy		mathematics, statistics and computer science
2016	22	2	44	16 and above	1786.39	1993.58	spouse	female	married	israel				europe-america	europe-america		economic head of household	jew	jewish					very well	no						no difficulty	no difficulty	no difficulty	160-164 cm	60-64 kg	yes		studied in the past		studied in the past			ba, or a equivalent degree, including an academic certificate	in israel	universities	business and management		accounting
2016	22	3	18		1839.81	1943.73	child	female	single	israel				israel	israel		other	jew	jewish					very well	no						no difficulty	no difficulty	no difficulty	155-159 cm	65-69 kg	no		currently studying, including vacation		currently studying, including vacation	yes	yud-bet
2016	22	4	13		1764.99	1943.73	child	male		israel	1	2		israel	israel		other	jew	jewish				2	very well							no difficulty	no difficulty	no difficulty	170-174 cm	50-54 kg	no		currently studying, including vacation			yes	het
2016	22	5	10		1764.99	1943.73	child	female		israel	1	2		israel	israel		other	jew	jewish				2	very well							no difficulty	no difficulty	no difficulty	to 149 cm	to 44 kg	no		currently studying, including vacation			yes	hey
2016	22	6	16		1839.81	1943.73	child	female	single	israel	1	2		israel	israel		other	jew	jewish				1	very well	no						no difficulty	no difficulty	no difficulty	160-164 cm	unknown	no		studied in the past
2016	23	1	80		1200.49		respondent	male	widowed	europe-america						until 1947	other	jew	jewish					not so well	yes	very bothered	a lot of difficulty	some difficulty	some difficulty	cannot at all	a lot of difficulty	cannot at all	a lot of difficulty	160-164 cm	60-64 kg	no		studied in the past		never studied			none of the above
2016	23	3	53	13-15	1193.97		child	female	single	israel				europe-america	israel		economic head of household	jew	jewish					well	yes	bothered	some difficulty	no difficulty	no difficulty	no difficulty	no difficulty	no difficulty	no difficulty	150-154 cm	80-84 kg	no		studied in the past		studied in the past			non-academic post-secondary certificate
2016	24	1	68	9-10	1183.68	1208.45	respondent	male	married	israel				israel	israel		spouse of economic head of household	arab	moslem		not religious			well	no						no difficulty	no difficulty	no difficulty	185-189 cm	85-89 kg	yes		studied in the past		studied in the past			none of the above
2016	24	2	60	13-15	1233.44	2727.55	spouse	female	married	israel				israel	israel		economic head of household	arab	moslem					well	no						no difficulty	no difficulty	no difficulty	170-174 cm	70-74 kg	yes		studied in the past		studied in the past			matriculation certificate
2016	25	1	80	11-12	626.54	1272.18	respondent	female	widowed	israel				israel	asia		economic head of household	jew	jewish			not religious, secular		not so well	no						a lot of difficulty	no difficulty	no difficulty	155-159 cm	65-69 kg	no		studied in the past		studied in the past
2016	29	1	64	9-10	788.77	1684.29	respondent	female	married	israel				asia	asia		economic head of household	jew	jewish					well	no						a lot of difficulty	no difficulty	no difficulty	160-164 cm	60-64 kg	yes		studied in the past		studied in the past			none of the above
2016	29	2	70		739.47		spouse	male	married	asia						1948-1954	spouse of economic head of household	jew	jewish					not so well	unknown						no difficulty	a lot of difficulty	some difficulty	160-164 cm	unknown	yes		studied in the past		studied in the past			none of the above
2016	30	1	50	9-10	1580.98	3442.79	respondent	male	married	israel				asia	asia		economic head of household	jew	jewish			not religious, secular		very well	no						no difficulty	no difficulty	no difficulty	170-174 cm	80-84 kg	yes		studied in the past		studied in the past			none of the above
2016	30	2	47	13-15	1470.33		spouse	female	married	israel				asia	asia		spouse of economic head of household	jew	jewish					very well	no						no difficulty	no difficulty	no difficulty	170-174 cm	50-54 kg	yes		studied in the past		studied in the past			non-academic post-secondary certificate
2016	30	3	21	11-12	1610.56		child	male	single	israel				israel	israel		other	jew	jewish					very well	no						no difficulty	no difficulty	no difficulty	175-179 cm	75-79 kg	no		studied in the past		studied in the past			none of the above
2016	30	4	18		1501.7		child	male	single	israel				israel	israel		other	jew	jewish					very well	yes	not so bothered	no difficulty	no difficulty	no difficulty	some difficulty	no difficulty	no difficulty	no difficulty	180-184 cm	55-59 kg	no		currently studying, including vacation		currently studying, including vacation	yes	yud-bet
2016	30	5	10		1320.42	1967.91	child	male		israel	1	2		israel	israel		other	jew	jewish				1	very well							no difficulty	no difficulty	no difficulty	to 149 cm	to 44 kg	no		currently studying, including vacation			yes	dalet
2016	32	1	40	11-12	721.98		respondent	male	single	israel				europe-america	asia		economic head of household	jew	jewish					very well	no						no difficulty	no difficulty	no difficulty	165-169 cm	60-64 kg	no		studied in the past		studied in the past			secondary school completion certificate
2016	32	2	80	5-8	673.18		parent	male	married	europe-america						until 1947	other	jew	jewish					not so well	yes	very bothered	a lot of difficulty	some difficulty	some difficulty	cannot at all	some difficulty	some difficulty	some difficulty	160-164 cm	50-54 kg	no		studied in the past		studied in the past			none of the above
2016	32	3	71	13-15	639.47		parent	female	married	asia						1948-1954	other	jew	jewish					well	no						no difficulty	no difficulty	no difficulty	155-159 cm	50-54 kg	no		studied in the past		studied in the past			secondary school completion certificate
2016	33	1	80	16 and above	648.09	1400.83	respondent	female	married	asia						1948-1954	economic head of household	jew	jewish			religious		well	no						no difficulty	no difficulty	no difficulty	160-164 cm	60-64 kg	yes		studied in the past		studied in the past			ba, or a equivalent degree, including an academic certificate	in israel	universities	humanities			languages, literature and regional studies
2016	33	2	80	16 and above	652.58	1212.06	spouse	male	married	asia						1948-1954	spouse of economic head of household	jew	jewish					well	no						no difficulty	no difficulty	no difficulty	165-169 cm	65-69 kg	yes		studied in the past		studied in the past			ba, or a equivalent degree, including an academic certificate	in israel	universities	law
2016	34	1	80	5-8	877.55		respondent	female	widowed	israel				israel	israel		economic head of household	jew	jewish			orthodox		not so well	yes	bothered	a lot of difficulty	a lot of difficulty	a lot of difficulty	a lot of difficulty	a lot of difficulty	some difficulty	some difficulty	160-164 cm	70-74 kg	yes		studied in the past		studied in the past			none of the above
2016	35	1	35	16 and above	1368.16		respondent	female	married	israel				asia	israel		economic head of household	jew	jewish			not religious, secular		very well	no						no difficulty	no difficulty	no difficulty	160-164 cm	45-49 kg	yes		studied in the past		studied in the past			ba, or a equivalent degree, including an academic certificate	in israel	universities	business and management		accounting
2016	35	2	5		1352.82		child	female		israel	5	1		israel	israel		other	jew	jewish				1	very well							no difficulty	no difficulty	no difficulty	unknown	unknown	no	kindergarten
2016	35	5	38	16 and above	1372.71		spouse	male	married	israel				europe-america	europe-america		spouse of economic head of household	jew	jewish					very well	no						no difficulty	no difficulty	no difficulty	180-184 cm	80-84 kg	yes		studied in the past		studied in the past			ba, or a equivalent degree, including an academic certificate	in israel	universities	business and management		accounting
2016	35	6	2		1352.82		child	male		israel	5	1		israel	israel		spouse of economic head of household	jew	jewish				1	very well								no difficulty	no difficulty	unknown	unknown	no			in framework, including vacation
2016	36	1	65	16 and above	299.93	580.74	respondent	male	married	israel				asia	asia		economic head of household	jew	jewish					well	no						some difficulty	no difficulty	some difficulty	170-174 cm	65-69 kg	yes		studied in the past		studied in the past			non-academic post-secondary certificate
2016	36	2	62	11-12	431.96	389.83	spouse	female	married	israel				europe-america	israel		spouse of economic head of household	jew	jewish					well	yes	not so bothered	some difficulty	no difficulty	no difficulty	no difficulty	no difficulty	no difficulty	some difficulty	155-159 cm	65-69 kg	yes		studied in the past		studied in the past			secondary school completion certificate
2016	37	1	77	5-8	1273.22	1994.95	respondent	female	married	israel				asia	asia		economic head of household	jew	jewish					very well	no						no difficulty	no difficulty	a lot of difficulty	155-159 cm	45-49 kg	yes		studied in the past		studied in the past			none of the above
2016	37	2	80	5-8	1433.38	2070.17	spouse	male	married	europe-america						1948-1954	spouse of economic head of household	jew	jewish					well	yes	not so bothered	no difficulty	no difficulty	no difficulty	no difficulty	no difficulty	no difficulty	no difficulty	175-179 cm	70-74 kg	yes		studied in the past		studied in the past			none of the above
2016	38	1	79	5-8	670.43	2005.7	respondent	male	married	asia						1948-1954	economic head of household	jew	jewish					well	no						no difficulty	no difficulty	no difficulty	155-159 cm	95-99 kg	yes		studied in the past		studied in the past
2016	38	2	73	5-8	595.52	1378.62	spouse	female	married	israel				asia	asia		spouse of economic head of household	jew	jewish					very well	no						no difficulty	no difficulty	no difficulty	150-154 cm	90-94 kg	yes		studied in the past		studied in the past
2016	40	2	65	16 and above	940.57		parent	male	widowed	israel				israel	israel		economic head of household	jew	jewish					very well	no						no difficulty	no difficulty	no difficulty	170-174 cm	80-84 kg	yes		currently studying, including vacation		never studied			none of the above
2016	41	1	74	9-10	877.55	1311.99	respondent	female	widowed	israel				europe-america	europe-america		economic head of household	jew	jewish			orthodox		well	yes	bothered	no difficulty	no difficulty	no difficulty	no difficulty	no difficulty	no difficulty	no difficulty	155-159 cm	60-64 kg	yes		studied in the past		studied in the past			secondary school completion certificate
2016	42	1	69	13-15	1395.69	1692.53	respondent	female	married	europe-america						1948-1954	economic head of household	jew	jewish			orthodox		well	yes	not so bothered	some difficulty	no difficulty	no difficulty	some difficulty	some difficulty	some difficulty	a lot of difficulty	160-164 cm	80-84 kg	yes		studied in the past		studied in the past			secondary school completion certificate
2016	42	2	67	16 and above	1469.27		spouse	male	married	israel				israel	israel		spouse of economic head of household	jew	jewish					well	no						some difficulty	some difficulty	some difficulty	165-169 cm	65-69 kg	yes		studied in the past		studied in the past			none of the above
2016	43	1	66	11-12	848.81		respondent	female	married	europe-america						1961-1971	economic head of household	jew	jewish			orthodox		not so well	yes	bothered	a lot of difficulty	some difficulty	no difficulty	some difficulty	no difficulty	no difficulty	no difficulty	165-169 cm	75-79 kg	no		studied in the past		studied in the past			none of the above
2016	44	2	73	13-15	625.38	1187.02	respondent	female	widowed	israel				europe-america	europe-america		economic head of household	jew	jewish			not religious, secular		well	no						no difficulty	no difficulty	no difficulty	155-159 cm	55-59 kg	yes		studied in the past		studied in the past			non-academic post-secondary certificate
2016	45	1	34	16 and above	3266.81		respondent	male	married	israel				israel	israel		economic head of household	jew	jewish			religious		well	no						no difficulty	no difficulty	no difficulty	185-189 cm	80-84 kg	no		studied in the past		studied in the past			phd, or a equivalent degree	abroad		law			social sciences
2016	45	2	28	16 and above	3388.25		spouse	female	married	europe-america						1996+	spouse of economic head of household	jew	jewish					very well	no						no difficulty	no difficulty	no difficulty	170-174 cm	50-54 kg	no		currently studying, including vacation		studied in the past			ma, or a equivalent degree, including md	abroad		social sciences	psychology
2016	48	2	61	16 and above	1162.77	1263.15	respondent	male	divorced	israel				israel	africa		economic head of household	jew	jewish			not religious, secular		well	no						no difficulty	no difficulty	no difficulty	170-174 cm	100-104 kg	yes		studied in the past		studied in the past			ba, or a equivalent degree, including an academic certificate	in israel	universities	social sciences	other		social sciences
2016	49	1	80	16 and above	726.93	994.91	respondent	female	married	israel				europe-america	israel		economic head of household	jew	jewish			traditional-religious		not so well	yes	bothered	some difficulty	no difficulty	no difficulty	some difficulty	no difficulty	no difficulty	some difficulty	155-159 cm	60-64 kg	yes		studied in the past		studied in the past			ba, or a equivalent degree, including an academic certificate	in israel	universities	languages, literature and regional studies			humanities
2016	49	2	80	13-15	841.93	1565.01	spouse	male	married	israel				europe-america	israel		spouse of economic head of household	jew	jewish					not so well	yes	not so bothered	no difficulty	some difficulty	no difficulty	some difficulty	no difficulty	no difficulty	no difficulty	170-174 cm	70-74 kg	yes		studied in the past		studied in the past			non-academic post-secondary certificate
2016	49	3	25		863.8		grandchild	male	single	israel				israel	israel		other	jew	jewish					well												yes
2016	51	1	65	16 and above	687.43	386.59	respondent	female	married	israel				europe-america	europe-america		economic head of household	jew	jewish					well	no						no difficulty	no difficulty	no difficulty	155-159 cm	60-64 kg	yes		studied in the past		studied in the past			ba, or a equivalent degree, including an academic certificate	in israel	universities	humanities
2016	51	2	67	16 and above	775.03	401.96	spouse	male	married	israel				europe-america	israel		spouse of economic head of household	jew	jewish					very well	no						no difficulty	no difficulty	some difficulty	170-174 cm	65-69 kg	yes		studied in the past		studied in the past			ba, or a equivalent degree, including an academic certificate	in israel	universities	humanities
2016	52	2	53	13-15	404.65	329.6	child	female	single	israel				asia	asia		economic head of household	jew	jewish					well	no						some difficulty	some difficulty	some difficulty	155-159 cm	60-64 kg	yes		studied in the past		studied in the past			ba, or a equivalent degree, including an academic certificate	in israel	universities	social sciences	other
2016	52	3	5		442.25	637.68	grandchild	female		europe-america		2		europe-america	israel		other	jew	jewish				2	very well							no difficulty	no difficulty	no difficulty	to 149 cm	to 44 kg	no	kindergarten
2016	54	1	80	9-10	626.54	1272.18	respondent	female	widowed	asia						until 1947	economic head of household	jew	jewish			traditional- not so religious		well	no						no difficulty	no difficulty	some difficulty	150-154 cm	55-59 kg	yes		studied in the past		studied in the past			none of the above
2016	55	1	80	16 and above	618.2	641.56	respondent	male	married	israel				europe-america	europe-america		economic head of household	jew	jewish			not religious, secular		well	yes	not so bothered	no difficulty	no difficulty	no difficulty	no difficulty	some difficulty	no difficulty	some difficulty	160-164 cm	55-59 kg	yes		studied in the past		studied in the past			phd, or a equivalent degree	abroad		medicine
2016	55	2	80	16 and above	584.9	673.89	spouse	female	married	israel				europe-america	europe-america		spouse of economic head of household	jew	jewish					well	yes	not so bothered	some difficulty	no difficulty	no difficulty	no difficulty	some difficulty	some difficulty	no difficulty	155-159 cm	60-64 kg	yes		studied in the past		studied in the past			ma, or a equivalent degree, including md	abroad		paramedical
2016	56	1	80	5-8	974.54	1022.84	respondent	female	widowed	africa						1948-1954	economic head of household	jew	jewish			traditional-religious		well	yes	very bothered	no difficulty	no difficulty	no difficulty	a lot of difficulty	some difficulty	some difficulty	some difficulty	160-164 cm	60-64 kg	yes		studied in the past		studied in the past			none of the above
2016	58	1	68	11-12	406.24	497.6	respondent	female	married	israel				asia	israel		economic head of household	jew	jewish					not so well	yes	very bothered	a lot of difficulty	no difficulty	no difficulty	some difficulty	no difficulty	no difficulty	no difficulty	160-164 cm	70-74 kg	yes		studied in the past		studied in the past			secondary school completion certificate
2016	58	2	71	13-15	406.24		spouse	female	married	africa						1948-1954	spouse of economic head of household	jew	jewish					well	no						some difficulty	no difficulty	no difficulty	175-179 cm	75-79 kg	yes		studied in the past		studied in the past			non-academic post-secondary certificate
2016	59	1	43	13-15	717.05	1674.59	respondent	male	single	israel				israel	europe-america		economic head of household	jew	jewish			not religious, secular		well	no						no difficulty	no difficulty	no difficulty	170-174 cm	55-59 kg	yes		studied in the past		studied in the past			non-academic post-secondary certificate
2016	59	2	69	11-12	635.1	947.95	parent	female	widowed	europe-america						until 1947	other	jew	jewish					well	no						no difficulty	no difficulty	no difficulty	160-164 cm	55-59 kg	yes		studied in the past		studied in the past			matriculation certificate
2016	60	1	68		935.15	1262.21	respondent	male	single	israel				europe-america	europe-america		economic head of household	jew	jewish			not religious, secular		very well	no						no difficulty	no difficulty	no difficulty	185-189 cm	90-94 kg	yes		currently studying, including vacation		studied in the past			non-academic post-secondary certificate
2016	61	1	46	13-15	485.18		respondent	male	single	israel				israel	israel		economic head of household	jew	jewish					very well	no						no difficulty	no difficulty	no difficulty	170-174 cm	65-69 kg	yes		studied in the past		studied in the past			ba, or a equivalent degree, including an academic certificate	in israel	universities	social sciences	other
2016	61	2	80	9-10	496.99	1176.16	parent	male	widowed	israel				asia	asia		other	jew	jewish					not well at all	yes	very bothered	cannot at all	a lot of difficulty	a lot of difficulty	cannot at all	some difficulty	a lot of difficulty	a lot of difficulty	165-169 cm	55-59 kg	yes		studied in the past		studied in the past			none of the above
2016	63	1	77	11-12	1016.55	1594.56	respondent	female	married	israel				europe-america	europe-america		spouse of economic head of household	jew	jewish			not religious, secular		well	no						no difficulty	no difficulty	no difficulty	160-164 cm	55-59 kg	yes		studied in the past		studied in the past			secondary school completion certificate
2016	63	2	79	16 and above	1044.7	1681.22	spouse	male	married	europe-america						until 1947	economic head of household	jew	jewish					well	no						no difficulty	no difficulty	no difficulty	180-184 cm	85-89 kg	yes		studied in the past		studied in the past			ma, or a equivalent degree, including md	in israel and abroad		social sciences	economy		business and management
2016	64	1	80	13-15	634.99	1142.26	respondent	female	married	europe-america						until 1947	economic head of household	jew	jewish			traditional- not so religious		well	no						some difficulty	some difficulty	no difficulty	160-164 cm	55-59 kg	yes		studied in the past		studied in the past			non-academic post-secondary certificate
2016	64	2	80	5-8	668.47		spouse	male	married	asia						until 1947	spouse of economic head of household	jew	jewish					not so well	yes	bothered	a lot of difficulty	some difficulty	some difficulty	cannot at all	some difficulty	some difficulty	a lot of difficulty	170-174 cm	80-84 kg	no		studied in the past		studied in the past			none of the above
2016	66	1	74	16 and above	516.37	704.29	respondent	female	married	israel				europe-america	europe-america		spouse of economic head of household	jew	jewish			traditional- not so religious		very well	yes	not bothered at all					no difficulty	no difficulty	some difficulty	165-169 cm	65-69 kg	yes		studied in the past		studied in the past			phd, or a equivalent degree	in israel	universities	languages, literature and regional studies			languages, literature and regional studies
2016	66	2	75	16 and above	596.78	1168.02	spouse	male	married	israel				israel	europe-america		economic head of household	jew	jewish					very well	yes	not bothered at all					no difficulty	no difficulty	no difficulty	170-174 cm	70-74 kg	yes		studied in the past		studied in the past			phd, or a equivalent degree	in israel	universities	medicine
2016	67	1	80	13-15	448.9	1206.8	respondent	female	widowed	europe-america						until 1947	economic head of household	jew	jewish			not religious, secular		not well at all	yes	very bothered	a lot of difficulty	some difficulty	a lot of difficulty	cannot at all	no difficulty	no difficulty	some difficulty	155-159 cm	80-84 kg	yes		studied in the past		studied in the past			none of the above
2016	68	1	45	11-12	589.1	2110.35	respondent	male	divorced	israel				israel	israel		economic head of household	jew	jewish					very well	no						no difficulty	no difficulty	no difficulty	180-184 cm	unknown	yes		studied in the past		studied in the past			matriculation certificate
2016	68	2	78	11-12	586.63	1628.2	parent	male	married	israel				europe-america	europe-america		other	jew	jewish					well	no						no difficulty	no difficulty	no difficulty	170-174 cm	85-89 kg	yes		studied in the past		studied in the past			secondary school completion certificate
2016	68	3	73	13-15	545.17	1295.42	parent	female	married	israel				europe-america	europe-america		other	jew	jewish					well	no						no difficulty	no difficulty	no difficulty	unknown	unknown	yes		studied in the past		studied in the past			non-academic post-secondary certificate
2016	69	1	80	11-12	626.08	1060.14	respondent	female	widowed	europe-america						until 1947	economic head of household	jew	jewish			not religious, secular		not so well	yes	bothered	a lot of difficulty	a lot of difficulty	a lot of difficulty	a lot of difficulty	some difficulty	a lot of difficulty	some difficulty	165-169 cm	65-69 kg	yes		studied in the past		studied in the past			secondary school completion certificate
2016	70	1	80	16 and above	1234.13	3038.87	respondent	male	widowed	europe-america						until 1947	economic head of household	jew	jewish			religious		not so well	yes	very bothered	a lot of difficulty	a lot of difficulty	a lot of difficulty	cannot at all	no difficulty	a lot of difficulty	some difficulty	160-164 cm	95-99 kg	yes		studied in the past		studied in the past			non-academic post-secondary certificate		universities	humanities			other
2016	72	1	76	13-15	635.1	957.98	respondent	female	married	israel				europe-america	europe-america		economic head of household	jew	jewish			not religious, secular		well	yes	not bothered at all					no difficulty	no difficulty	no difficulty	155-159 cm	50-54 kg	yes		currently studying, including vacation		studied in the past			matriculation certificate		universities	humanities			unknown
2016	72	2	79	11-12	668.58	1043.34	spouse	male	married	europe-america						1955-1960	spouse of economic head of household	jew	jewish					well	yes	not bothered at all					no difficulty	no difficulty	no difficulty	170-174 cm	70-74 kg	yes		studied in the past		studied in the past			matriculation certificate
2016	75	1	68	16 and above	873.56	414.77	respondent	male	married	israel				europe-america	europe-america		spouse of economic head of household	jew	jewish			traditional-religious		not so well	yes	bothered	a lot of difficulty	no difficulty	no difficulty	no difficulty	no difficulty	a lot of difficulty	no difficulty	170-174 cm	80-84 kg	yes		studied in the past		studied in the past			ba, or a equivalent degree, including an academic certificate	in israel	universities	business and management		6
2016	75	3	68	11-12	1001.49	765.16	spouse	female	married	europe-america						1948-1954	economic head of household	jew	jewish					not so well	yes	not so bothered	some difficulty	no difficulty	no difficulty	no difficulty	some difficulty	no difficulty	some difficulty	165-169 cm	refuse to answer	yes		studied in the past		studied in the past			matriculation certificate
2016	76	1	69	16 and above	644.3	610.67	respondent	female	married	europe-america						1948-1954	spouse of economic head of household	jew	jewish					well	no						no difficulty	no difficulty	no difficulty	155-159 cm	55-59 kg	yes		studied in the past		studied in the past			ma, or a equivalent degree, including md	in israel	universities	education and teacher training
2016	76	2	69	13-15	800.33	1109.15	spouse	male	married	israel				israel	europe-america		economic head of household	jew	jewish					very well	no						no difficulty	no difficulty	no difficulty	175-179 cm	100-104 kg	yes		studied in the past		studied in the past			non-academic post-secondary certificate
2016	77	1	72	16 and above	652.58	1055.69	respondent	male	married	israel				europe-america	europe-america		economic head of household	jew	jewish			not religious, secular		very well	no						no difficulty	no difficulty	no difficulty	165-169 cm	70-74 kg	yes		studied in the past		studied in the past			ba, or a equivalent degree, including an academic certificate	in israel	universities	engineering and architecture
2016	77	2	66	16 and above	648.09	558.52	spouse	female	married	israel				israel	europe-america		spouse of economic head of household	jew	jewish					very well	no						no difficulty	no difficulty	no difficulty	165-169 cm	65-69 kg	yes		studied in the past		studied in the past			ma, or a equivalent degree, including md	in israel	universities	social sciences	other
2016	78	1	69	11-12	814.58	1070.15	respondent	male	divorced	israel				asia	asia		economic head of household	jew	jewish			traditional-religious		very well	yes	bothered	some difficulty	some difficulty	no difficulty	some difficulty	no difficulty	no difficulty	no difficulty	175-179 cm	70-74 kg	yes		studied in the past		studied in the past			secondary school completion certificate
2016	78	4	23	11-12	783.64		child	male	single	israel				israel	israel		other	jew	jewish					very well	no						some difficulty	no difficulty	no difficulty	175-179 cm	65-69 kg	yes		currently studying, including vacation		studied in the past			secondary school completion certificate
2016	78	5	19	11-12	817.9	1505.61	child	male	single	israel				israel	israel		other	jew	jewish					very well	no						no difficulty	no difficulty	no difficulty	165-169 cm	55-59 kg	yes		studied in the past		studied in the past			secondary school completion certificate
2016	79	1	66	16 and above	643.01	715.12	respondent	male	married	israel				europe-america	europe-america		economic head of household	jew	jewish			not religious, secular		very well	no						no difficulty	no difficulty	no difficulty	165-169 cm	75-79 kg	yes		studied in the past		studied in the past			ba, or a equivalent degree, including an academic certificate	in israel	universities	business and management		accounting	social sciences
2016	79	2	64	13-15	727.83	1520.4	spouse	female	married	israel				africa	africa		spouse of economic head of household	jew	jewish					not so well	yes	bothered	some difficulty	some difficulty	some difficulty	a lot of difficulty	no difficulty	no difficulty	no difficulty	160-164 cm	75-79 kg	yes		studied in the past		studied in the past			secondary school completion certificate
2016	80	1	80	9-10	626.54		respondent	female	widowed	europe-america						1948-1954	economic head of household	jew	jewish			not religious, secular		not so well	yes	bothered	a lot of difficulty	some difficulty	a lot of difficulty	cannot at all	some difficulty	some difficulty	a lot of difficulty	155-159 cm	95-99 kg	no		studied in the past		studied in the past			none of the above
2016	81	1	46	16 and above	483.69	1262.85	respondent	female	single	israel				europe-america	israel		economic head of household	jew	jewish			traditional- not so religious		very well	no						no difficulty	no difficulty	no difficulty	180-184 cm	60-64 kg	yes		studied in the past		studied in the past			ba, or a equivalent degree, including an academic certificate	in israel	universities	languages, literature and regional studies			humanities
2016	81	2	79	11-12	517.31	1138.47	parent	female	married	israel				europe-america	europe-america		other	jew	jewish					not so well	yes	very bothered	a lot of difficulty	no difficulty	no difficulty	cannot at all	some difficulty	no difficulty	some difficulty	170-174 cm	85-89 kg	yes		studied in the past		studied in the past			secondary school completion certificate
2016	81	3	80	9-10	545.97	1191.37	parent	male	married	europe-america						until 1947	other	jew	jewish					well	yes	not so bothered	some difficulty	no difficulty	some difficulty	some difficulty	a lot of difficulty	a lot of difficulty	a lot of difficulty	180-184 cm	80-84 kg	yes		studied in the past		studied in the past			none of the above
2016	82	1	80	16 and above	1629.66	1961.07	respondent	female	widowed	israel				israel	israel		economic head of household	jew	jewish			traditional- not so religious		not so well	yes	bothered	a lot of difficulty	no difficulty	no difficulty	some difficulty	some difficulty	a lot of difficulty	some difficulty	170-174 cm	65-69 kg	yes		studied in the past		studied in the past			matriculation certificate
2016	84	1	80	5-8	877.55	1303.62	respondent	female	widowed	europe-america						until 1947	economic head of household	jew	jewish			orthodox		not well at all	yes	very bothered	a lot of difficulty	no difficulty	no difficulty	a lot of difficulty	no difficulty	no difficulty	no difficulty	unknown	unknown	yes		studied in the past		studied in the past			none of the above
2016	85	2	80	13-15	848.81	1321.49	respondent	female	widowed	europe-america						until 1947	economic head of household	jew	jewish			not religious, secular		well	no						no difficulty	no difficulty	no difficulty	165-169 cm	60-64 kg	yes		studied in the past		studied in the past			non-academic post-secondary certificate
2016	86	1	65	13-15	985.4	2220.79	respondent	female	divorced	israel				asia	asia		economic head of household	jew	jewish			traditional- not so religious		very well	no						no difficulty	no difficulty	no difficulty	165-169 cm	60-64 kg	yes		studied in the past		studied in the past			matriculation certificate
2016	87	1	80	16 and above	764.37	1248.58	respondent	male	married	israel				europe-america	europe-america		economic head of household	jew	jewish					not so well	yes	very bothered	a lot of difficulty	cannot at all	cannot at all	cannot at all	no difficulty	no difficulty	some difficulty	170-174 cm	85-89 kg	yes		studied in the past		studied in the past			ba, or a equivalent degree, including an academic certificate	in israel	universities	social sciences	other		education and teacher training
2016	87	2	80	11-12	797.69	1796.94	spouse	female	married	africa						1948-1954	spouse of economic head of household	jew	jewish					not so well	yes	bothered	a lot of difficulty	no difficulty	no difficulty	a lot of difficulty	no difficulty	a lot of difficulty	no difficulty	155-159 cm	55-59 kg	yes		studied in the past		studied in the past			none of the above
2016	89	1	80	16 and above	797.63	908.37	respondent	female	widowed	europe-america						1955-1960	economic head of household	jew	jewish			traditional- not so religious		well	unknown						no difficulty	no difficulty	no difficulty	160-164 cm	60-64 kg	yes		studied in the past		studied in the past			ma, or a equivalent degree, including md	in israel and abroad		humanities
2016	91	1	80	11-12	874.92		respondent	female	widowed	africa						1948-1954	economic head of household	jew	jewish			not religious, secular		well	yes	very bothered	some difficulty	no difficulty	no difficulty	some difficulty	no difficulty	some difficulty	some difficulty	155-159 cm	65-69 kg	no		studied in the past		studied in the past			matriculation certificate
2016	92	1	79	5-8	508.28	762.49	respondent	female	married	europe-america						until 1947	economic head of household	jew	jewish					not well at all	yes	very bothered	a lot of difficulty	some difficulty	some difficulty	a lot of difficulty	some difficulty	no difficulty	some difficulty	165-169 cm	unknown	yes		studied in the past		studied in the past			none of the above
2016	92	2	80	11-12	535.07	835.76	spouse	male	married	europe-america						until 1947	spouse of economic head of household	jew	jewish					well	yes	bothered	some difficulty	no difficulty	no difficulty	some difficulty	no difficulty	no difficulty	some difficulty	170-174 cm	80-84 kg	yes		studied in the past		studied in the past			none of the above
2016	94	1	80	11-12	643.51	967.11	respondent	female	married	europe-america						until 1947	economic head of household	jew	jewish			not religious, secular		not so well	yes	bothered	a lot of difficulty	some difficulty	no difficulty	a lot of difficulty	some difficulty	no difficulty	some difficulty	165-169 cm	85-89 kg	yes		studied in the past		studied in the past			secondary school completion certificate
2016	94	2	80	9-10	679.16	1012.05	spouse	male	married	europe-america						until 1947	spouse of economic head of household	jew	jewish					not so well	yes	bothered	a lot of difficulty	some difficulty	some difficulty	a lot of difficulty	no difficulty	a lot of difficulty	a lot of difficulty	180-184 cm	95-99 kg	yes		studied in the past		studied in the past			secondary school completion certificate
2016	95	1	80	13-15	738.31	1295.22	respondent	male	married	israel				europe-america	europe-america		economic head of household	jew	jewish			not religious, secular		not so well	yes	bothered	a lot of difficulty	some difficulty	some difficulty	a lot of difficulty	some difficulty	no difficulty	no difficulty	165-169 cm	60-64 kg	yes		studied in the past		studied in the past			non-academic post-secondary certificate
2016	96	1	80	13-15	626.54		respondent	female	widowed	europe-america						1948-1954	economic head of household	jew	jewish			not religious, secular		not so well	yes	not bothered at all					no difficulty	no difficulty	some difficulty	170-174 cm	55-59 kg	yes		studied in the past		studied in the past			non-academic post-secondary certificate
2016	99	1	37	16 and above	671.42	2022.5	respondent	female	married	israel				europe-america	israel		economic head of household	jew	jewish			not religious, secular		very well	no						no difficulty	no difficulty	no difficulty	155-159 cm	45-49 kg	yes		studied in the past		studied in the past			matriculation certificate		universities	social sciences	other
2016	99	2	5		610.48	1235.59	child	male		israel	3	1		israel	israel		other	jew	jewish				1	very well							no difficulty	no difficulty	no difficulty	to 149 cm	to 44 kg	no	kindergarten
2016	99	3	33	13-15	837.62		spouse	male	married	israel				africa	israel		spouse of economic head of household	jew	jewish					very well	no						no difficulty	no difficulty	no difficulty	190 cm and above	85-89 kg	yes		studied in the past		studied in the past			matriculation certificate
2016	99	4	1		610.48		child	male		israel	3	1		israel	israel		other	jew	jewish				1	very well								no difficulty	no difficulty	to 149 cm	to 44 kg	no			in framework, including vacation
2016	100	1	80	9-10	428.23	865.39	respondent	female	widowed	europe-america						1948-1954	economic head of household	jew	jewish			religious		well	no						some difficulty	some difficulty	some difficulty	to 149 cm	65-69 kg	yes		studied in the past		studied in the past			none of the above
2016	101	1	74	11-12	848.81	1310.72	respondent	female	married	africa						1948-1954	economic head of household	jew	jewish					very well	no						no difficulty	no difficulty	no difficulty	160-164 cm	65-69 kg	yes		studied in the past		studied in the past			secondary school completion certificate
2016	101	2	78	11-12	955.58	1329.97	spouse	male	married	africa						1948-1954	spouse of economic head of household	jew	jewish					very well	no						no difficulty	no difficulty	no difficulty	175-179 cm	100-104 kg	yes		studied in the past		studied in the past			secondary school completion certificate
2016	103	1	60	16 and above	900.32	1228.74	respondent	male	single	israel				europe-america	israel		economic head of household	jew	jewish			religious		very well	no						no difficulty	no difficulty	no difficulty	180-184 cm	90-94 kg	yes		studied in the past		studied in the past			ba, or a equivalent degree, including an academic certificate	in israel	universities	engineering and architecture
2016	104	1	51	13-15	705.59	1130.35	respondent	female	married	europe-america						1996+	economic head of household	jew	jewish					well	no						no difficulty	no difficulty	no difficulty	150-154 cm	90-94 kg	yes		studied in the past		studied in the past			non-academic post-secondary certificate
2016	104	2	53	13-15	742.79	1273.11	spouse	male	married	israel				europe-america	europe-america		spouse of economic head of household	jew	jewish					not so well	yes	very bothered	cannot at all	cannot at all	cannot at all	cannot at all	no difficulty	some difficulty	no difficulty	160-164 cm	85-89 kg	yes		studied in the past		studied in the past			non-academic post-secondary certificate
2016	104	3	16		803.83	1534.12	child	male	single	europe-america		1		europe-america	europe-america		other	jew	jewish					very well	no						no difficulty	no difficulty	no difficulty	175-179 cm	70-74 kg	no		currently studying, including vacation			yes	yud
2016	105	1	69	16 and above	900.62	1855.5	spouse	male	married	europe-america						1961-1971	economic head of household	jew	jewish					well	no						no difficulty	no difficulty	no difficulty	165-169 cm	50-54 kg	yes		studied in the past		studied in the past			non-academic post-secondary certificate
2016	105	2	66	16 and above	797.69	929.4	respondent	female	married	israel				israel	israel		spouse of economic head of household	jew	jewish			traditional- not so religious		not so well	yes	not so bothered	a lot of difficulty	no difficulty	no difficulty	no difficulty	no difficulty	some difficulty	no difficulty	155-159 cm	60-64 kg	yes		studied in the past		studied in the past			matriculation certificate
2016	106	1	67	16 and above	1077.77		respondent	male	married	israel				europe-america	europe-america		economic head of household	jew	jewish			not religious, secular		very well	no						no difficulty	no difficulty	no difficulty	170-174 cm	80-84 kg	no		studied in the past		studied in the past			ma, or a equivalent degree, including md	in israel	universities	humanities
2016	106	2	66	13-15	1177.62		spouse	female	married	israel				asia	europe-america		spouse of economic head of household	jew	jewish					very well	no						no difficulty	no difficulty	no difficulty	165-169 cm	85-89 kg	no		studied in the past		studied in the past			non-academic post-secondary certificate
2016	107	2	80	9-10	568.91	967.11	respondent	female	widowed	europe-america						1948-1954	economic head of household	jew	jewish			not religious, secular		not so well	yes	bothered	some difficulty	no difficulty	some difficulty	cannot at all	some difficulty	a lot of difficulty	a lot of difficulty	150-154 cm	to 44 kg	yes		studied in the past		studied in the past			secondary school completion certificate
2016	108	1	80	16 and above	569.48	886.46	respondent	female	widowed	israel				europe-america	europe-america		economic head of household	jew	jewish			not religious, secular		well	yes	very bothered	no difficulty	no difficulty	no difficulty	a lot of difficulty	no difficulty	a lot of difficulty	no difficulty	unknown	unknown	yes		studied in the past		studied in the past			ma, or a equivalent degree, including md	abroad		social sciences	political science
2016	109	1	38	13-15	1261.52	3264.5	respondent	male	married	israel				israel	israel		economic head of household	jew	jewish					very well	no						no difficulty	no difficulty	no difficulty	175-179 cm	75-79 kg	yes		studied in the past		studied in the past			ba, or a equivalent degree, including an academic certificate	in israel	universities	social sciences	political science
2016	109	2	36	16 and above	1257.34		spouse	female	married	israel				israel	israel		spouse of economic head of household	jew	jewish					very well	no						no difficulty	no difficulty	no difficulty	170-174 cm	60-64 kg	yes		studied in the past		studied in the past			ba, or a equivalent degree, including an academic certificate	in israel	academic colleges	business and management		6
2016	109	3	4		1243.24	2053.45	child	female		israel	1	2		israel	israel		other	jew	jewish				2	very well								no difficulty	no difficulty	to 149 cm	to 44 kg	no			in framework, including vacation
2016	109	5	65	5-8	1359.56		spouse's parent	male	married	israel				africa	africa		other	jew	jewish					very well	no						no difficulty	no difficulty	no difficulty	175-179 cm	75-79 kg	yes		studied in the past		studied in the past			none of the above
2016	109	6	60	13-15	1400.77		spouse's parent	female	married	israel				africa	africa		other	jew	jewish					very well	no						no difficulty	no difficulty	no difficulty	160-164 cm	70-74 kg	yes		studied in the past		studied in the past			secondary school completion certificate
2016	109	7	34	11-12	1391.53		son/daughter-in-law	male	single	israel				israel	israel		other	jew	jewish					very well	no						no difficulty	no difficulty	no difficulty	185-189 cm	90-94 kg	no		studied in the past		studied in the past			secondary school completion certificate
2016	113	1	80	5-8	203.35		respondent	male	widowed	europe-america						until 1947	economic head of household	jew	jewish			traditional- not so religious		not well at all	yes	very bothered	cannot at all	cannot at all	cannot at all	cannot at all	a lot of difficulty	a lot of difficulty	some difficulty	150-154 cm	70-74 kg	no		studied in the past		studied in the past			none of the above
2016	116	1	80	0.5-4	624.21		respondent	female	widowed	europe-america						until 1947	economic head of household	jew	jewish			traditional- not so religious		not well at all	yes	bothered	a lot of difficulty	a lot of difficulty	a lot of difficulty	cannot at all	some difficulty	a lot of difficulty	some difficulty	155-159 cm	65-69 kg	no		studied in the past		studied in the past			none of the above
2016	117	1	80	9-10	849.27		respondent	female	widowed	europe-america						until 1947	economic head of household	jew	jewish			not religious, secular		not so well	yes	very bothered	a lot of difficulty	a lot of difficulty	a lot of difficulty	cannot at all	some difficulty	some difficulty	some difficulty	160-164 cm	60-64 kg	no		studied in the past		studied in the past			none of the above
2016	118	1	68	13-15	568.91	690.39	respondent	female	married	europe-america						1955-1960	economic head of household	jew	jewish					well	no						no difficulty	no difficulty	no difficulty	160-164 cm	70-74 kg	yes		studied in the past		studied in the past			matriculation certificate
2016	118	2	68	13-15	600.43	818.74	spouse	male	married	europe-america						1948-1954	spouse of economic head of household	jew	jewish					well	yes	bothered	some difficulty	no difficulty	no difficulty	some difficulty	no difficulty	no difficulty	a lot of difficulty	170-174 cm	75-79 kg	yes		studied in the past		studied in the past			secondary school completion certificate
2016	119	1	80	13-15	530.77	903.13	respondent	female	widowed	europe-america						1955-1960	economic head of household	jew	jewish			not religious, secular		not well at all	yes	very bothered	a lot of difficulty	a lot of difficulty	cannot at all	cannot at all	some difficulty	a lot of difficulty	a lot of difficulty	unknown	to 44 kg	yes		studied in the past		studied in the past			matriculation certificate
2016	124	1	64	13-15	643.51	680.94	respondent	female	married	israel				europe-america	israel		economic head of household	jew	jewish					well	yes	very bothered	a lot of difficulty	no difficulty	no difficulty	some difficulty	some difficulty	no difficulty	no difficulty	unknown	unknown	yes		studied in the past		studied in the past			non-academic post-secondary certificate
2016	124	2	67	16 and above	679.16	807.54	spouse	male	married	israel				europe-america	europe-america		spouse of economic head of household	jew	jewish					not so well	yes	very bothered	a lot of difficulty	no difficulty	no difficulty	no difficulty	no difficulty	no difficulty	no difficulty	165-169 cm	75-79 kg	yes		studied in the past		studied in the past			non-academic post-secondary certificate
2016	125	1	55	16 and above	1022.45	1642.87	respondent	male	single	israel				africa	asia		economic head of household	jew	jewish			not religious, secular		well	yes	not so bothered	no difficulty	no difficulty	no difficulty	no difficulty	no difficulty	some difficulty	no difficulty	180-184 cm	100-104 kg	yes		studied in the past		studied in the past			non-academic post-secondary certificate		non academic institution	other			unknown
2016	127	1	80	5-8	1388.96	3644.59	respondent	female	widowed	europe-america						until 1947	economic head of household	jew	jewish			orthodox		very well	yes	not so bothered	some difficulty	no difficulty	no difficulty	some difficulty	some difficulty	no difficulty	no difficulty	165-169 cm	refuse to answer	yes		studied in the past		studied in the past			none of the above
2016	129	1	80	0.5-4	749.99	1026.09	respondent	male	widowed	europe-america						1948-1954	economic head of household	jew	jewish			religious		not well at all	yes	very bothered	a lot of difficulty	a lot of difficulty	a lot of difficulty	cannot at all	some difficulty	no difficulty	a lot of difficulty	165-169 cm	70-74 kg	yes		studied in the past		studied in the past			none of the above
2016	130	1	80	0.5-4	602.29		respondent	male	married	asia						until 1947	economic head of household	jew	jewish					not so well	yes	bothered	some difficulty	no difficulty	no difficulty	some difficulty	no difficulty	some difficulty	some difficulty	170-174 cm	80-84 kg	no		studied in the past		studied in the past			none of the above
2016	130	2	80	5-8	539.71		spouse	female	married	europe-america						until 1947	spouse of economic head of household	jew	jewish					not so well	yes	very bothered	cannot at all	some difficulty	a lot of difficulty	cannot at all	no difficulty	no difficulty	no difficulty	160-164 cm	55-59 kg	no		studied in the past		studied in the past			none of the above
2016	134	1	31	16 and above	2745.19	7126.65	respondent	male	single	israel				europe-america	israel		economic head of household	jew	jewish			not religious, secular		very well	no						no difficulty	no difficulty	no difficulty	175-179 cm	60-64 kg	yes		currently studying, including vacation		studied in the past			ma, or a equivalent degree, including md	in israel	universities	mathematics, statistics and computer science
2016	135	2	80	11-12	634.99	1142.26	respondent	female	widowed	israel				europe-america	europe-america		economic head of household	jew	jewish			not religious, secular		well	no						no difficulty	no difficulty	no difficulty	160-164 cm	80-84 kg	yes		studied in the past		studied in the past			secondary school completion certificate
2016	136	1	80	13-15	516.73	929.09	respondent	female	widowed	israel				africa	europe-america		economic head of household	jew	jewish			traditional-religious		well	yes	very bothered	a lot of difficulty	cannot at all	a lot of difficulty	cannot at all	some difficulty	no difficulty	no difficulty	160-164 cm	70-74 kg	yes		currently studying, including vacation		studied in the past			ba, or a equivalent degree, including an academic certificate	abroad		agriculture			education and teacher training
2016	137	1	68	16 and above	972.31	514.58	respondent	female	married	israel				europe-america	europe-america		economic head of household	jew	jewish			not religious, secular		well	no						no difficulty	no difficulty	no difficulty	150-154 cm	55-59 kg	yes		studied in the past		studied in the past			ba, or a equivalent degree, including an academic certificate	in israel	colleges for teacher education	education and teacher training
2016	137	2	70	13-15	1002.87	965.43	spouse	male	married	europe-america						1948-1954	spouse of economic head of household	jew	jewish					well	no						no difficulty	no difficulty	no difficulty	175-179 cm	80-84 kg	yes		studied in the past		studied in the past			non-academic post-secondary certificate
2016	138	1	78	9-10	3235.95		respondent	female	widowed	asia						1955-1960	economic head of household	jew	jewish			not religious, secular		not so well	yes	very bothered	cannot at all	a lot of difficulty	cannot at all	cannot at all	a lot of difficulty	some difficulty	no difficulty	150-154 cm	unknown	no		studied in the past		studied in the past			none of the above
2016	142	1	80	5-8	669.03	1090.59	respondent	male	married	europe-america						until 1947	economic head of household	jew	jewish			not religious, secular		very well	no						some difficulty	some difficulty	some difficulty	165-169 cm	85-89 kg	yes		studied in the past		studied in the past			none of the above
2016	142	2	80	16 and above	531.1	622.9	spouse	female	married	israel				europe-america	europe-america		spouse of economic head of household	jew	jewish					not so well	yes	very bothered	cannot at all	some difficulty	a lot of difficulty	cannot at all	some difficulty	some difficulty	some difficulty	165-169 cm	70-74 kg	yes		studied in the past		studied in the past			ba, or a equivalent degree, including an academic certificate	in israel	universities	languages, literature and regional studies			languages, literature and regional studies
2016	144	1	80	16 and above	569.48	886.46	respondent	female	widowed	israel				israel	israel		economic head of household	jew	jewish			not religious, secular		well	no						some difficulty	some difficulty	some difficulty	155-159 cm	50-54 kg	yes		studied in the past		studied in the past			phd, or a equivalent degree	in israel	universities	social sciences	psychology		social sciences
2016	145	2	80	13-15	624.67		respondent	female	widowed	europe-america						1948-1954	economic head of household	jew	jewish			not religious, secular		well	no						some difficulty	some difficulty	no difficulty	165-169 cm	70-74 kg	no		studied in the past		studied in the past			secondary school completion certificate
2016	147	1	80	0.5-4	668.58	1043.34	respondent	male	married	israel				asia	europe-america		economic head of household	jew	jewish			traditional- not so religious		not well at all	yes	bothered	cannot at all	a lot of difficulty	a lot of difficulty	cannot at all	some difficulty	a lot of difficulty	no difficulty	170-174 cm	55-59 kg	no		studied in the past		studied in the past
2016	147	2	80	5-8	635.1		spouse	female	married	israel				asia	asia		spouse of economic head of household	jew	jewish					not so well	yes	bothered	a lot of difficulty	no difficulty	no difficulty	some difficulty	no difficulty	no difficulty	a lot of difficulty	unknown	60-64 kg	no		studied in the past		studied in the past			none of the above
2016	149	1	80	5-8	668.47	1252.02	respondent	male	married	europe-america						1948-1954	economic head of household	jew	jewish			not religious, secular		well	no						some difficulty	no difficulty	no difficulty	160-164 cm	60-64 kg	yes		studied in the past		studied in the past			none of the above
2016	149	2	76	11-12	634.99	1149.59	spouse	female	married	europe-america						1948-1954	spouse of economic head of household	jew	jewish					not well at all	yes	very bothered	some difficulty	no difficulty	no difficulty	a lot of difficulty	no difficulty	a lot of difficulty	no difficulty	155-159 cm	to 44 kg	yes		studied in the past		studied in the past			secondary school completion certificate
2016	150	1	46	11-12	1383.15	6094.43	respondent	male	single	israel				africa	asia		economic head of household	jew	jewish			traditional- not so religious		very well	no						no difficulty	no difficulty	no difficulty	180-184 cm	90-94 kg	yes		studied in the past		studied in the past			secondary school completion certificate
2016	150	2	34	16 and above	1282.04		sibling	female	single	israel				africa	asia		other	jew	jewish					very well	no						no difficulty	no difficulty	no difficulty	160-164 cm	50-54 kg	no		studied in the past		studied in the past			ba, or a equivalent degree, including an academic certificate	in israel	academic colleges	art, crafts and applied arts
2016	151	1	52	13-15	803.39	847.28	respondent	female	single	israel				europe-america	europe-america		economic head of household	jew	jewish			religious		not so well	yes	bothered	no difficulty	some difficulty	some difficulty	no difficulty	a lot of difficulty	some difficulty	some difficulty	160-164 cm	75-79 kg	yes		studied in the past		studied in the past			secondary school completion certificate
2016	151	2	80	5-8	845.74	1239.66	parent	male	married	europe-america						1948-1954	other	jew	jewish					not so well	yes	bothered	a lot of difficulty	some difficulty	some difficulty	a lot of difficulty	some difficulty	a lot of difficulty	a lot of difficulty	165-169 cm	70-74 kg	yes		studied in the past		studied in the past			none of the above
2016	151	3	80	0.5-4	803.39	1130.98	parent	female	married	europe-america						1955-1960	other	jew	jewish					not so well	yes	bothered	a lot of difficulty	some difficulty	some difficulty	a lot of difficulty	some difficulty	a lot of difficulty	no difficulty	to 149 cm	55-59 kg	yes		studied in the past		studied in the past			none of the above
2016	156	1	80	16 and above	608.57	661.4	respondent	male	married	israel				europe-america	europe-america		economic head of household	jew	jewish					not so well	yes	very bothered	a lot of difficulty	no difficulty	no difficulty	cannot at all	a lot of difficulty	no difficulty	a lot of difficulty	175-179 cm	70-74 kg	yes		studied in the past		studied in the past			ma, or a equivalent degree, including md	in israel	universities	engineering and architecture
2016	156	2	76	16 and above	635.1		spouse	female	married	israel				israel	israel		spouse of economic head of household	jew	jewish					not so well	yes	bothered	a lot of difficulty	no difficulty	no difficulty	a lot of difficulty	no difficulty	some difficulty	no difficulty	155-159 cm	50-54 kg	yes		studied in the past		studied in the past			non-academic post-secondary certificate		academic colleges	education and teacher training			unknown
2016	157	1	67	11-12	368.97	689.4	respondent	male	married	israel				europe-america	europe-america		economic head of household	jew	jewish			not religious, secular		well	yes	bothered	a lot of difficulty	no difficulty	no difficulty	no difficulty	no difficulty	no difficulty	some difficulty	175-179 cm	100-104 kg	yes		studied in the past		studied in the past			secondary school completion certificate
2016	157	2	65	13-15	576.01		spouse	female	married	africa						1961-1971	spouse of economic head of household	jew	jewish					well	no						no difficulty	no difficulty	no difficulty	155-159 cm	55-59 kg	yes		studied in the past		studied in the past			matriculation certificate
2016	158	1	32	13-15	499.15	1046.63	respondent	male	single	israel				israel	israel		economic head of household	jew	jewish			not religious, secular		well	yes	not so bothered	no difficulty	no difficulty	no difficulty	no difficulty	no difficulty	no difficulty	no difficulty	185-189 cm	95-99 kg	yes		currently studying, including vacation		studied in the past			non-academic post-secondary certificate
2016	158	4	33	16 and above	450.94	387.32	spouse	female	single	israel				europe-america	israel		spouse of economic head of household	jew	jewish					very well	yes	not bothered at all					no difficulty	no difficulty	no difficulty	160-164 cm	55-59 kg	yes		studied in the past		studied in the past			ba, or a equivalent degree, including an academic certificate	in israel	universities	engineering and architecture
2016	159	1	50	11-12	485.56	1644.77	respondent	male	married	israel				israel	israel		economic head of household	jew	jewish			religious		well	yes	bothered	no difficulty	no difficulty	no difficulty	no difficulty	no difficulty	no difficulty	some difficulty	170-174 cm	75-79 kg	yes		studied in the past		studied in the past			secondary school completion certificate
2016	159	2	13		435.69		child	female		israel	1	5		israel	israel		other	jew	jewish				1	very well							no difficulty	no difficulty	no difficulty	155-159 cm	85-89 kg	no		currently studying, including vacation			yes	zain
2016	159	3	6		435.69		child	male		israel	1	5		israel	israel		other	jew	jewish				1	very well							no difficulty	no difficulty	no difficulty	to 149 cm	to 44 kg	no	primary school, including vacation				yes	aleph
2016	159	4	9		435.69		child	male		israel	1	5		israel	israel		other	jew	jewish				1	very well							no difficulty	no difficulty	no difficulty	150-154 cm	50-54 kg	no		currently studying, including vacation			yes	dalet
2016	159	5	41	11-12	482.92		spouse	female	married	israel				israel	israel		spouse of economic head of household	jew	jewish					very well	no						no difficulty	no difficulty	no difficulty	165-169 cm	75-79 kg	yes		studied in the past		studied in the past			secondary school completion certificate
2016	160	2	75	16 and above	587.35	899.67	spouse	female	married	israel				europe-america	europe-america		economic head of household	jew	jewish					very well	no						no difficulty	no difficulty	no difficulty	155-159 cm	55-59 kg	yes		studied in the past		studied in the past			non-academic post-secondary certificate
2016	162	1	73	11-12	535.07	1212.14	respondent	male	married	europe-america						1948-1954	economic head of household	jew	jewish			traditional- not so religious		well	no						no difficulty	no difficulty	no difficulty	165-169 cm	60-64 kg	yes		studied in the past		studied in the past			secondary school completion certificate
2016	162	2	73	16 and above	508.28		spouse	female	married	israel				europe-america	europe-america		spouse of economic head of household	jew	jewish					well	yes	not bothered at all					no difficulty	no difficulty	no difficulty	165-169 cm	70-74 kg	yes		studied in the past		studied in the past			non-academic post-secondary certificate		universities	education and teacher training
2016	163	2	69	11-12	449.19		respondent	female	widowed	israel				asia	asia		economic head of household	jew	jewish			not religious, secular		very well	no						no difficulty	no difficulty	no difficulty	160-164 cm	70-74 kg	no		studied in the past		studied in the past			non-academic post-secondary certificate
2016	164	1	80	11-12	502.25	1436.24	respondent	male	married	europe-america						1948-1954	economic head of household	jew	jewish					not so well	yes	bothered	a lot of difficulty	some difficulty	no difficulty	no difficulty	some difficulty	no difficulty	a lot of difficulty	170-174 cm	90-94 kg	yes		studied in the past		studied in the past			secondary school completion certificate
2016	164	2	80	5-8	466.76	1135.4	spouse	female	married	europe-america						1948-1954	spouse of economic head of household	jew	jewish					not so well	yes	very bothered	cannot at all	some difficulty	some difficulty	a lot of difficulty	some difficulty	a lot of difficulty	some difficulty	160-164 cm	60-64 kg	yes		studied in the past		studied in the past			none of the above
2016	166	1	80	16 and above	869.81	874.89	respondent	male	married	europe-america						until 1947	economic head of household	jew	jewish			not religious, secular		well	yes	not bothered at all					some difficulty	no difficulty	some difficulty	170-174 cm	70-74 kg	yes		studied in the past		studied in the past			ma, or a equivalent degree, including md	in israel and abroad		humanities			humanities
2016	166	2	80	16 and above	771.51	920.82	spouse	female	married	israel				europe-america	europe-america		spouse of economic head of household	jew	jewish					very well	yes	not so bothered	no difficulty	no difficulty	no difficulty	some difficulty	some difficulty	no difficulty	no difficulty	155-159 cm	50-54 kg	yes		currently studying, including vacation		studied in the past			ba, or a equivalent degree, including an academic certificate	in israel	universities	languages, literature and regional studies			languages, literature and regional studies
2016	167	1	70	16 and above	1731.48	1675.57	respondent	female	married	israel				europe-america	europe-america		economic head of household	jew	jewish					very well	no						no difficulty	no difficulty	no difficulty	160-164 cm	60-64 kg	yes		studied in the past		studied in the past			ma, or a equivalent degree, including md	in israel	universities	languages, literature and regional studies			languages, literature and regional studies
2016	167	2	75	16 and above	1825.4	2073.87	spouse	male	married	israel				europe-america	europe-america		spouse of economic head of household	jew	jewish					very well	no						no difficulty	no difficulty	no difficulty	170-174 cm	75-79 kg	yes		studied in the past		studied in the past			ba, or a equivalent degree, including an academic certificate	abroad		engineering and architecture
2016	168	1	70	16 and above	577.16	982.99	respondent	female	married	israel				israel	israel		spouse of economic head of household	jew	jewish					very well	no						no difficulty	no difficulty	no difficulty	155-159 cm	65-69 kg	yes		studied in the past		studied in the past			ba, or a equivalent degree, including an academic certificate	in israel	universities	humanities			humanities
2016	168	2	71	16 and above	652.58		spouse	male	married	israel				europe-america	europe-america		economic head of household	jew	jewish					very well	no						no difficulty	no difficulty	no difficulty	180-184 cm	85-89 kg	yes		studied in the past		studied in the past			ba, or a equivalent degree, including an academic certificate	in israel	universities	law			humanities
2016	170	1	67	13-15	624.21		respondent	female	widowed	israel				europe-america	europe-america		economic head of household	jew	jewish			not religious, secular		well	no						no difficulty	no difficulty	no difficulty	170-174 cm	65-69 kg	yes		studied in the past		studied in the past			matriculation certificate
2016	171	1	69	16 and above	517.17	616.03	respondent	female	married	israel				europe-america	europe-america		spouse of economic head of household	jew	jewish					very well	no						no difficulty	no difficulty	no difficulty	165-169 cm	60-64 kg	yes		studied in the past		studied in the past			ma, or a equivalent degree, including md	in israel	academic colleges	humanities			education and teacher training
2016	171	2	71	13-15	656.65	1858.5	spouse	male	married	israel				europe-america	europe-america		economic head of household	jew	jewish					well	no						no difficulty	no difficulty	no difficulty	180-184 cm	80-84 kg	yes		studied in the past		studied in the past			matriculation certificate		universities	social sciences	other		social sciences
2016	172	1	74	16 and above	568.11	1010.75	respondent	female	married	israel				europe-america	europe-america		economic head of household	jew	jewish					well	no						no difficulty	no difficulty	no difficulty	165-169 cm	70-74 kg	yes		currently studying, including vacation		studied in the past			non-academic post-secondary certificate
2016	172	2	75	16 and above	556.44	764.84	spouse	male	married	israel				europe-america	europe-america		spouse of economic head of household	jew	jewish					well	yes	bothered	some difficulty	no difficulty	no difficulty	some difficulty	no difficulty	no difficulty	no difficulty	170-174 cm	85-89 kg	yes		currently studying, including vacation		studied in the past			ma, or a equivalent degree, including md	in israel	universities	social sciences	economy		social sciences
2016	174	1	74	5-8	748.59		respondent	male	married	israel				asia	asia		economic head of household	jew	jewish			religious		well	yes	not so bothered	some difficulty	no difficulty	no difficulty	no difficulty	some difficulty	some difficulty	some difficulty	170-174 cm	80-84 kg	yes		studied in the past		studied in the past			none of the above
2016	174	2	71	11-12	753.25		spouse	female	married	europe-america						1955-1960	spouse of economic head of household	jew	jewish					not so well	yes	very bothered	a lot of difficulty	no difficulty	no difficulty	a lot of difficulty	no difficulty	no difficulty	no difficulty	165-169 cm	75-79 kg	yes		studied in the past		studied in the past			matriculation certificate
2016	175	1	80	5-8	428.23		respondent	female	widowed	europe-america						1996+	economic head of household	jew	jewish			traditional- not so religious		not so well	yes	bothered	a lot of difficulty	some difficulty	no difficulty	a lot of difficulty	some difficulty	some difficulty	some difficulty	170-174 cm	75-79 kg	no		studied in the past		studied in the past			none of the above
2016	176	1	67	16 and above	603.06	680.39	respondent	male	married	israel				israel	europe-america		spouse of economic head of household	jew	jewish			not religious, secular		well	no						no difficulty	no difficulty	some difficulty	175-179 cm	80-84 kg	yes		studied in the past		studied in the past			ba, or a equivalent degree, including an academic certificate	in israel	universities	social sciences	economy		business and management
2016	176	3	65	16 and above	642.33	659.3	spouse	female	married	israel				israel	israel		economic head of household	jew	jewish					not so well	yes	bothered	no difficulty	no difficulty	no difficulty	some difficulty	no difficulty	some difficulty	no difficulty	160-164 cm	80-84 kg	yes		studied in the past		studied in the past			ba, or a equivalent degree, including an academic certificate	in israel	universities	languages, literature and regional studies			languages, literature and regional studies
2016	177	1	73	9-10	569	1075.43	respondent	female	married	israel				europe-america	europe-america		economic head of household	jew	jewish			not religious, secular		not so well	yes	bothered	a lot of difficulty	no difficulty	no difficulty	some difficulty	no difficulty	no difficulty	no difficulty	170-174 cm	refuse to answer	yes		studied in the past		studied in the past			none of the above
2016	177	2	77	5-8	612.26	1283.73	spouse	male	married	asia						until 1947	spouse of economic head of household	jew	jewish					not so well	yes	very bothered	no difficulty	some difficulty	no difficulty	a lot of difficulty	a lot of difficulty	some difficulty	some difficulty	175-179 cm	unknown	yes		studied in the past		studied in the past			none of the above
2016	178	1	77	13-15	789.16	2014.17	respondent	female	widowed	europe-america						1948-1954	economic head of household	jew	jewish			traditional- not so religious		not so well	yes	bothered	a lot of difficulty	a lot of difficulty	cannot at all	cannot at all	some difficulty	a lot of difficulty	no difficulty	155-159 cm	60-64 kg	yes		studied in the past		studied in the past			non-academic post-secondary certificate
2016	179	1	80	5-8	694.75	1303.62	respondent	female	widowed	asia						until 1947	other	jew	jewish			religious		well	no						no difficulty	no difficulty	some difficulty	150-154 cm	60-64 kg	yes		studied in the past		studied in the past			none of the above
2016	179	3	46	13-15	780.14		child	female	married	israel				israel	asia		economic head of household	jew	jewish					well	yes	not bothered at all					no difficulty	no difficulty	no difficulty	155-159 cm	50-54 kg	no		currently studying, including vacation		studied in the past			non-academic post-secondary certificate
2016	179	4	10		700.59		grandchild	female		israel		3		israel	israel		other	jew	jewish				3	well							some difficulty	no difficulty	no difficulty	150-154 cm	to 44 kg	no		currently studying, including vacation			yes	gimel
2016	179	5	6		700.59		grandchild	female		israel		3		israel	israel		other	jew	jewish				3	well							no difficulty	no difficulty	no difficulty	to 149 cm	to 44 kg	no	kindergarten
2016	180	1	76	11-12	502.25	1293.1	respondent	male	married	europe-america						1948-1954	economic head of household	jew	jewish			traditional- not so religious		well	yes	not bothered at all					some difficulty	no difficulty	some difficulty	175-179 cm	90-94 kg	yes		studied in the past		studied in the past			secondary school completion certificate
2016	180	2	70	11-12	466.76	939.37	spouse	female	married	europe-america						1948-1954	spouse of economic head of household	jew	jewish					not so well	yes	not bothered at all					no difficulty	no difficulty	no difficulty	160-164 cm	70-74 kg	yes		studied in the past		studied in the past			none of the above
2016	181	1	70	11-12	664.55	895.35	respondent	female	widowed	israel				asia	asia		economic head of household	jew	jewish			not religious, secular		very well	no						no difficulty	no difficulty	no difficulty	160-164 cm	60-64 kg	yes		studied in the past		studied in the past			secondary school completion certificate
2016	182	1	71	16 and above	397.02	786.32	respondent	female	married	europe-america						1948-1954	economic head of household	jew	jewish			not religious, secular		very well	no						no difficulty	no difficulty	no difficulty	160-164 cm	80-84 kg	yes		studied in the past		studied in the past			non-academic post-secondary certificate
2016	182	2	71	11-12	446.96	996.51	spouse	male	married	israel				europe-america	europe-america		spouse of economic head of household	jew	jewish					very well	no						no difficulty	no difficulty	no difficulty	170-174 cm	95-99 kg	yes		studied in the past		studied in the past			none of the above
2016	186	1	68	16 and above	468.56		respondent	male	married	israel				europe-america	europe-america		economic head of household	jew	jewish			not religious, secular		well	no						no difficulty	no difficulty	no difficulty	170-174 cm	80-84 kg	yes		studied in the past		studied in the past			ba, or a equivalent degree, including an academic certificate	in israel	universities	engineering and architecture
2016	186	2	67	16 and above	714.58		spouse	female	married	israel				europe-america	europe-america		spouse of economic head of household	jew	jewish					well	no						no difficulty	no difficulty	no difficulty	165-169 cm	80-84 kg	yes		studied in the past		studied in the past			ma, or a equivalent degree, including md	in israel	universities	engineering and architecture
2016	187	1	56	13-15	438.95		respondent	male	single	israel				europe-america	europe-america		economic head of household	jew	jewish			not religious, secular		well	no						no difficulty	no difficulty	no difficulty	175-179 cm	80-84 kg	yes		studied in the past		studied in the past			ba, or a equivalent degree, including an academic certificate	in israel	colleges for teacher education	education and teacher training			unknown
2016	190	1	80	11-12	466.76		respondent	female	widowed	europe-america						1980-1989	economic head of household	jew	jewish			not religious, secular		not so well	yes	not so bothered	no difficulty	no difficulty	no difficulty	no difficulty	no difficulty	no difficulty	no difficulty	155-159 cm	60-64 kg	no		studied in the past		studied in the past			matriculation certificate
2016	191	2	80	16 and above	462.29	821.07	respondent	male	widowed	europe-america						1955-1960	economic head of household	jew	jewish			not religious, secular		well	yes	very bothered	a lot of difficulty	no difficulty	no difficulty	some difficulty	some difficulty	no difficulty	no difficulty	unknown	65-69 kg	yes		studied in the past		studied in the past			ba, or a equivalent degree, including an academic certificate	in israel	universities	art, crafts and applied arts			languages, literature and regional studies
2016	193	1	58	13-15	1164.29		respondent	male	married	europe-america						1961-1971	economic head of household	other	other	without religion (atheist)				well	yes	not bothered at all					no difficulty	no difficulty	no difficulty	185-189 cm	85-89 kg	yes		studied in the past		studied in the past			ba, or a equivalent degree, including an academic certificate	in israel	universities	physical sciences
2016	193	2	57	16 and above	1257.73		spouse	female	married	israel				israel	israel		spouse of economic head of household	other	other	without religion (atheist)				well	yes	bothered	some difficulty	some difficulty	some difficulty	some difficulty	no difficulty	no difficulty	no difficulty	160-164 cm	50-54 kg	yes		studied in the past		studied in the past			ma, or a equivalent degree, including md	in israel	universities	engineering and architecture
2016	194	2	41	13-15	349.06	720.99	respondent	male	single	israel				israel	israel		economic head of household	jew	jewish			not religious, secular		very well	no						no difficulty	no difficulty	no difficulty	160-164 cm	85-89 kg	yes		studied in the past		studied in the past			secondary school completion certificate
2016	196	1	76	13-15	1469.27	1980.43	respondent	male	married	europe-america						1961-1971	spouse of economic head of household	jew	jewish			not religious, secular		not so well	no						some difficulty	no difficulty	no difficulty	165-169 cm	90-94 kg	yes		studied in the past		studied in the past			matriculation certificate
2016	196	2	70	11-12	1395.69		spouse	female	married	israel				israel	israel		economic head of household	jew	jewish					well	yes	bothered	some difficulty	no difficulty	no difficulty	no difficulty	no difficulty	no difficulty	no difficulty	155-159 cm	70-74 kg	yes		studied in the past		studied in the past			secondary school completion certificate
2016	197	1	70	16 and above	569.48	492.41	respondent	female	widowed	israel				asia	israel		economic head of household	jew	jewish			traditional- not so religious		not so well	yes	not bothered at all					no difficulty	no difficulty	no difficulty	160-164 cm	75-79 kg	yes		studied in the past		studied in the past			ma, or a equivalent degree, including md	in israel	universities	paramedical
2016	198	1	71	16 and above	606.04	2643.02	respondent	female	married	europe-america						1948-1954	economic head of household	jew	jewish			not religious, secular		well	no						no difficulty	no difficulty	no difficulty	155-159 cm	65-69 kg	yes		studied in the past		studied in the past			non-academic post-secondary certificate
2016	198	2	72	16 and above	511.17	774.64	spouse	male	married	israel				europe-america	europe-america		spouse of economic head of household	jew	jewish					not so well	yes	bothered	no difficulty	no difficulty	no difficulty	no difficulty	no difficulty	no difficulty	no difficulty	185-189 cm	80-84 kg	yes		studied in the past		studied in the past			ma, or a equivalent degree, including md	in israel	universities	social sciences	other		biological sciences
2016	200	1	77	5-8	518.14	1174.69	respondent	female	widowed	asia						1948-1954	economic head of household	jew	jewish			not religious, secular		not well at all	yes	very bothered	cannot at all	cannot at all	cannot at all	cannot at all	no difficulty	some difficulty	a lot of difficulty	unknown	unknown	yes		studied in the past		studied in the past			secondary school completion certificate
2016	201	1	70	13-15	738.31	504.44	respondent	male	married	israel				israel	israel		economic head of household	jew	jewish					very well	no						no difficulty	no difficulty	some difficulty	160-164 cm	70-74 kg	yes		studied in the past		studied in the past			non-academic post-secondary certificate
2016	201	2	70	13-15	686.13	589.92	spouse	female	married	israel				asia	asia		spouse of economic head of household	jew	jewish					very well	no						no difficulty	no difficulty	no difficulty	160-164 cm	75-79 kg	yes		studied in the past		studied in the past			non-academic post-secondary certificate		non academic institution	business and management		accounting
2016	202	1	68	13-15	397.02		respondent	female	married	israel				israel	israel		spouse of economic head of household	jew	jewish					very well	no						no difficulty	no difficulty	no difficulty	160-164 cm	55-59 kg	yes		studied in the past		studied in the past			secondary school completion certificate
2016	202	2	68	11-12	479.36		spouse	male	married	europe-america						1955-1960	economic head of household	jew	jewish					very well	no						no difficulty	no difficulty	no difficulty	180-184 cm	80-84 kg	yes		studied in the past		studied in the past			none of the above
2016	205	1	69	16 and above	2162.07	3516.42	respondent	female	separated	israel				europe-america	europe-america		economic head of household	jew	jewish			not religious, secular		very well	no						no difficulty	no difficulty	no difficulty	155-159 cm	60-64 kg	yes		studied in the past		studied in the past			non-academic post-secondary certificate
2016	206	1	73	13-15	611.61		respondent	female	married	israel				europe-america	europe-america		economic head of household	jew	jewish			not religious, secular		well	no						no difficulty	some difficulty	no difficulty	165-169 cm	60-64 kg	no		studied in the past		studied in the past			non-academic post-secondary certificate
2016	207	1	68	16 and above	1399.31	1417.17	respondent	male	married	europe-america						1948-1954	economic head of household	jew	jewish			not religious, secular		very well	no						some difficulty	no difficulty	no difficulty	170-174 cm	85-89 kg	yes		studied in the past		studied in the past			ma, or a equivalent degree, including md	in israel	universities	medicine
2016	207	2	67	16 and above	1157.26		spouse	female	married	israel				europe-america	europe-america		spouse of economic head of household	jew	jewish					well	yes	bothered	a lot of difficulty	no difficulty	no difficulty	no difficulty	no difficulty	no difficulty	no difficulty	160-164 cm	70-74 kg	yes		studied in the past		studied in the past			ma, or a equivalent degree, including md	in israel	universities	education and teacher training
2016	208	1	78	13-15	345.09	555.09	respondent	female	married	israel				europe-america	europe-america		economic head of household	jew	jewish					well	yes	not so bothered	some difficulty	no difficulty	no difficulty	some difficulty	no difficulty	no difficulty	some difficulty	unknown	unknown	yes		studied in the past		studied in the past			secondary school completion certificate
2016	208	2	77	11-12	364.21		spouse	male	married	israel				europe-america	europe-america		spouse of economic head of household	jew	jewish					not so well	yes	bothered	some difficulty	no difficulty	no difficulty	no difficulty	no difficulty	no difficulty	some difficulty	170-174 cm	70-74 kg	yes		studied in the past		studied in the past			secondary school completion certificate
2016	209	1	80	16 and above	1269.98	2284.51	respondent	female	married	israel				europe-america	europe-america		economic head of household	jew	jewish			not religious, secular		well	no						no difficulty	no difficulty	no difficulty	155-159 cm	50-54 kg	yes		studied in the past		studied in the past			non-academic post-secondary certificate
2016	209	2	79	11-12	1336.93	2504.04	spouse	male	married	israel				europe-america	europe-america		spouse of economic head of household	jew	jewish					well	no						no difficulty	no difficulty	some difficulty	165-169 cm	70-74 kg	yes		studied in the past		studied in the past			secondary school completion certificate
2016	211	1	36	16 and above	1767.06	3110.66	respondent	male	married	israel				israel	israel		economic head of household	other	other	without religion (atheist)				very well	no						no difficulty	no difficulty	no difficulty	170-174 cm	80-84 kg	yes		studied in the past		studied in the past			non-academic post-secondary certificate
2016	211	2	46	16 and above	1628.65		spouse	female	married	europe-america						1990-1995	spouse of economic head of household	jew	jewish					well	no						no difficulty	no difficulty	no difficulty	165-169 cm	60-64 kg	yes		studied in the past		studied in the past			ma, or a equivalent degree, including md	abroad		engineering and architecture
2016	211	3	9		1585.15	1729.5	child	male		israel	1	2		israel	europe-america		other	jew	jewish				1	very well							no difficulty	no difficulty	no difficulty	unknown	unknown	no		currently studying, including vacation			yes	gimel
2016	211	6	20	11-12	1589.21		child	female	single	israel				europe-america	europe-america		other	jew	jewish					very well	yes	very bothered	no difficulty	no difficulty	no difficulty	no difficulty	a lot of difficulty	no difficulty	no difficulty	170-174 cm	unknown	no		studied in the past		studied in the past			matriculation certificate
2016	211	7	3		1585.15		child	female		israel	1	2		israel	europe-america		other	jew	jewish				1	very well								no difficulty	no difficulty	unknown	unknown	no			in framework, including vacation
2016	212	1	70	13-15	326.23	285.01	respondent	male	divorced	israel				europe-america	europe-america		economic head of household	jew	jewish			not religious, secular		well	no						no difficulty	no difficulty	no difficulty	165-169 cm	90-94 kg	yes		studied in the past		studied in the past			secondary school completion certificate		universities	business and management		6
2016	212	2	67	13-15	298.31	468.27	spouse	female	widowed	europe-america						1948-1954	spouse of economic head of household	jew	jewish					very well	no						no difficulty	no difficulty	no difficulty	160-164 cm	85-89 kg	yes		studied in the past		studied in the past			non-academic post-secondary certificate
2016	213	2	71	16 and above	516.37	941.86	respondent	female	married	europe-america						1948-1954	economic head of household	jew	jewish					well	yes	not bothered at all					no difficulty	no difficulty	no difficulty	160-164 cm	60-64 kg	yes		studied in the past		studied in the past			phd, or a equivalent degree	in israel	universities	languages, literature and regional studies			education and teacher training
2016	213	3	73	16 and above	556.44	1022.83	spouse	male	married	asia						1948-1954	spouse of economic head of household	jew	jewish					well	yes	not bothered at all					no difficulty	no difficulty	no difficulty	170-174 cm	70-74 kg	yes		studied in the past		studied in the past			phd, or a equivalent degree	in israel	universities	humanities			languages, literature and regional studies
2016	214	1	65	16 and above	517.06	1297.95	respondent	female	single	israel				europe-america	europe-america		economic head of household	jew	jewish			not religious, secular		very well	no						no difficulty	no difficulty	no difficulty	175-179 cm	75-79 kg	yes		studied in the past		studied in the past			matriculation certificate
2016	215	1	80	13-15	805.29	1034.35	respondent	male	widowed	israel				europe-america	europe-america		economic head of household	jew	jewish			not religious, secular		well	yes	not so bothered	no difficulty	no difficulty	no difficulty	no difficulty	some difficulty	some difficulty	some difficulty	175-179 cm	80-84 kg	yes		studied in the past		studied in the past			non-academic post-secondary certificate		non academic institution	unknown			unknown
2016	216	1	73	16 and above	862.67	1171.23	respondent	female	widowed	israel				europe-america	europe-america		economic head of household	jew	jewish			not religious, secular		well	yes	bothered	some difficulty	no difficulty	no difficulty	some difficulty	no difficulty	no difficulty	no difficulty	160-164 cm	75-79 kg	yes		studied in the past		studied in the past			non-academic post-secondary certificate		universities	biological sciences
2016	218	1	68	5-8	368.74	1149.88	respondent	female	married	israel				africa	africa		economic head of household	jew	jewish			traditional- not so religious		very well	no						no difficulty	no difficulty	no difficulty	unknown	70-74 kg	yes		studied in the past		studied in the past			none of the above
2016	218	2	70	5-8	353.35	558.67	spouse	male	married	asia						1948-1954	spouse of economic head of household	jew	jewish					well	no						no difficulty	some difficulty	no difficulty	175-179 cm	70-74 kg	yes		studied in the past		studied in the past			none of the above
2016	220	5	68	16 and above	771.42		respondent	male	married	israel				europe-america	europe-america		economic head of household	jew	jewish			not religious, secular		very well	yes	not bothered at all					no difficulty	no difficulty	no difficulty	175-179 cm	75-79 kg	no		studied in the past		studied in the past			ba, or a equivalent degree, including an academic certificate	in israel	universities	business and management		accounting	business and management
2016	220	6	64	16 and above	731.73		spouse	female	married	israel				europe-america	europe-america		spouse of economic head of household	jew	jewish					very well	yes	bothered	no difficulty	no difficulty	no difficulty	some difficulty	no difficulty	no difficulty	no difficulty	160-164 cm	unknown	no		studied in the past		studied in the past			ba, or a equivalent degree, including an academic certificate	in israel	colleges for teacher education	education and teacher training			business and management
2016	221	1	80	0.5-4	547.65	1573.52	respondent	male	widowed	asia						1948-1954	economic head of household	jew	jewish			traditional-religious		not well at all	yes	very bothered	a lot of difficulty	some difficulty	no difficulty	a lot of difficulty	some difficulty	no difficulty	some difficulty	170-174 cm	75-79 kg	yes		studied in the past		studied in the past			none of the above
2016	222	1	43	11-12	775.71	994.46	respondent	female	married	israel				asia	asia		spouse of economic head of household	jew	jewish					very well	no						no difficulty	no difficulty	no difficulty	170-174 cm	55-59 kg	yes		studied in the past		studied in the past			secondary school completion certificate
2016	222	2	48	13-15	902.7	1494.16	spouse	male	married	israel				asia	israel		economic head of household	jew	jewish					very well	no						no difficulty	no difficulty	no difficulty	165-169 cm	70-74 kg	yes		studied in the past		studied in the past			secondary school completion certificate
2016	222	3	9		782.84	1050.05	child	female		israel	2	1		israel	israel		other	jew	jewish				2	very well							no difficulty	no difficulty	no difficulty	to 149 cm	to 44 kg	no		currently studying, including vacation			yes	dalet
2016	222	4	7		782.84	1050.05	child	male		israel	2	1		israel	israel		other	jew	jewish				2	very well							no difficulty	no difficulty	no difficulty	to 149 cm	to 44 kg	no	primary school, including vacation				yes	aleph
2016	222	5	80		898.92	816.46	spouse's parent	male	widowed	asia						until 1947	other	jew	jewish					well	no						no difficulty	no difficulty	no difficulty	165-169 cm	80-84 kg	no		never studied
2016	222	6	3		782.84		child	male		israel	2	1		israel	israel		other	jew	jewish				2	very well								no difficulty	no difficulty	to 149 cm	to 44 kg	no			not in framework
2016	223	1	31	16 and above	409.63	681.4	respondent	female	married	israel				israel	israel		spouse of economic head of household	jew	jewish			not religious, secular		very well	no						no difficulty	some difficulty	no difficulty	150-154 cm	55-59 kg	yes		studied in the past		studied in the past			ba, or a equivalent degree, including an academic certificate	in israel	academic colleges	art, crafts and applied arts
2016	223	3	34	16 and above	463.45	813.35	spouse	male	married	israel				israel	israel		economic head of household	jew	jewish					very well	no						some difficulty	no difficulty	no difficulty	180-184 cm	70-74 kg	yes		studied in the past		studied in the past			ba, or a equivalent degree, including an academic certificate	in israel	academic colleges	art, crafts and applied arts
2016	223	4	0		445.29		child	male		israel	3	1		israel	israel		other	jew	jewish				1	well								no difficulty	no difficulty	to 149 cm	to 44 kg	no			not in framework
2016	225	2	66	13-15	854.47	1053.32	respondent	female	married	israel				europe-america	europe-america		spouse of economic head of household	jew	jewish			not religious, secular		well	yes	bothered	some difficulty	no difficulty	no difficulty	no difficulty	some difficulty	no difficulty	some difficulty	160-164 cm	55-59 kg	yes		studied in the past		studied in the past			non-academic post-secondary certificate
2016	225	3	66	13-15	964.72	2102.9	spouse	male	married	israel				europe-america	europe-america		economic head of household	jew	jewish					well	yes	not so bothered	no difficulty	no difficulty	no difficulty	no difficulty	some difficulty	no difficulty	some difficulty	170-174 cm	75-79 kg	yes		studied in the past		studied in the past			non-academic post-secondary certificate
2016	226	2	66		359	1090.43	respondent	male	married	israel				israel	asia		economic head of household	jew	jewish			religious		very well	no						no difficulty	no difficulty	no difficulty	175-179 cm	75-79 kg	yes		studied in the past		studied in the past			none of the above
2016	226	3	63	9-10	317.97	737.64	spouse	female	married	israel				asia	israel		spouse of economic head of household	jew	jewish					very well	no						no difficulty	no difficulty	no difficulty	160-164 cm	65-69 kg	yes		studied in the past		studied in the past			none of the above
2016	229	1	39	13-15	1331.21	1612.15	respondent	female	single	europe-america						1980-1989	economic head of household	jew	jewish			not religious, secular		very well	no						no difficulty	no difficulty	no difficulty	150-154 cm	80-84 kg	yes		studied in the past		studied in the past			non-academic post-secondary certificate
2016	229	2	8		1196.4	1702.28	child	male		israel		1		israel	europe-america		other	jew	jewish				1	very well							no difficulty	no difficulty	no difficulty	to 149 cm	to 44 kg	no		currently studying, including vacation			no	dalet
2016	229	3	10		1196.4	1702.28	child	male		israel		1		israel	europe-america		other	jew	jewish				1	very well							no difficulty	no difficulty	no difficulty	to 149 cm	to 44 kg	no		currently studying, including vacation			no	hey
2016	229	6	4		1196.4	1702.28	child	female		israel		1		israel	europe-america		other	jew	jewish				1	very well								no difficulty	no difficulty	to 149 cm	to 44 kg	no			not in framework
2016	229	7	67	16 and above	1160.44	1440.51	parent	female	widowed	israel				africa	africa		other	jew	jewish					not so well	yes	bothered	some difficulty	no difficulty	no difficulty	some difficulty	no difficulty	no difficulty	no difficulty	160-164 cm	60-64 kg	yes		studied in the past		studied in the past			ma, or a equivalent degree, including md	abroad		paramedical
2016	230	1	44	16 and above	1555.64	1341.84	respondent	male	married	israel				europe-america	europe-america		economic head of household	jew	jewish			not religious, secular		very well	no						no difficulty	no difficulty	no difficulty	175-179 cm	80-84 kg	yes		studied in the past		studied in the past			ba, or a equivalent degree, including an academic certificate	in israel	universities	social sciences	political science
2016	230	2	41	16 and above	1705.84	1925.69	spouse	female	married	israel				israel	israel		spouse of economic head of household	jew	jewish					very well	no						no difficulty	no difficulty	no difficulty	160-164 cm	55-59 kg	yes		studied in the past		studied in the past			matriculation certificate		universities	business and management		6
2016	230	3	7		1533.1	2033.35	child	female		israel	1	2		israel	israel		other	jew	jewish				1	very well							no difficulty	no difficulty	no difficulty	to 149 cm	to 44 kg	no	primary school, including vacation				yes	bet
2016	230	4	2		1533.1		child	female		israel	1	2		israel	israel		other	jew	jewish				1	very well								no difficulty	no difficulty	to 149 cm	to 44 kg	no			in framework, including vacation
2016	233	1	73	9-10	668.58	990.88	respondent	male	married	israel				asia	israel		economic head of household	jew	jewish			religious		very well	no						no difficulty	no difficulty	no difficulty	170-174 cm	70-74 kg	yes		studied in the past		studied in the past			secondary school completion certificate
2016	233	2	73	5-8	635.1	957.98	spouse	female	married	israel				asia	asia		spouse of economic head of household	jew	jewish					well	yes	bothered	a lot of difficulty	no difficulty	no difficulty	some difficulty	no difficulty	some difficulty	some difficulty	150-154 cm	70-74 kg	yes		studied in the past		studied in the past			none of the above
2016	234	1	71	16 and above	608.47	691.29	respondent	male	married	israel				asia	asia		spouse of economic head of household	jew	jewish					very well	no						no difficulty	no difficulty	no difficulty	170-174 cm	70-74 kg	yes		studied in the past		studied in the past			phd, or a equivalent degree	in israel	universities	social sciences	psychology		languages, literature and regional studies
2016	234	2	70	13-15	648.09	982.99	spouse	female	married	israel				europe-america	europe-america		economic head of household	jew	jewish					very well	no						no difficulty	no difficulty	no difficulty	160-164 cm	65-69 kg	yes		studied in the past		studied in the past			ba, or a equivalent degree, including an academic certificate	in israel	universities	languages, literature and regional studies			languages, literature and regional studies
2016	235	1	80	0.5-4	839.74		respondent	male	widowed	europe-america						until 1947	economic head of household	jew	jewish			traditional-religious		not well at all	yes	bothered	a lot of difficulty	a lot of difficulty	a lot of difficulty	cannot at all	a lot of difficulty	a lot of difficulty	a lot of difficulty	165-169 cm	95-99 kg	no		studied in the past		studied in the past			none of the above
2016	238	1	69	11-12	866.71	1188.33	respondent	female	widowed	asia						1955-1960	economic head of household	jew	jewish			not religious, secular		well	no						no difficulty	no difficulty	no difficulty	165-169 cm	70-74 kg	yes		studied in the past		studied in the past			secondary school completion certificate
2016	238	3	32	13-15	806.96		child	female	single	israel				israel	asia		other	jew	jewish					very well	no						no difficulty	no difficulty	no difficulty	175-179 cm	50-54 kg	yes		studied in the past		studied in the past			matriculation certificate		academic colleges	business and management		business administration
2016	239	1	69	13-15	662.32	785.14	respondent	female	married	israel				europe-america	europe-america		economic head of household	jew	jewish			not religious, secular		well	yes	bothered	no difficulty	no difficulty	no difficulty	no difficulty	some difficulty	some difficulty	no difficulty	160-164 cm	65-69 kg	yes		studied in the past		studied in the past			non-academic post-secondary certificate
2016	239	2	69	16 and above	648.72	425.6	spouse	male	married	israel				europe-america	europe-america		spouse of economic head of household	jew	jewish					well	no						some difficulty	no difficulty	no difficulty	180-184 cm	80-84 kg	yes		studied in the past		studied in the past			ba, or a equivalent degree, including an academic certificate	in israel	universities	social sciences	other
2016	240	1	65	16 and above	497.7	966.43	respondent	female	married	asia						1955-1960	economic head of household	jew	jewish			not religious, secular		very well	no						no difficulty	no difficulty	no difficulty	155-159 cm	65-69 kg	yes		studied in the past		studied in the past			matriculation certificate		universities	social sciences	other
2016	240	2	68	16 and above	569.57		spouse	male	married	europe-america						1948-1954	spouse of economic head of household	jew	jewish					not so well	yes	very bothered	some difficulty	no difficulty	no difficulty	some difficulty	some difficulty	no difficulty	some difficulty	175-179 cm	85-89 kg	yes		studied in the past		studied in the past			non-academic post-secondary certificate
2016	241	2	78	13-15	634.99		spouse	female	married	israel				europe-america	europe-america		economic head of household	jew	jewish					well	no						no difficulty	some difficulty	some difficulty	160-164 cm	60-64 kg	no		studied in the past		studied in the past			secondary school completion certificate
2016	243	1	67	16 and above	184.86	168.56	respondent	female	divorced	israel				europe-america	europe-america		economic head of household	jew	jewish			not religious, secular		very well	no						no difficulty	no difficulty	no difficulty	160-164 cm	60-64 kg	yes		currently studying, including vacation		studied in the past			non-academic post-secondary certificate		universities	art, crafts and applied arts
2016	245	1	35	16 and above	609.82	1445.31	respondent	female	single	israel				asia	africa		economic head of household	jew	jewish					very well	no						some difficulty	some difficulty	some difficulty	155-159 cm	70-74 kg	yes		studied in the past		studied in the past			secondary school completion certificate
2016	245	2	75	5-8	628.46	801.06	parent	female	widowed	africa						1948-1954	other	jew	jewish					not well at all	yes	very bothered	a lot of difficulty	some difficulty	no difficulty	cannot at all	some difficulty	a lot of difficulty	no difficulty	150-154 cm	100-104 kg	yes		studied in the past		studied in the past			none of the above
2016	246	1	43	5-8	347.78		spouse	female	widowed	asia						1996+	economic head of household	other	other	other religion				very well	no						no difficulty	no difficulty	no difficulty	160-164 cm	60-64 kg	no		studied in the past		studied in the past			none of the above
2016	246	2	61	11-12	349.68	748.15	respondent	male	divorced	israel				asia	israel		spouse of economic head of household	jew	jewish			not religious, secular		very well	no						no difficulty	no difficulty	no difficulty	180-184 cm	95-99 kg	yes		studied in the past		studied in the past			none of the above
2016	247	1	80	0.5-4	797.69	1796.94	respondent	female	married	israel				asia	asia		economic head of household	jew	jewish					not well at all	yes	very bothered	a lot of difficulty	some difficulty	some difficulty	cannot at all	no difficulty	a lot of difficulty	some difficulty	160-164 cm	70-74 kg	yes		studied in the past		studied in the past			none of the above
2016	247	2	80	9-10	839.74	1969.61	spouse	male	married	israel				israel	israel		spouse of economic head of household	jew	jewish					well	yes	bothered	a lot of difficulty	no difficulty	no difficulty	a lot of difficulty	some difficulty	some difficulty	some difficulty	165-169 cm	90-94 kg	yes		studied in the past		studied in the past			secondary school completion certificate
2016	248	1	36	13-15	480.1		respondent	male	single	israel				asia	israel		economic head of household	jew	jewish					very well	no						no difficulty	no difficulty	no difficulty	175-179 cm	65-69 kg	no		studied in the past		studied in the past			non-academic post-secondary certificate
2016	248	2	71	16 and above	417.73		parent	female	married	israel				asia	asia		other	jew	jewish					not well at all	yes	bothered	no difficulty	no difficulty	no difficulty	some difficulty	no difficulty	no difficulty	no difficulty	155-159 cm	45-49 kg	no		studied in the past		studied in the past			ba, or a equivalent degree, including an academic certificate	in israel	universities	education and teacher training
2016	248	3	75	13-15	494.54		parent	male	married	asia						1948-1954	other	jew	jewish					very well	no						some difficulty	no difficulty	no difficulty	165-169 cm	65-69 kg	no		studied in the past		studied in the past			non-academic post-secondary certificate
2016	250	1	66	11-12	601.43	473.67	respondent	female	married	israel				africa	africa		spouse of economic head of household	jew	jewish			not religious, secular		well	no						no difficulty	no difficulty	no difficulty	170-174 cm	85-89 kg	yes		studied in the past		studied in the past			secondary school completion certificate
2016	250	2	71	9-10	738.55	774.86	spouse	male	married	israel				asia	asia		economic head of household	jew	jewish					well	no						no difficulty	no difficulty	no difficulty	175-179 cm	85-89 kg	yes		studied in the past		studied in the past			none of the above
2016	251	1	70	11-12	446.96		respondent	male	married	israel				asia	asia		economic head of household	jew	jewish			not religious, secular		not so well	yes	very bothered	some difficulty	no difficulty	no difficulty	a lot of difficulty	no difficulty	no difficulty	no difficulty	170-174 cm	100-104 kg	yes		studied in the past		studied in the past			secondary school completion certificate
2016	253	1	80	11-12	732.96	1324.16	respondent	female	widowed	asia						until 1947	economic head of household	jew	jewish			traditional- not so religious		not so well	yes	bothered	some difficulty	no difficulty	some difficulty	a lot of difficulty	some difficulty	some difficulty	some difficulty	unknown	55-59 kg	yes		studied in the past		studied in the past			secondary school completion certificate
2016	254	1	80	5-8	800.09	1802.33	respondent	female	widowed	asia						1980-1989	economic head of household	jew	jewish			religious		not so well	yes	bothered	a lot of difficulty	a lot of difficulty	a lot of difficulty	cannot at all	some difficulty	no difficulty	a lot of difficulty	unknown	unknown	yes		studied in the past		studied in the past			non-academic post-secondary certificate
2016	255	1	74	5-8	408.98		respondent	male	married	israel				israel	israel		economic head of household	jew	jewish			traditional- not so religious		not well at all	yes	very bothered	some difficulty	some difficulty	some difficulty	a lot of difficulty	some difficulty	no difficulty	no difficulty	160-164 cm	80-84 kg	yes		studied in the past		studied in the past			none of the above
2016	255	2	70	11-12	380.07		spouse	female	married	israel				israel	israel		spouse of economic head of household	jew	jewish					not well at all	yes	bothered	no difficulty	no difficulty	no difficulty	a lot of difficulty	some difficulty	no difficulty	a lot of difficulty	160-164 cm	90-94 kg	yes		studied in the past		studied in the past			secondary school completion certificate
2016	256	1	69	11-12	626.54	896.55	respondent	female	widowed	israel				asia	europe-america		economic head of household	jew	jewish			not religious, secular		well	no						some difficulty	no difficulty	no difficulty	155-159 cm	50-54 kg	yes		studied in the past		studied in the past			secondary school completion certificate
2016	258	1	71	11-12	512.74	633.86	respondent	female	divorced	israel				asia	europe-america		economic head of household	jew	jewish			not religious, secular		well	yes	bothered	some difficulty	no difficulty	no difficulty	no difficulty	no difficulty	a lot of difficulty	no difficulty	160-164 cm	70-74 kg	yes		studied in the past		studied in the past			secondary school completion certificate
2016	259	1	65	16 and above	591.27	689.54	respondent	male	married	israel				europe-america	europe-america		economic head of household	jew	jewish			not religious, secular		very well	no						no difficulty	no difficulty	no difficulty	170-174 cm	80-84 kg	yes		studied in the past		studied in the past			non-academic post-secondary certificate
2016	259	2	64	16 and above	522.37	405.15	spouse	female	married	israel				europe-america	europe-america		spouse of economic head of household	jew	jewish					very well	no						no difficulty	no difficulty	no difficulty	155-159 cm	65-69 kg	yes		studied in the past		studied in the past			non-academic post-secondary certificate
2016	264	1	69	16 and above	869.81	944.78	respondent	male	married	israel				europe-america	europe-america		economic head of household	jew	jewish					well	yes	very bothered	no difficulty	no difficulty	no difficulty	no difficulty	no difficulty	no difficulty	no difficulty	175-179 cm	80-84 kg	yes		studied in the past		studied in the past			ma, or a equivalent degree, including md	in israel	universities	business and management		6
2016	264	2	69	16 and above	771.51	595.01	spouse	female	married	europe-america						1948-1954	spouse of economic head of household	jew	jewish					not so well	yes	very bothered	a lot of difficulty	no difficulty	no difficulty	a lot of difficulty	no difficulty	no difficulty	no difficulty	155-159 cm	55-59 kg	yes		studied in the past		studied in the past			ma, or a equivalent degree, including md	in israel	universities	mathematics, statistics and computer science
2016	266	1	40	16 and above	883.95	1352.21	respondent	male	married	israel				israel	israel		economic head of household	jew	jewish					very well	no						no difficulty	no difficulty	no difficulty	175-179 cm	80-84 kg	yes		studied in the past		studied in the past			ma, or a equivalent degree, including md	in israel and abroad		mathematics, statistics and computer science			business and management
2016	266	2	39	16 and above	877.88	798.36	spouse	female	married	israel				israel	israel		spouse of economic head of household	jew	jewish					very well	no						no difficulty	no difficulty	no difficulty	160-164 cm	60-64 kg	yes		studied in the past		studied in the past			ma, or a equivalent degree, including md	in israel and abroad		social sciences	economy		business and management
2016	266	3	4		871.38	1604.54	child	female		israel	1	2		israel	israel		other	jew	jewish				2	very well								no difficulty	no difficulty	to 149 cm	to 44 kg	no			in framework, including vacation
2016	266	6	10		871.38	1604.54	child	male		europe-america	1	2		israel	israel		other	jew	jewish				2	very well							no difficulty	no difficulty	no difficulty	to 149 cm	to 44 kg	no		currently studying, including vacation			yes	hey
2016	266	7	7		871.38	1604.54	child	male		europe-america	1	2		israel	israel		other	jew	jewish				2	very well							no difficulty	no difficulty	no difficulty	to 149 cm	to 44 kg	no	primary school, including vacation				yes	bet
2016	267	1	59	13-15	594.9	981.25	respondent	female	divorced	israel				asia	israel		economic head of household	jew	jewish			not religious, secular		well	no						no difficulty	no difficulty	no difficulty	155-159 cm	55-59 kg	yes		studied in the past		studied in the past			secondary school completion certificate
2016	268	1	78	11-12	529.89	854.25	respondent	female	widowed	israel				asia	asia		economic head of household	jew	jewish			traditional-religious		well	no						no difficulty	no difficulty	no difficulty	165-169 cm	70-74 kg	yes		studied in the past		studied in the past			secondary school completion certificate
2016	269	1	69	11-12	1243.76	1157.78	respondent	male	married	israel				europe-america	europe-america		economic head of household	jew	jewish			not religious, secular		well	no						no difficulty	no difficulty	no difficulty	185-189 cm	85-89 kg	yes		studied in the past		studied in the past			secondary school completion certificate
2016	269	2	68	13-15	1155.86	1353.98	spouse	female	married	europe-america						1948-1954	spouse of economic head of household	jew	jewish					well	no						no difficulty	no difficulty	no difficulty	170-174 cm	55-59 kg	yes		studied in the past		studied in the past			secondary school completion certificate
2016	271	1	62	16 and above	369.65	570.74	respondent	female	married	israel				europe-america	europe-america		economic head of household	jew	jewish					very well	no						no difficulty	no difficulty	no difficulty	170-174 cm	60-64 kg	yes		studied in the past		studied in the past			ma, or a equivalent degree, including md	in israel	universities	biological sciences			other
2016	271	2	68	16 and above	390.7	687.46	spouse	male	married	israel				asia	asia		spouse of economic head of household	jew	jewish					well	yes	not bothered at all					no difficulty	no difficulty	no difficulty	170-174 cm	75-79 kg	yes		studied in the past		studied in the past			ba, or a equivalent degree, including an academic certificate	in israel	universities	social sciences	political science		languages, literature and regional studies
2016	272	1	62		556.62	811.61	respondent	female	married	israel				asia	asia		economic head of household	jew	jewish			not religious, secular		not so well	yes	not bothered at all					no difficulty	no difficulty	no difficulty	155-159 cm	75-79 kg	yes		studied in the past		studied in the past			non-academic post-secondary certificate
2016	272	2	67	11-12	567.27		spouse	male	married	europe-america						1948-1954	spouse of economic head of household	jew	jewish					not well at all	yes	very bothered	cannot at all	some difficulty	some difficulty	cannot at all	no difficulty	no difficulty	no difficulty	165-169 cm	80-84 kg	yes		studied in the past		studied in the past			secondary school completion certificate
2016	274	1	66	13-15	556.62	1018.35	respondent	female	married	israel				europe-america	europe-america		economic head of household	jew	jewish					well	no						no difficulty	no difficulty	no difficulty	170-174 cm	70-74 kg	yes		studied in the past		studied in the past			matriculation certificate
2016	274	2	68	13-15	608.39	755.58	spouse	male	married	israel				europe-america	europe-america		spouse of economic head of household	jew	jewish					very well	no						no difficulty	no difficulty	no difficulty	180-184 cm	100-104 kg	yes		studied in the past		studied in the past			non-academic post-secondary certificate
2016	275	1	66	16 and above	263.97	1044.34	respondent	male	married	israel				europe-america	europe-america		spouse of economic head of household	jew	jewish					well	yes	bothered	some difficulty	no difficulty	no difficulty	some difficulty	no difficulty	no difficulty	some difficulty	170-174 cm	70-74 kg	yes		studied in the past		studied in the past			non-academic post-secondary certificate
2016	275	2	43	13-15	254.14	1412.13	spouse	female	married	asia						1996+	economic head of household	other	christian					very well	no						no difficulty	no difficulty	no difficulty	150-154 cm	50-54 kg	yes		studied in the past		studied in the past			matriculation certificate		non academic institution	unknown
2016	278	1	70	16 and above	648.09	982.99	respondent	female	married	israel				israel	israel		economic head of household	jew	jewish			not religious, secular		very well	no						no difficulty	no difficulty	no difficulty	165-169 cm	95-99 kg	yes		currently studying, including vacation		studied in the past			ma, or a equivalent degree, including md	in israel	universities	law
2016	278	2	77	13-15	668.47	1090.49	spouse	male	married	israel				europe-america	europe-america		spouse of economic head of household	jew	jewish					very well	yes	not bothered at all					no difficulty	no difficulty	no difficulty	180-184 cm	95-99 kg	yes		studied in the past		studied in the past			secondary school completion certificate
2016	280	1	72	16 and above	940.11		respondent	male	married	israel				europe-america	europe-america		other	jew	jewish					not well at all	yes	very bothered	cannot at all	cannot at all	cannot at all	cannot at all	a lot of difficulty	no difficulty	some difficulty	180-184 cm	110-114 kg	yes		studied in the past		studied in the past			non-academic post-secondary certificate
2016	280	2	65	16 and above	893.03	1368.32	spouse	female	married	asia						1948-1954	other	jew	jewish					very well	no						no difficulty	some difficulty	no difficulty	165-169 cm	90-94 kg	yes		studied in the past		studied in the past			secondary school completion certificate
2016	280	3	30	16 and above	1034.45	2873.77	child	male	single	israel				israel	asia		economic head of household	jew	jewish					very well	no						no difficulty	no difficulty	no difficulty	175-179 cm	80-84 kg	yes		studied in the past		studied in the past			non-academic post-secondary certificate
2016	282	1	37	16 and above	636.22	917.26	respondent	male	married	israel				israel	europe-america		economic head of household	other	other	without religion (atheist)				very well	yes	not bothered at all					no difficulty	no difficulty	no difficulty	170-174 cm	120 kg and above	yes		currently studying, including vacation		studied in the past			ma, or a equivalent degree, including md	in israel	universities	medicine
2016	282	6	3		627	804.49	child	male		israel	1	5		israel			other	arab	unknown				1	very well								no difficulty	no difficulty	unknown	to 44 kg	no			in framework, including vacation
2016	282	7	1		627		child	male		israel	1	5		israel			other	arab	unknown				1	very well								no difficulty	no difficulty	unknown	to 44 kg	no			in framework, including vacation
2016	285	1	80	16 and above	693.72	791.56	respondent	female	married	europe-america						1948-1954	spouse of economic head of household	jew	jewish					not so well	yes	bothered	a lot of difficulty	a lot of difficulty	a lot of difficulty	a lot of difficulty	no difficulty	a lot of difficulty	no difficulty	160-164 cm	60-64 kg	yes		studied in the past		studied in the past			ba, or a equivalent degree, including an academic certificate	in israel and abroad		mathematics, statistics and computer science
2016	285	2	80	11-12	838.81	1148.51	spouse	male	married	europe-america						1948-1954	economic head of household	jew	jewish					very well	yes	not bothered at all					no difficulty	no difficulty	some difficulty	160-164 cm	60-64 kg	yes		studied in the past		studied in the past			ba, or a equivalent degree, including an academic certificate	in israel	universities	humanities
2016	287	2	72	13-15	673.67	1277.89	parent	male	married	asia						1948-1954	economic head of household	jew	jewish					well	yes	bothered	some difficulty	no difficulty	no difficulty	no difficulty	some difficulty	no difficulty	some difficulty	160-164 cm	55-59 kg	yes		studied in the past		studied in the past			non-academic post-secondary certificate
2016	287	3	74	13-15	638.3		parent	female	married	asia						until 1947	spouse of economic head of household	jew	jewish					not so well	yes	bothered	a lot of difficulty	no difficulty	no difficulty	some difficulty	some difficulty	no difficulty	no difficulty	155-159 cm	60-64 kg	no		studied in the past		studied in the past			non-academic post-secondary certificate
2016	290	1	64	16 and above	563.18	755	respondent	female	married	israel				europe-america	europe-america		economic head of household	jew	jewish					very well	no						no difficulty	no difficulty	no difficulty	170-174 cm	refuse to answer	yes		studied in the past		studied in the past			ma, or a equivalent degree, including md	in israel	universities	education and teacher training			social sciences
2016	290	2	65	16 and above	547.4	509.63	spouse	male	married	israel				europe-america	europe-america		spouse of economic head of household	jew	jewish					well	yes	not bothered at all					no difficulty	no difficulty	no difficulty	180-184 cm	95-99 kg	yes		studied in the past		studied in the past			phd, or a equivalent degree	abroad		law			biological sciences
2016	291	1	54		517.16	1330.23	respondent	male	widowed	israel				africa	asia		economic head of household	jew	jewish			not religious, secular		well	no						no difficulty	no difficulty	no difficulty	170-174 cm	100-104 kg	yes		studied in the past		studied in the past			secondary school completion certificate
2016	293	1	80	0.5-4	971.66	1575.93	respondent	male	widowed	asia						1948-1954	economic head of household	jew	jewish			religious		well	yes	not bothered at all					some difficulty	some difficulty	some difficulty	160-164 cm	65-69 kg	no		studied in the past		studied in the past
2016	294	1	74	11-12	522.53	806.46	respondent	female	married	africa						1955-1960	economic head of household	jew	jewish					not well at all	yes	very bothered	cannot at all	a lot of difficulty	a lot of difficulty	cannot at all	some difficulty	some difficulty	no difficulty	160-164 cm	85-89 kg	yes		studied in the past		studied in the past			secondary school completion certificate
2016	294	2	79	11-12	551.48	838.55	spouse	male	married	israel				israel	israel		spouse of economic head of household	jew	jewish					not well at all	yes	very bothered	cannot at all	a lot of difficulty	a lot of difficulty	cannot at all	some difficulty	some difficulty	some difficulty	175-179 cm	90-94 kg	yes		studied in the past		studied in the past			matriculation certificate
2016	296	1	80	9-10	817.28		respondent	female	widowed	israel				europe-america	europe-america		economic head of household	jew	jewish			not religious, secular		well	yes	not bothered at all					some difficulty	no difficulty	some difficulty	unknown	50-54 kg	no		studied in the past		studied in the past			none of the above
2016	298	2	68	16 and above	454.35		respondent	male	separated	israel				europe-america	europe-america		economic head of household	jew	jewish			not religious, secular		not so well	yes	bothered	a lot of difficulty	a lot of difficulty	cannot at all	cannot at all	some difficulty	no difficulty	no difficulty	170-174 cm	80-84 kg	no		studied in the past		studied in the past			ma, or a equivalent degree, including md	in israel	universities	engineering and architecture
2016	299	1	74	16 and above	577.16	534.72	respondent	female	married	israel				europe-america	europe-america		economic head of household	jew	jewish					very well	no						no difficulty	no difficulty	no difficulty	150-154 cm	50-54 kg	yes		studied in the past		studied in the past			ma, or a equivalent degree, including md	in israel	universities	paramedical			social sciences
2016	299	2	75	16 and above	608.47	503.17	spouse	male	married	europe-america						1948-1954	spouse of economic head of household	jew	jewish					very well	no						no difficulty	no difficulty	no difficulty	180-184 cm	95-99 kg	yes		studied in the past		studied in the past			ba, or a equivalent degree, including an academic certificate	in israel	universities	engineering and architecture
2016	300	1	80		1502.75	2360.75	respondent	female	widowed	asia						1948-1954	economic head of household	jew	jewish			religious		not so well	yes	bothered	a lot of difficulty	some difficulty	some difficulty	a lot of difficulty	some difficulty	a lot of difficulty	some difficulty	150-154 cm	70-74 kg	no		never studied
2016	302	1	64	5-8	891.44	2081.3	respondent	female	married	israel				asia	africa		economic head of household	jew	jewish			not religious, secular		very well	no						no difficulty	no difficulty	no difficulty	155-159 cm	60-64 kg	yes		studied in the past		studied in the past			none of the above
2016	302	2	69	13-15	896.31	2360.92	spouse	male	married	africa						1948-1954	spouse of economic head of household	jew	jewish					very well	no						no difficulty	no difficulty	no difficulty	170-174 cm	75-79 kg	yes		studied in the past		studied in the past			secondary school completion certificate
2016	304	1	67	11-12	665.19	1195.95	respondent	female	married	israel				europe-america	europe-america		economic head of household	jew	jewish					very well	no						no difficulty	no difficulty	no difficulty	155-159 cm	50-54 kg	yes		studied in the past		studied in the past			secondary school completion certificate
2016	304	2	68	16 and above	715.77	887.36	spouse	male	married	europe-america						1948-1954	spouse of economic head of household	jew	jewish					well	yes	not bothered at all					no difficulty	no difficulty	no difficulty	175-179 cm	85-89 kg	yes		studied in the past		studied in the past			non-academic post-secondary certificate
2016	306	1	71	13-15	397.02	786.32	respondent	female	married	israel				europe-america	europe-america		spouse of economic head of household	jew	jewish			not religious, secular		very well	no						no difficulty	no difficulty	no difficulty	160-164 cm	50-54 kg	yes		studied in the past		studied in the past			non-academic post-secondary certificate
2016	306	2	71	16 and above	436.33	964.71	spouse	male	married	europe-america						1948-1954	economic head of household	jew	jewish					very well	no						no difficulty	no difficulty	no difficulty	165-169 cm	70-74 kg	yes		studied in the past		studied in the past			ma, or a equivalent degree, including md	in israel	universities	social sciences	sociology
2016	308	1	73	16 and above	523.32	777.35	respondent	female	single	europe-america						until 1947	economic head of household	jew	jewish			not religious, secular		well	no						some difficulty	no difficulty	no difficulty	to 149 cm	65-69 kg	yes		studied in the past		studied in the past			ba, or a equivalent degree, including an academic certificate	in israel	universities	languages, literature and regional studies			humanities
2016	309	1	67	11-12	160.47	461.86	respondent	male	single	israel				europe-america	europe-america		economic head of household	jew	jewish			not religious, secular		not so well	yes	bothered	some difficulty	no difficulty	no difficulty	no difficulty	no difficulty	some difficulty	no difficulty	165-169 cm	80-84 kg	yes		studied in the past		studied in the past			secondary school completion certificate
2016	310	1	37	16 and above	1332.14	2256.14	respondent	male	married	israel				europe-america	israel		economic head of household	jew	jewish					very well	yes	bothered	no difficulty	no difficulty	no difficulty	some difficulty	no difficulty	no difficulty	some difficulty	175-179 cm	80-84 kg	yes		studied in the past		studied in the past			ba, or a equivalent degree, including an academic certificate	in israel	academic colleges	engineering and architecture			unknown
2016	310	4	32	16 and above	1331.29	1409.86	spouse	female	married	israel				europe-america	europe-america		spouse of economic head of household	jew	jewish					very well	no						no difficulty	no difficulty	no difficulty	160-164 cm	refuse to answer	yes		studied in the past		studied in the past			ba, or a equivalent degree, including an academic certificate	in israel	universities	physical sciences
2016	310	5	3		1312.84	1978.79	child	female		israel	1	4		israel	israel		other	jew	jewish				4	very well								no difficulty	no difficulty	to 149 cm	to 44 kg	no			in framework, including vacation
2016	310	6	0		1312.84		child	male		israel	1	4		israel	israel		other	jew	jewish				4	very well								no difficulty	no difficulty	to 149 cm	to 44 kg	no			not in framework
2016	312	1	73	11-12	600.43	1022.87	respondent	male	married	israel				europe-america	europe-america		spouse of economic head of household	jew	jewish			not religious, secular		well	yes	not so bothered	no difficulty	no difficulty	no difficulty	no difficulty	some difficulty	no difficulty	some difficulty	180-184 cm	70-74 kg	yes		studied in the past		studied in the past			secondary school completion certificate
2016	312	2	67	16 and above	580.64	562.24	spouse	female	married	israel				europe-america	europe-america		economic head of household	jew	jewish					very well	no						no difficulty	no difficulty	no difficulty	refuse to answer	refuse to answer	yes		studied in the past		studied in the past			ba, or a equivalent degree, including an academic certificate	in israel	universities	education and teacher training			unknown
2016	313	2	67	11-12	921.4	680.94	respondent	female	widowed	israel				europe-america	europe-america		economic head of household	jew	jewish			not religious, secular		very well	no						no difficulty	no difficulty	no difficulty	160-164 cm	60-64 kg	yes		studied in the past		studied in the past			secondary school completion certificate
2016	314	1	70	13-15	535.07	515.57	respondent	male	married	israel				europe-america	europe-america		economic head of household	jew	jewish			not religious, secular		well	yes	not so bothered	some difficulty	no difficulty	no difficulty	no difficulty	no difficulty	no difficulty	no difficulty	180-184 cm	95-99 kg	yes		studied in the past		studied in the past			matriculation certificate			mathematics, statistics and computer science
2016	314	2	70	16 and above	461.98	274.8	spouse	female	married	israel				europe-america	europe-america		spouse of economic head of household	jew	jewish					well	yes	not bothered at all					no difficulty	no difficulty	no difficulty	180-184 cm	60-64 kg	yes		studied in the past		studied in the past			ma, or a equivalent degree, including md	abroad		business and management		6	paramedical
2016	315	1	41	16 and above	1401.73		respondent	female	single	israel				israel	israel		economic head of household	jew	jewish			not religious, secular		very well	no						no difficulty	no difficulty	no difficulty	170-174 cm	75-79 kg	no		studied in the past		studied in the past			ma, or a equivalent degree, including md	in israel	universities	medicine
2016	315	2	0		1391.35		child	male		israel		1		unknown	israel		other	jew	jewish				1	well								no difficulty	no difficulty	to 149 cm	to 44 kg	no			in framework, including vacation
2016	315	3	0		1391.35		child	female		israel		1		unknown	israel		other	jew	jewish				1	very well								no difficulty	no difficulty	to 149 cm	to 44 kg	no			in framework, including vacation
2016	317	1	69	16 and above	994.52	1172.65	respondent	male	married	europe-america						until 1947	economic head of household	jew	jewish			traditional- not so religious		very well	no						no difficulty	no difficulty	no difficulty	175-179 cm	85-89 kg	yes		studied in the past		studied in the past			ma, or a equivalent degree, including md	in israel and abroad		medicine
2016	317	2	69	16 and above	877.35	711.73	spouse	female	married	israel				europe-america	europe-america		spouse of economic head of household	jew	jewish					very well	no						no difficulty	no difficulty	no difficulty	170-174 cm	75-79 kg	yes		studied in the past		studied in the past			ma, or a equivalent degree, including md	in israel	universities	education and teacher training
2016	318	1	65	16 and above	656.78	474.48	respondent	female	married	israel				europe-america	europe-america		economic head of household	jew	jewish					very well	yes	not bothered at all					no difficulty	some difficulty	no difficulty	150-154 cm	55-59 kg	yes		studied in the past		studied in the past			ba, or a equivalent degree, including an academic certificate	in israel	universities	social sciences	other		social sciences
2016	318	2	70	16 and above	422.4	781.77	spouse	male	married	israel				europe-america	europe-america		spouse of economic head of household	jew	jewish					very well	yes	not bothered at all					no difficulty	no difficulty	no difficulty	175-179 cm	70-74 kg	yes		studied in the past		studied in the past			phd, or a equivalent degree	in israel and abroad		social sciences	other
2016	321	1	80	9-10	924.17	1170.08	respondent	female	widowed	asia						1955-1960	economic head of household	jew	jewish			traditional- not so religious		well	yes	bothered	a lot of difficulty	some difficulty	a lot of difficulty	a lot of difficulty	no difficulty	a lot of difficulty	no difficulty	150-154 cm	60-64 kg	yes		studied in the past		studied in the past			none of the above
2016	323	1	73	16 and above	1287.01	1356.43	respondent	female	married	israel				europe-america	europe-america		economic head of household	jew	jewish					well	no						no difficulty	no difficulty	no difficulty	155-159 cm	65-69 kg	yes		studied in the past		studied in the past			non-academic post-secondary certificate
2016	323	2	76	13-15	1358.32	1922.33	spouse	male	married	israel				europe-america	europe-america		spouse of economic head of household	jew	jewish					well	no						no difficulty	no difficulty	no difficulty	170-174 cm	85-89 kg	yes		studied in the past		studied in the past			matriculation certificate
2016	324	1	78	16 and above	548.11	484.67	respondent	female	divorced	israel				europe-america	europe-america		economic head of household	jew	jewish			not religious, secular		well	yes	bothered	no difficulty	no difficulty	no difficulty	a lot of difficulty	some difficulty	some difficulty	no difficulty	165-169 cm	65-69 kg	yes		studied in the past		studied in the past			phd, or a equivalent degree	in israel and abroad		languages, literature and regional studies			social sciences
2016	325	1	80	9-10	85.21	335.05	respondent	female	widowed	europe-america						1948-1954	other	jew	jewish					well	no						no difficulty	some difficulty	a lot of difficulty	150-154 cm	80-84 kg	yes		currently studying, including vacation		studied in the past			secondary school completion certificate
2016	325	2	65	16 and above	86.96	322.14	child	female	widowed	israel				europe-america	europe-america		economic head of household	jew	jewish					very well	no						no difficulty	no difficulty	no difficulty	165-169 cm	80-84 kg	yes		currently studying, including vacation		studied in the past			ma, or a equivalent degree, including md	in israel and abroad		paramedical
2016	325	4	42	16 and above	84.38		grandchild	female	single	israel				europe-america	israel		other	jew	jewish					very well	no						no difficulty	no difficulty	no difficulty	165-169 cm	65-69 kg	yes		studied in the past		studied in the past			ba, or a equivalent degree, including an academic certificate	in israel	academic colleges	business and management		6	unknown
2016	326	1	74	11-12	643.51	973.32	respondent	female	married	israel				europe-america	europe-america		economic head of household	jew	jewish					well	no						no difficulty	no difficulty	no difficulty	160-164 cm	60-64 kg	yes		studied in the past		studied in the past			matriculation certificate
2016	326	2	78	16 and above	618.2	641.56	spouse	male	married	israel				europe-america	europe-america		spouse of economic head of household	jew	jewish					well	yes	bothered	some difficulty	no difficulty	no difficulty	no difficulty	no difficulty	some difficulty	some difficulty	160-164 cm	80-84 kg	yes		studied in the past		studied in the past			ba, or a equivalent degree, including an academic certificate	in israel	universities	languages, literature and regional studies			humanities
2016	327	1	68	16 and above	584.9	975.99	respondent	female	married	israel				israel	europe-america		spouse of economic head of household	jew	jewish					very well	no						no difficulty	no difficulty	no difficulty	170-174 cm	65-69 kg	yes		studied in the past		studied in the past			phd, or a equivalent degree	in israel	universities	social sciences	other		unknown
2016	327	2	71	16 and above	663.02		spouse	male	married	israel				europe-america	europe-america		economic head of household	jew	jewish					well	yes	not bothered at all					no difficulty	no difficulty	no difficulty	175-179 cm	85-89 kg	yes		studied in the past		studied in the past			ma, or a equivalent degree, including md	in israel	universities	humanities			business and management
2016	328	1	74	16 and above	570.13	1230.34	respondent	female	widowed	israel				europe-america	europe-america		economic head of household	jew	jewish			not religious, secular		very well	no						no difficulty	no difficulty	no difficulty	165-169 cm	60-64 kg	yes		studied in the past		studied in the past			ba, or a equivalent degree, including an academic certificate	in israel	universities	humanities			unknown
2016	329	1	27	16 and above	521.81	1046.1	respondent	male	single	israel				israel	israel		other	jew	jewish					not so well	yes	very bothered	a lot of difficulty	some difficulty	no difficulty	a lot of difficulty	a lot of difficulty	no difficulty	no difficulty	175-179 cm	120 kg and above	yes		currently studying, including vacation		studied in the past			none of the above
2016	329	2	64	13-15	548.02	855.6	parent	female	married	israel				europe-america	europe-america		economic head of household	jew	jewish					not so well	yes	bothered	some difficulty	some difficulty	some difficulty	some difficulty	no difficulty	some difficulty	no difficulty	160-164 cm	90-94 kg	yes		studied in the past		studied in the past			secondary school completion certificate
2016	329	3	63	11-12	589.26		parent	male	married	israel				asia	asia		spouse of economic head of household	jew	jewish					not so well	yes	bothered	some difficulty	no difficulty	no difficulty	no difficulty	no difficulty	no difficulty	no difficulty	175-179 cm	90-94 kg	yes		currently studying, including vacation		studied in the past			secondary school completion certificate
2016	329	4	25	16 and above	521.81	1046.1	sibling	male	single	israel				israel	israel		other	jew	jewish					very well	no						no difficulty	no difficulty	no difficulty	175-179 cm	90-94 kg	yes		currently studying, including vacation		studied in the past			none of the above
2016	330	1	67	13-15	643.51	1198.45	respondent	female	married	africa						1948-1954	economic head of household	jew	jewish			not religious, secular		well	yes	bothered	some difficulty	no difficulty	no difficulty	some difficulty	no difficulty	no difficulty	no difficulty	150-154 cm	55-59 kg	yes		studied in the past		studied in the past			non-academic post-secondary certificate
2016	330	2	70	13-15	679.16	807.54	spouse	male	married	europe-america						until 1947	spouse of economic head of household	jew	jewish					well	yes	bothered	a lot of difficulty	some difficulty	some difficulty	some difficulty	some difficulty	some difficulty	no difficulty	170-174 cm	75-79 kg	yes		studied in the past		studied in the past			non-academic post-secondary certificate
2016	331	1	73	16 and above	568.91	986.83	respondent	female	married	israel				europe-america	europe-america		economic head of household	jew	jewish			religious		very well	yes	not bothered at all					no difficulty	no difficulty	no difficulty	155-159 cm	75-79 kg	yes		studied in the past		studied in the past			non-academic post-secondary certificate
2016	331	2	79	9-10	546.53	650.46	spouse	male	married	europe-america						1948-1954	spouse of economic head of household	jew	jewish					not so well	yes	bothered	some difficulty	no difficulty	no difficulty	no difficulty	some difficulty	no difficulty	no difficulty	165-169 cm	95-99 kg	yes		studied in the past		studied in the past			ba, or a equivalent degree, including an academic certificate	in israel	universities	physical sciences			education and teacher training
2016	332	1	80	13-15	742.84	792.59	respondent	female	widowed	europe-america						1948-1954	economic head of household	jew	jewish			not religious, secular		well	no						no difficulty	no difficulty	no difficulty	155-159 cm	50-54 kg	yes		studied in the past		studied in the past			phd, or a equivalent degree	in israel	universities	education and teacher training
2016	333	1	69	16 and above	1337.39	1402.66	respondent	male	married	israel				europe-america	europe-america		economic head of household	jew	jewish					not so well	yes	bothered	some difficulty	no difficulty	no difficulty	no difficulty	no difficulty	no difficulty	some difficulty	175-179 cm	90-94 kg	yes		studied in the past		studied in the past			ma, or a equivalent degree, including md	in israel and abroad		education and teacher training			social sciences
2016	333	2	67	13-15	1268.58	1179.36	spouse	female	married	europe-america						1948-1954	spouse of economic head of household	jew	jewish					not so well	yes	bothered	some difficulty	no difficulty	no difficulty	some difficulty	some difficulty	no difficulty	no difficulty	170-174 cm	75-79 kg	yes		studied in the past		studied in the past			ba, or a equivalent degree, including an academic certificate	in israel	colleges for teacher education	humanities			education and teacher training
2016	334	1	71	13-15	535.07	727.94	respondent	male	married	israel				europe-america	europe-america		economic head of household	jew	jewish			not religious, secular		very well	unknown						no difficulty	no difficulty	no difficulty	175-179 cm	80-84 kg	yes		studied in the past		studied in the past			secondary school completion certificate
2016	334	2	70	13-15	508.28	535.06	spouse	female	married	israel				europe-america	europe-america		spouse of economic head of household	jew	jewish					very well	no						some difficulty	no difficulty	no difficulty	170-174 cm	70-74 kg	yes		studied in the past		studied in the past			non-academic post-secondary certificate
2016	335	1	68	16 and above	584.9		respondent	female	married	europe-america						1948-1954	economic head of household	jew	jewish			not religious, secular		well	yes	not so bothered	some difficulty	no difficulty	no difficulty	no difficulty	no difficulty	no difficulty	no difficulty	170-174 cm	70-74 kg	yes		studied in the past		studied in the past			ma, or a equivalent degree, including md	in israel and abroad		education and teacher training
2016	335	2	69	16 and above	618.2	511.92	spouse	male	married	israel				europe-america	europe-america		spouse of economic head of household	jew	jewish					well	no						no difficulty	refuse to answer	refuse to answer	175-179 cm	95-99 kg	yes		currently studying, including vacation		studied in the past			ma, or a equivalent degree, including md	in israel	universities	social sciences	sociology		social sciences
2016	336	1	30	16 and above	476.04	2571.4	respondent	female	married	israel				israel	israel		economic head of household	jew	jewish			not religious, secular		very well	no						no difficulty	some difficulty	some difficulty	155-159 cm	unknown	yes		studied in the past		studied in the past			ba, or a equivalent degree, including an academic certificate	in israel	academic colleges	art, crafts and applied arts
2016	336	2	32	16 and above	479.63		spouse	male	married	israel				europe-america	europe-america		spouse of economic head of household	jew	jewish					very well	no						no difficulty	no difficulty	no difficulty	190 cm and above	80-84 kg	yes		currently studying, including vacation		studied in the past			ba, or a equivalent degree, including an academic certificate	in israel	universities	social sciences	psychology
2016	337	1	63	16 and above	522.35	499.11	respondent	male	married	israel				europe-america	europe-america		economic head of household	jew	jewish			not religious, secular		well	yes	not bothered at all					no difficulty	no difficulty	no difficulty	185-189 cm	100-104 kg	yes		studied in the past		studied in the past			ba, or a equivalent degree, including an academic certificate	in israel	universities	social sciences	political science		business and management
2016	337	2	67	16 and above	461.98	274.8	spouse	female	married	israel				israel	israel		spouse of economic head of household	jew	jewish					very well	no						no difficulty	no difficulty	no difficulty	170-174 cm	70-74 kg	yes		studied in the past		studied in the past			ba, or a equivalent degree, including an academic certificate	in israel	universities	social sciences	political science
2016	338	1	39	16 and above	1767.15	3055.26	respondent	female	married	israel				israel	israel		economic head of household	jew	jewish					well	yes	not so bothered	no difficulty	no difficulty	no difficulty	no difficulty	no difficulty	no difficulty	no difficulty	155-159 cm	65-69 kg	yes		studied in the past		studied in the past			ba, or a equivalent degree, including an academic certificate	in israel	universities	social sciences	political science		social sciences
2016	338	5	38	13-15	1287.65	6064.12	spouse	male	married	israel				europe-america	europe-america		spouse of economic head of household	jew	jewish					very well	no						no difficulty	no difficulty	no difficulty	170-174 cm	65-69 kg	yes		studied in the past		studied in the past			matriculation certificate
2016	338	6	2		1704.75		child	male		israel	5	1		israel	israel		other	jew	jewish				5	very well								no difficulty	no difficulty	to 149 cm	to 44 kg	no			in framework, including vacation
2016	339	1	67	16 and above	694.27	504.44	respondent	male	married	israel				europe-america	europe-america		economic head of household	jew	jewish			not religious, secular		very well	no						no difficulty	no difficulty	no difficulty	170-174 cm	100-104 kg	yes		studied in the past		studied in the past			non-academic post-secondary certificate		universities	unknown
2016	341	1	63	16 and above	902.48	616.59	respondent	female	married	israel				israel	europe-america		spouse of economic head of household	jew	jewish					very well	no						no difficulty	no difficulty	no difficulty	160-164 cm	65-69 kg	yes		studied in the past		studied in the past			ma, or a equivalent degree, including md	in israel	non academic institution	languages, literature and regional studies
2016	341	2	66	16 and above	985	732.51	spouse	male	married	israel				europe-america	europe-america		economic head of household	jew	jewish					very well	no						no difficulty	no difficulty	no difficulty	165-169 cm	65-69 kg	yes		studied in the past		studied in the past			ba, or a equivalent degree, including an academic certificate	in israel	universities	business and management		accounting
2016	342	1	66	9-10	160.43	124.8	respondent	female	married	israel				africa	europe-america		spouse of economic head of household	jew	jewish			not religious, secular		very well	no						no difficulty	no difficulty	no difficulty	155-159 cm	55-59 kg	yes		studied in the past		studied in the past			secondary school completion certificate
2016	342	2	67	11-12	193.7	217.81	spouse	male	married	israel				israel	europe-america		economic head of household	jew	jewish					well	no						no difficulty	no difficulty	no difficulty	170-174 cm	70-74 kg	yes		studied in the past		studied in the past			secondary school completion certificate
2016	343	1	41	16 and above	629.93		respondent	male	divorced	israel				europe-america	europe-america		economic head of household	jew	jewish					very well	no						no difficulty	no difficulty	no difficulty	unknown	unknown	yes		currently studying, including vacation		studied in the past			ma, or a equivalent degree, including md	in israel	universities	engineering and architecture
2016	343	2	69	16 and above	695.91	756.75	parent	male	married	europe-america						1948-1954	other	jew	jewish					very well	no						no difficulty	no difficulty	no difficulty	unknown	unknown	yes		studied in the past		studied in the past			ma, or a equivalent degree, including md	in israel	universities	business and management		business administration	engineering and architecture
2016	343	3	65	16 and above	566.18	1121.1	parent	female	married	europe-america						1961-1971	other	jew	jewish					very well	no						no difficulty	no difficulty	no difficulty	unknown	50-54 kg	yes		studied in the past		studied in the past			ba, or a equivalent degree, including an academic certificate	in israel	universities	physical sciences
2016	343	4	26	13-15	616.81	2166.95	sibling	female	single	israel				europe-america	europe-america		other	jew	jewish					very well	no						no difficulty	no difficulty	no difficulty	150-154 cm	unknown	yes		currently studying, including vacation		studied in the past			matriculation certificate		universities	mathematics, statistics and computer science			social sciences
2016	345	1	70	13-15	889.28	1178.73	respondent	male	married	europe-america						1948-1954	economic head of household	jew	jewish			not religious, secular		well	no						no difficulty	no difficulty	some difficulty	170-174 cm	90-94 kg	yes		studied in the past		studied in the past			non-academic post-secondary certificate
2016	345	2	69	13-15	865.28	1588.66	spouse	female	married	israel				europe-america	israel		spouse of economic head of household	jew	jewish					not so well	yes	bothered	some difficulty	no difficulty	no difficulty	no difficulty	no difficulty	no difficulty	no difficulty	160-164 cm	75-79 kg	yes		studied in the past		studied in the past			non-academic post-secondary certificate
2016	348	2	57	11-12	701.44		respondent	female	widowed	israel				asia	asia		economic head of household	jew	jewish			traditional- not so religious		well	no						some difficulty	a lot of difficulty	no difficulty	155-159 cm	45-49 kg	yes		studied in the past		studied in the past			none of the above
2016	349	1	66	13-15	830.07	820.28	respondent	male	married	israel				asia	israel		economic head of household	jew	jewish			orthodox		well	yes	bothered	some difficulty	some difficulty	no difficulty	some difficulty	no difficulty	some difficulty	some difficulty	180-184 cm	120 kg and above	yes		studied in the past		studied in the past			non-academic post-secondary certificate
2016	349	2	58	11-12	819.51	969.11	spouse	female	married	israel				africa	africa		spouse of economic head of household	jew	jewish					very well	no						no difficulty	some difficulty	no difficulty	155-159 cm	70-74 kg	yes		studied in the past		studied in the past			secondary school completion certificate
2016	349	4	19	13-15	938.6	1154.06	child	male	single	israel				israel	israel		other	jew	jewish					very well	no						no difficulty	no difficulty	no difficulty	175-179 cm	60-64 kg	yes		currently studying, including vacation		studied in the past			none of the above
2016	352	1	75	11-12	749.99		respondent	male	separated	africa						1955-1960	economic head of household	jew	jewish			not religious, secular		well	yes	bothered	some difficulty	no difficulty	no difficulty	no difficulty	some difficulty	no difficulty	some difficulty	170-174 cm	70-74 kg	no		studied in the past		studied in the past			other certificate
2016	353	6	29	16 and above	1584.26	4489.05	respondent	female	single	europe-america						1996+	economic head of household	jew	jewish			traditional-religious		well	no						some difficulty	no difficulty	no difficulty	160-164 cm	75-79 kg	yes		currently studying, including vacation		studied in the past			non-academic post-secondary certificate
2016	354	1	36	13-15	965.14	2029.69	respondent	male	single	israel				europe-america	israel		economic head of household	jew	jewish			not religious, secular		not so well	yes	not so bothered	no difficulty	no difficulty	no difficulty	no difficulty	no difficulty	no difficulty	no difficulty	170-174 cm	70-74 kg	yes		studied in the past		studied in the past			ba, or a equivalent degree, including an academic certificate	in israel	academic colleges	social sciences	economy
2016	355	1	65	11-12	555.58	809.64	respondent	female	married	israel				europe-america	europe-america		economic head of household	jew	jewish			not religious, secular		well	no						no difficulty	no difficulty	no difficulty	160-164 cm	75-79 kg	yes		studied in the past		studied in the past			secondary school completion certificate
2016	355	2	69	11-12	584.86	1058.45	spouse	male	married	europe-america						1948-1954	spouse of economic head of household	jew	jewish					not well at all	yes	bothered	a lot of difficulty	a lot of difficulty	a lot of difficulty	cannot at all	no difficulty	no difficulty	some difficulty	170-174 cm	115-119 kg	yes		studied in the past		studied in the past			secondary school completion certificate
2016	356	1	79	16 and above	577.16	795.93	respondent	female	married	israel				europe-america	europe-america		spouse of economic head of household	jew	jewish					well	no						no difficulty	no difficulty	some difficulty	165-169 cm	70-74 kg	yes		studied in the past		studied in the past			ma, or a equivalent degree, including md	in israel	universities	social sciences	other
2016	356	2	79	16 and above	652.58	1212.06	spouse	male	married	israel				europe-america	europe-america		economic head of household	jew	jewish					well	no						no difficulty	no difficulty	no difficulty	165-169 cm	105-109 kg	yes		studied in the past		studied in the past			ba, or a equivalent degree, including an academic certificate	in israel	universities	engineering and architecture
2016	360	1	80	5-8	668.58	1043.34	respondent	male	married	europe-america						1948-1954	economic head of household	jew	jewish					well	yes	very bothered	no difficulty	some difficulty	some difficulty	some difficulty	some difficulty	a lot of difficulty	some difficulty	unknown	70-74 kg	yes		studied in the past		studied in the past			secondary school completion certificate
2016	360	2	80	13-15	635.1	951.87	spouse	female	married	asia						until 1947	spouse of economic head of household	jew	jewish					well	yes	not so bothered	some difficulty	no difficulty	no difficulty	some difficulty	some difficulty	some difficulty	no difficulty	155-159 cm	70-74 kg	yes		studied in the past		studied in the past			secondary school completion certificate
2016	361	1	80	16 and above	716.93	1212.06	respondent	male	married	israel				europe-america	europe-america		economic head of household	jew	jewish			not religious, secular		well	yes	not bothered at all					no difficulty	some difficulty	some difficulty	175-179 cm	95-99 kg	yes		studied in the past		studied in the past			non-academic post-secondary certificate
2016	361	2	71	11-12	634.99	1149.59	spouse	female	married	israel				europe-america	europe-america		spouse of economic head of household	jew	jewish					well	no						no difficulty	no difficulty	no difficulty	155-159 cm	55-59 kg	yes		studied in the past		studied in the past			secondary school completion certificate
2016	362	1	75	16 and above	470.74	975.26	respondent	male	widowed	israel				europe-america	europe-america		economic head of household	jew	jewish			not religious, secular		well	no						no difficulty	no difficulty	no difficulty	175-179 cm	105-109 kg	yes		currently studying, including vacation		studied in the past			ma, or a equivalent degree, including md	in israel	universities	social sciences	psychology
2016	363	1	62	13-15	674.41	959.04	respondent	female	married	europe-america						1955-1960	economic head of household	jew	jewish					well	no						no difficulty	no difficulty	no difficulty	165-169 cm	70-74 kg	yes		studied in the past		studied in the past			non-academic post-secondary certificate
2016	363	2	69	16 and above	625.62	738.51	spouse	male	married	israel				israel	europe-america		spouse of economic head of household	jew	jewish					well	yes	not bothered at all					no difficulty	no difficulty	no difficulty	170-174 cm	105-109 kg	yes		studied in the past		studied in the past			ba, or a equivalent degree, including an academic certificate	in israel	universities	humanities
2016	364	1	73	9-10	416.26	719.65	respondent	female	widowed	africa						1948-1954	economic head of household	jew	jewish			traditional-religious		well	no						no difficulty	some difficulty	no difficulty	to 149 cm	50-54 kg	yes		studied in the past		studied in the past			secondary school completion certificate
2016	365	1	80	13-15	530.77	903.13	respondent	female	widowed	europe-america						1948-1954	economic head of household	jew	jewish			not religious, secular		well	no						no difficulty	some difficulty	no difficulty	165-169 cm	80-84 kg	yes		studied in the past		studied in the past			non-academic post-secondary certificate
2016	368	1	68	16 and above	730.56	734.42	respondent	male	divorced	europe-america						1948-1954	economic head of household	jew	jewish			not religious, secular		very well	no						no difficulty	no difficulty	no difficulty	175-179 cm	75-79 kg	yes		studied in the past		studied in the past			ma, or a equivalent degree, including md	in israel	universities	business and management		6	physical sciences
2016	368	3	70	16 and above	762.41	617.5	spouse	female	single	asia						1948-1954	spouse of economic head of household	jew	jewish					well	no						no difficulty	no difficulty	no difficulty	160-164 cm	60-64 kg	yes		studied in the past		studied in the past			matriculation certificate		universities	languages, literature and regional studies			humanities
2016	369	1	77	16 and above	697.99	2306.76	respondent	male	married	europe-america						1948-1954	spouse of economic head of household	jew	jewish			traditional- not so religious		not so well	yes	bothered	a lot of difficulty	no difficulty	no difficulty	a lot of difficulty	some difficulty	no difficulty	no difficulty	180-184 cm	120 kg and above	yes		studied in the past		studied in the past			non-academic post-secondary certificate
2016	369	2	72	9-10	753.25	3267.1	spouse	female	married	israel				europe-america	europe-america		economic head of household	jew	jewish					well	no						no difficulty	no difficulty	no difficulty	165-169 cm	50-54 kg	yes		studied in the past		studied in the past			secondary school completion certificate
2016	370	2	70	16 and above	580.84	1032.37	respondent	male	married	israel				europe-america	europe-america		economic head of household	jew	jewish			not religious, secular		very well	no						no difficulty	no difficulty	no difficulty	170-174 cm	65-69 kg	yes		studied in the past		studied in the past			ma, or a equivalent degree, including md	in israel	universities	medicine
2016	370	3	65	16 and above	575.38	1102.78	spouse	female	single	israel				europe-america	europe-america		spouse of economic head of household	jew	jewish					very well	no						no difficulty	no difficulty	no difficulty	165-169 cm	65-69 kg	yes		studied in the past		studied in the past			ma, or a equivalent degree, including md	in israel	universities	social sciences	other
2016	372	1	74	16 and above	360.86	584.58	respondent	female	married	europe-america						1948-1954	economic head of household	jew	jewish			traditional-religious		not so well	yes	bothered	some difficulty	no difficulty	no difficulty	no difficulty	no difficulty	no difficulty	no difficulty	160-164 cm	95-99 kg	yes		studied in the past		studied in the past			ba, or a equivalent degree, including an academic certificate	in israel	universities	paramedical
2016	372	2	76	16 and above	446.96	826.79	spouse	male	married	africa						1948-1954	spouse of economic head of household	jew	jewish					well	no						no difficulty	no difficulty	no difficulty	170-174 cm	85-89 kg	yes		studied in the past		studied in the past			non-academic post-secondary certificate
2016	373	1	70	13-15	952.49		respondent	female	married	israel				europe-america	europe-america		economic head of household	jew	jewish			not religious, secular		very well	no						no difficulty	no difficulty	no difficulty	165-169 cm	65-69 kg	no		studied in the past		studied in the past			non-academic post-secondary certificate
2016	373	2	75	11-12	1075.39		spouse	male	married	asia						1948-1954	spouse of economic head of household	jew	jewish					well	no						no difficulty	no difficulty	some difficulty	165-169 cm	70-74 kg	no		studied in the past		studied in the past			secondary school completion certificate
2016	374	1	69	16 and above	648.09	558.52	respondent	female	married	europe-america						1948-1954	economic head of household	jew	jewish					very well	no						no difficulty	no difficulty	no difficulty	160-164 cm	65-69 kg	yes		studied in the past		studied in the past			ba, or a equivalent degree, including an academic certificate	in israel	universities	humanities			languages, literature and regional studies
2016	374	2	71	16 and above	652.58	691.29	spouse	male	married	israel				europe-america	europe-america		spouse of economic head of household	jew	jewish					very well	no						no difficulty	no difficulty	no difficulty	170-174 cm	70-74 kg	yes		studied in the past		studied in the past			phd, or a equivalent degree	in israel and abroad		mathematics, statistics and computer science			engineering and architecture
2016	375	1	72	13-15	910.15	1622.78	respondent	male	married	asia						1948-1954	other	jew	jewish			religious		not so well	yes	bothered	some difficulty	no difficulty	some difficulty	a lot of difficulty	some difficulty	some difficulty	no difficulty	165-169 cm	65-69 kg	yes		studied in the past		studied in the past			non-academic post-secondary certificate		academic colleges	engineering and architecture
2016	375	2	73	16 and above	768.8	947.28	spouse	female	married	israel				asia	asia		other	jew	jewish					well	no						some difficulty	some difficulty	a lot of difficulty	155-159 cm	60-64 kg	yes		studied in the past		studied in the past			ba, or a equivalent degree, including an academic certificate	in israel	universities	social sciences	psychology		unknown
2016	375	3	37	16 and above	881.94	2507.01	child	female	single	israel				asia	israel		economic head of household	jew	jewish					very well	no						no difficulty	no difficulty	no difficulty	165-169 cm	45-49 kg	yes		currently studying, including vacation		studied in the past			matriculation certificate		universities	social sciences	psychology
2016	375	4	40	16 and above	881.94	1319.33	child	female	single	israel				asia	israel		other	jew	jewish					well	no						some difficulty	some difficulty	no difficulty	160-164 cm	55-59 kg	yes		studied in the past		studied in the past			non-academic post-secondary certificate		universities	social sciences	economy		unknown
2016	376	1	27	11-12	702.24		respondent	male	single	israel				europe-america	israel		economic head of household	jew	jewish					very well	no						no difficulty	no difficulty	no difficulty	185-189 cm	95-99 kg	no		studied in the past		studied in the past			secondary school completion certificate
2016	376	2	63	13-15	680.74	637.75	parent	female	married	israel				asia	europe-america		other	jew	jewish					very well	no						no difficulty	no difficulty	no difficulty	170-174 cm	70-74 kg	yes		studied in the past		studied in the past			secondary school completion certificate
2016	376	4	68	16 and above	623.02	458.6	other relative	male	married	israel				europe-america	europe-america		other	jew	jewish					very well	no						no difficulty	no difficulty	no difficulty	175-179 cm	85-89 kg	yes		studied in the past		studied in the past			ba, or a equivalent degree, including an academic certificate	abroad		engineering and architecture
2016	378	1	66	16 and above	618.93	1432.64	respondent	female	divorced	israel				europe-america	europe-america		economic head of household	jew	jewish			not religious, secular		very well	no						no difficulty	no difficulty	no difficulty	160-164 cm	50-54 kg	yes		studied in the past		studied in the past			non-academic post-secondary certificate
2016	379	1	66	11-12	649.17		respondent	male	married	israel				asia	israel		other	jew	jewish					not well at all	yes	very bothered	cannot at all	a lot of difficulty	a lot of difficulty	a lot of difficulty	no difficulty	no difficulty	some difficulty	170-174 cm	85-89 kg	yes		studied in the past		studied in the past			secondary school completion certificate
2016	379	2	62	11-12	638.82	1899.2	spouse	female	married	israel				africa	asia		other	jew	jewish					not well at all	yes	very bothered	a lot of difficulty	a lot of difficulty	some difficulty	a lot of difficulty	some difficulty	no difficulty	no difficulty	150-154 cm	50-54 kg	yes		studied in the past		studied in the past			secondary school completion certificate
2016	379	4	31	13-15	712.6		child	male	single	israel				israel	israel		economic head of household	jew	jewish					very well	no						no difficulty	no difficulty	no difficulty	170-174 cm	80-84 kg	yes		studied in the past		studied in the past			matriculation certificate		academic colleges	business and management		6
2016	380	1	59	11-12	517.16	1277.68	respondent	male	single	israel				europe-america	europe-america		economic head of household	jew	jewish			religious		very well	yes	bothered	no difficulty	no difficulty	no difficulty	no difficulty	no difficulty	no difficulty	no difficulty	185-189 cm	95-99 kg	yes		studied in the past		studied in the past			none of the above
2016	382	1	68	16 and above	838.81	1387.34	respondent	male	married	europe-america						1948-1954	economic head of household	jew	jewish					very well	no						no difficulty	no difficulty	no difficulty	170-174 cm	85-89 kg	yes		studied in the past		studied in the past			ma, or a equivalent degree, including md	abroad		social sciences	other
2016	382	2	63	16 and above	778.98	1431.69	spouse	female	married	europe-america						1972-1979	spouse of economic head of household	jew	jewish					well	yes	bothered	some difficulty	no difficulty	no difficulty	no difficulty	no difficulty	no difficulty	no difficulty	175-179 cm	95-99 kg	yes		studied in the past		studied in the past			ba, or a equivalent degree, including an academic certificate	abroad		biological sciences
2016	383	1	80	11-12	466.76		respondent	female	married	europe-america						until 1947	economic head of household	jew	jewish			not religious, secular		not well at all	yes	very bothered	a lot of difficulty	a lot of difficulty	some difficulty	cannot at all	a lot of difficulty	no difficulty	no difficulty	155-159 cm	70-74 kg	no		studied in the past		studied in the past			secondary school completion certificate
2016	383	2	80		502.25		spouse	male	married	europe-america						until 1947	spouse of economic head of household	jew	jewish					refuse to answer	refuse to answer						refuse to answer	refuse to answer	refuse to answer	refuse to answer	refuse to answer	no		refuse to answer		refuse to answer			refuse to answer
2016	387	1	80	11-12	593.45		respondent	female	married	europe-america						until 1947	economic head of household	jew	jewish			not religious, secular		well	no						no difficulty	no difficulty	no difficulty	160-164 cm	60-64 kg	yes		studied in the past		studied in the past			secondary school completion certificate
2016	387	2	80	9-10	626.33		spouse	male	married	israel				asia	asia		spouse of economic head of household	jew	jewish					well	no						some difficulty	no difficulty	some difficulty	175-179 cm	75-79 kg	yes		studied in the past		studied in the past			secondary school completion certificate
2016	389	1	70	16 and above	391.67	171.42	respondent	female	divorced	israel				europe-america	europe-america		economic head of household	jew	jewish			not religious, secular		very well	no						no difficulty	no difficulty	no difficulty	160-164 cm	70-74 kg	yes		studied in the past		studied in the past			ba, or a equivalent degree, including an academic certificate	in israel	universities	art, crafts and applied arts			humanities
2016	390	1	75	11-12	1870.9	3226.55	respondent	male	married	israel				europe-america	europe-america		economic head of household	jew	jewish			not religious, secular		well	yes	not so bothered	some difficulty	some difficulty	no difficulty	no difficulty	some difficulty	no difficulty	some difficulty	165-169 cm	90-94 kg	yes		studied in the past		studied in the past			none of the above
2016	390	6	69	16 and above	1634	1427.94	spouse	female	married	israel				europe-america	europe-america		spouse of economic head of household	jew	jewish					well	no						no difficulty	no difficulty	no difficulty	160-164 cm	65-69 kg	yes		studied in the past		studied in the past			non-academic post-secondary certificate
2016	392	1	65	13-15	587.35	454.21	respondent	female	married	israel				israel	israel		spouse of economic head of household	jew	jewish					not so well	yes	not so bothered	some difficulty	some difficulty	no difficulty	some difficulty	some difficulty	no difficulty	no difficulty	unknown	65-69 kg	yes		studied in the past		studied in the past			matriculation certificate
2016	392	2	75	16 and above	656.52	650.61	spouse	male	married	israel				europe-america	europe-america		economic head of household	jew	jewish					very well	yes	not bothered at all					no difficulty	no difficulty	no difficulty	175-179 cm	85-89 kg	yes		studied in the past		studied in the past			ma, or a equivalent degree, including md	in israel	universities	agriculture
2016	393	1	53	11-12	884.1		respondent	female	married	israel				europe-america	europe-america		economic head of household	jew	jewish			not religious, secular		very well	no						no difficulty	no difficulty	some difficulty	165-169 cm	50-54 kg	yes		studied in the past		studied in the past			matriculation certificate
2016	393	5	59	11-12	888.93		spouse	male	married	israel				europe-america	europe-america		spouse of economic head of household	jew	jewish					well	yes	not so bothered	no difficulty	no difficulty	no difficulty	no difficulty	no difficulty	no difficulty	no difficulty	165-169 cm	90-94 kg	yes		studied in the past		studied in the past			matriculation certificate
2016	393	6	3		797.63		child	female		israel	5	1		israel	israel		other	jew	jewish				1	very well								no difficulty	no difficulty	to 149 cm	to 44 kg	no			in framework, including vacation
2016	393	7	3		797.63		child	female		israel	5	1		israel	israel		other	jew	jewish				1	very well								no difficulty	no difficulty	to 149 cm	to 44 kg	no			in framework, including vacation
2016	393	8	80		828.84		parent	male	widowed	europe-america						1955-1960	other	jew	jewish					not so well	yes	very bothered	a lot of difficulty	cannot at all	cannot at all	cannot at all	some difficulty	no difficulty	a lot of difficulty	175-179 cm	55-59 kg	no		studied in the past		never studied			none of the above
2016	394	1	66	11-12	635.1	492.32	respondent	female	married	israel				europe-america	europe-america		economic head of household	jew	jewish			not religious, secular		well	yes	bothered	no difficulty	no difficulty	no difficulty	no difficulty	no difficulty	no difficulty	no difficulty	160-164 cm	75-79 kg	yes		studied in the past		studied in the past			matriculation certificate
2016	394	2	71	13-15	668.58	623.08	spouse	male	married	europe-america						1948-1954	spouse of economic head of household	jew	jewish					well	yes	bothered	some difficulty	no difficulty	no difficulty	some difficulty	no difficulty	no difficulty	some difficulty	165-169 cm	75-79 kg	yes		studied in the past		studied in the past			non-academic post-secondary certificate			engineering and architecture
2016	397	1	40	13-15	1314.89	1610.61	respondent	male	married	israel				asia	europe-america		economic head of household	jew	jewish			not religious, secular		very well	yes	not bothered at all					no difficulty	no difficulty	no difficulty	180-184 cm	100-104 kg	yes		studied in the past		studied in the past			non-academic post-secondary certificate
2016	397	2	39	13-15	1192.91	1856.17	spouse	female	married	israel				europe-america	europe-america		spouse of economic head of household	jew	jewish					very well	yes	not bothered at all					no difficulty	no difficulty	no difficulty	165-169 cm	50-54 kg	yes		studied in the past		studied in the past			ba, or a equivalent degree, including an academic certificate	in israel	academic colleges	law
2016	397	3	10		1179.53	1598.17	child	male		israel	1	2		israel	israel		other	jew	jewish				1	very well							no difficulty	no difficulty	no difficulty	150-154 cm	55-59 kg	no		currently studying, including vacation			yes	dalet
2016	397	4	7		1179.53	1598.17	child	female		israel	1	2		israel	israel		other	jew	jewish				1	very well							no difficulty	no difficulty	no difficulty	to 149 cm	to 44 kg	no	primary school, including vacation				yes	bet
2016	397	5	4		1179.53	1598.17	child	female		israel	1	2		israel	israel		other	jew	jewish				1	very well								no difficulty	no difficulty	to 149 cm	to 44 kg	no			in framework, including vacation
2016	398	1	80	5-8	877.55		respondent	female	widowed	africa						1948-1954	economic head of household	jew	jewish			religious		not so well	yes	bothered	a lot of difficulty	a lot of difficulty	some difficulty	a lot of difficulty	no difficulty	some difficulty	some difficulty	unknown	unknown	yes		studied in the past		studied in the past			none of the above
2016	401	1	69	11-12	850.91	674.76	respondent	male	married	europe-america						1948-1954	economic head of household	jew	jewish			not religious, secular		well	no						some difficulty	no difficulty	no difficulty	165-169 cm	70-74 kg	yes		studied in the past		studied in the past			none of the above
2016	401	2	61	5-8	743.54	1217.42	spouse	female	married	israel				africa	africa		spouse of economic head of household	jew	jewish					very well	no						no difficulty	some difficulty	a lot of difficulty	165-169 cm	70-74 kg	yes		studied in the past		studied in the past			none of the above
2016	402	1	67	11-12	568.91	690.39	respondent	female	married	europe-america						1955-1960	economic head of household	jew	jewish			not religious, secular		well	no						some difficulty	no difficulty	no difficulty	160-164 cm	60-64 kg	yes		studied in the past		studied in the past			secondary school completion certificate
2016	402	2	69	11-12	600.43	818.74	spouse	male	married	europe-america						until 1947	spouse of economic head of household	jew	jewish					well	no						no difficulty	no difficulty	no difficulty	165-169 cm	90-94 kg	yes		studied in the past		studied in the past			non-academic post-secondary certificate
2016	403	1	67	13-15	623.63	775.98	respondent	male	married	israel				europe-america	europe-america		spouse of economic head of household	jew	jewish			religious		well	no						no difficulty	no difficulty	no difficulty	165-169 cm	65-69 kg	yes		studied in the past		studied in the past			non-academic post-secondary certificate
2016	403	2	66	16 and above	611.61	834.85	spouse	female	married	israel				europe-america	europe-america		economic head of household	jew	jewish					very well	no						no difficulty	no difficulty	no difficulty	160-164 cm	refuse to answer	yes		studied in the past		studied in the past			non-academic post-secondary certificate
2016	404	1	68	16 and above	856.67	886.95	respondent	male	married	israel				europe-america	europe-america		spouse of economic head of household	jew	jewish			not religious, secular		not well at all	yes	very bothered	a lot of difficulty	a lot of difficulty	a lot of difficulty	a lot of difficulty	a lot of difficulty	a lot of difficulty	no difficulty	180-184 cm	70-74 kg	yes		studied in the past		studied in the past			ba, or a equivalent degree, including an academic certificate	in israel	non academic institution	business and management		6
2016	404	2	66	16 and above	839.36	1272.05	spouse	female	married	europe-america						1955-1960	economic head of household	jew	jewish					well	no						no difficulty	no difficulty	no difficulty	170-174 cm	100-104 kg	yes		studied in the past		studied in the past			ba, or a equivalent degree, including an academic certificate	in israel	academic colleges	business and management		business administration
2016	406	1	51	5-8	567.62	1121.49	respondent	male	single	israel				asia	asia		other	jew	jewish			not religious, secular		well	yes	bothered	some difficulty	no difficulty	no difficulty	some difficulty	no difficulty	no difficulty	no difficulty	175-179 cm	60-64 kg	yes		studied in the past		studied in the past			none of the above
2016	406	2	49	11-12	596.78	584.64	sibling	female	single	israel				asia	asia		economic head of household	jew	jewish					very well	no						no difficulty	no difficulty	no difficulty	160-164 cm	65-69 kg	yes		studied in the past		studied in the past			secondary school completion certificate
2016	406	3	35	11-12	374.94		sibling	male	single	israel				asia	asia		other	jew	jewish					very well	no						no difficulty	no difficulty	no difficulty	175-179 cm	70-74 kg	yes		studied in the past		studied in the past			secondary school completion certificate
2016	406	4	5		527.94	788.15	niece/nephew	female		israel		2		israel	israel		other	jew	jewish				2	very well							no difficulty	no difficulty	no difficulty	to 149 cm	to 44 kg	no	kindergarten
2016	406	5	16		524.54	788.15	niece/nephew	female	single	israel		2		israel	israel		other	jew	jewish				2	very well	no						no difficulty	no difficulty	no difficulty	165-169 cm	50-54 kg	no		currently studying, including vacation			yes	yud-aleph
2016	411	1	80	11-12	502.25	1436.24	respondent	male	married	europe-america						1948-1954	economic head of household	jew	jewish			traditional- not so religious		well	no						some difficulty	no difficulty	some difficulty	160-164 cm	70-74 kg	yes		studied in the past		studied in the past			secondary school completion certificate
2016	411	2	72	13-15	466.76	1142.69	spouse	female	married	israel				europe-america	europe-america		spouse of economic head of household	jew	jewish					well	no						no difficulty	no difficulty	no difficulty	170-174 cm	65-69 kg	yes		studied in the past		studied in the past			secondary school completion certificate
2016	416	1	69	13-15	458.87	1250.34	respondent	male	married	europe-america						1955-1960	economic head of household	jew	jewish			not religious, secular		not well at all	yes	bothered	a lot of difficulty	no difficulty	no difficulty	no difficulty	no difficulty	no difficulty	no difficulty	175-179 cm	95-99 kg	yes		studied in the past		studied in the past			non-academic post-secondary certificate
2016	416	2	67	11-12	434.79	690.39	spouse	female	married	israel				europe-america	europe-america		spouse of economic head of household	jew	jewish					well	yes	very bothered	some difficulty	no difficulty	no difficulty	some difficulty	no difficulty	some difficulty	no difficulty	165-169 cm	75-79 kg	yes		studied in the past		studied in the past			matriculation certificate
2016	418	1	67	16 and above	1161.47	1568.71	respondent	female	married	europe-america						1961-1971	economic head of household	jew	jewish					well	no						no difficulty	no difficulty	some difficulty	160-164 cm	refuse to answer	yes		studied in the past		studied in the past			ma, or a equivalent degree, including md	in israel	universities	paramedical
2016	418	2	68	16 and above	1195.42	1058.89	spouse	male	married	israel				europe-america	europe-america		spouse of economic head of household	jew	jewish					not so well	yes	very bothered	cannot at all	some difficulty	some difficulty	cannot at all	some difficulty	no difficulty	no difficulty	180-184 cm	120 kg and above	yes		studied in the past		studied in the past			ma, or a equivalent degree, including md	in israel	universities	medicine
2016	420	1	80	16 and above	835.42	1561.46	respondent	male	married	israel				europe-america	israel		economic head of household	jew	jewish			religious		not so well	yes	bothered	some difficulty	no difficulty	no difficulty	no difficulty	no difficulty	some difficulty	no difficulty	175-179 cm	90-94 kg	yes		studied in the past		studied in the past			ba, or a equivalent degree, including an academic certificate	in israel	non academic institution	business and management		6
2016	420	2	80	16 and above	741		spouse	female	married	africa						1961-1971	spouse of economic head of household	jew	jewish					not well at all	yes	very bothered	no difficulty	some difficulty	some difficulty	cannot at all	cannot at all	some difficulty	no difficulty	unknown	unknown	no		studied in the past		studied in the past			ba, or a equivalent degree, including an academic certificate	abroad		art, crafts and applied arts
2016	421	1	77		765.05	614.35	respondent	male	widowed	europe-america						1948-1954	economic head of household	jew	jewish			not religious, secular		well	yes	not so bothered	no difficulty	no difficulty	no difficulty	no difficulty	no difficulty	some difficulty	some difficulty	170-174 cm	90-94 kg	yes		studied in the past		studied in the past			ba, or a equivalent degree, including an academic certificate	in israel	universities	social sciences	economy		social sciences
2016	422	1	75	5-8	2004.05	2220.4	respondent	female	widowed	asia						1948-1954	economic head of household	jew	jewish			traditional- not so religious		not so well	yes	very bothered	a lot of difficulty	some difficulty	some difficulty	a lot of difficulty	some difficulty	no difficulty	some difficulty	155-159 cm	85-89 kg	yes		currently studying, including vacation		studied in the past			none of the above
2016	423	1	80	5-8	472.27	1376.88	respondent	male	widowed	europe-america						1948-1954	economic head of household	jew	jewish			not religious, secular		not well at all	yes	very bothered	cannot at all	cannot at all	cannot at all	cannot at all	a lot of difficulty	some difficulty	a lot of difficulty	180-184 cm	90-94 kg	yes		studied in the past		studied in the past			none of the above
2016	424	5	57	16 and above	1345.75	3761.2	spouse	male	married	israel				asia	asia		economic head of household	jew	jewish					very well	no						no difficulty	no difficulty	no difficulty	165-169 cm	90-94 kg	yes		studied in the past		studied in the past			ba, or a equivalent degree, including an academic certificate	in israel	non academic institution	humanities
2016	424	6	56	13-15	1449.33	3450.87	respondent	female	married	israel				asia	asia		spouse of economic head of household	jew	jewish			orthodox		well	no						no difficulty	no difficulty	no difficulty	160-164 cm	55-59 kg	yes		studied in the past		studied in the past			secondary school completion certificate
2016	424	7	17		1334.66	2643.26	child	male	single	israel	5	6		israel	israel		other	jew	jewish				6	very well	no						no difficulty	no difficulty	no difficulty	160-164 cm	60-64 kg	no		currently studying, including vacation			yes	yud-aleph
2016	424	8	15		1334.66	2643.26	child	male		israel	5	6		israel	israel		other	jew	jewish				6	well	no						no difficulty	no difficulty	no difficulty	165-169 cm	50-54 kg	no		currently studying, including vacation			yes	yud
2016	424	9	19	13-15	1478.26	4109.48	child	male	single	israel				israel	israel		other	jew	jewish					well	no						no difficulty	no difficulty	no difficulty	165-169 cm	65-69 kg	yes		currently studying, including vacation		studied in the past			none of the above
2016	425	1	80	13-15	547.65	1573.52	respondent	male	widowed	asia						1948-1954	economic head of household	jew	jewish			traditional- not so religious		not well at all	yes	very bothered	cannot at all	cannot at all	cannot at all	cannot at all	some difficulty	a lot of difficulty	some difficulty	170-174 cm	70-74 kg	yes		studied in the past		studied in the past			matriculation certificate
2016	426	1	72	5-8	575.81	1876.85	respondent	male	divorced	africa						1948-1954	economic head of household	jew	jewish			not religious, secular		not well at all	yes	bothered	some difficulty	some difficulty	some difficulty	a lot of difficulty	some difficulty	some difficulty	some difficulty	165-169 cm	80-84 kg	yes		studied in the past		studied in the past			none of the above
2016	427	1	80	13-15	668.47		respondent	male	married	europe-america						until 1947	economic head of household	jew	jewish			not religious, secular		not so well	yes	very bothered	a lot of difficulty	a lot of difficulty	some difficulty	some difficulty	no difficulty	no difficulty	no difficulty	180-184 cm	100-104 kg	yes		studied in the past		studied in the past			non-academic post-secondary certificate
2016	427	2	79	13-15	634.99		spouse	female	married	europe-america						1948-1954	spouse of economic head of household	jew	jewish					well	no						some difficulty	no difficulty	no difficulty	160-164 cm	55-59 kg	yes		studied in the past		studied in the past			matriculation certificate
2016	429	1	80	16 and above	608.47	793.68	respondent	male	married	europe-america						1955-1960	economic head of household	jew	jewish			not religious, secular		not well at all	yes	very bothered	a lot of difficulty	some difficulty	some difficulty	a lot of difficulty	no difficulty	no difficulty	a lot of difficulty	170-174 cm	65-69 kg	yes		studied in the past		studied in the past			ma, or a equivalent degree, including md	abroad		medicine
2016	429	2	78	13-15	577.16	1142.26	spouse	female	married	europe-america						1948-1954	spouse of economic head of household	jew	jewish					not so well	yes	not bothered at all					no difficulty	no difficulty	no difficulty	155-159 cm	refuse to answer	yes		studied in the past		studied in the past			ba, or a equivalent degree, including an academic certificate	in israel	universities	paramedical
2016	430	1	67	11-12	164.32	304.63	respondent	male	widowed	israel				europe-america	europe-america		economic head of household	jew	jewish			not religious, secular		well	yes	not bothered at all					some difficulty	no difficulty	some difficulty	170-174 cm	95-99 kg	yes		studied in the past		studied in the past			secondary school completion certificate
2016	432	1	66	11-12	552.75	794.83	respondent	female	married	asia						1948-1954	economic head of household	jew	jewish			traditional- not so religious		not so well	yes	bothered	some difficulty	no difficulty	no difficulty	no difficulty	some difficulty	some difficulty	some difficulty	155-159 cm	90-94 kg	yes		studied in the past		studied in the past			secondary school completion certificate
2016	434	1	70	16 and above	978.87	1121.55	respondent	male	married	europe-america						1948-1954	economic head of household	jew	jewish					well	no						no difficulty	no difficulty	some difficulty	170-174 cm	65-69 kg	yes		studied in the past		studied in the past			ba, or a equivalent degree, including an academic certificate	in israel	universities	social sciences	economy
2016	434	2	69	16 and above	972.14	1086.79	spouse	female	married	europe-america						1972-1979	spouse of economic head of household	jew	jewish					well	no						no difficulty	some difficulty	no difficulty	160-164 cm	60-64 kg	yes		studied in the past		studied in the past			ma, or a equivalent degree, including md	abroad		law
2016	436	1	65	11-12	808.39	2118.61	respondent	female	married	asia						1955-1960	spouse of economic head of household	jew	jewish			traditional- not so religious		well	no						some difficulty	no difficulty	no difficulty	150-154 cm	45-49 kg	yes		studied in the past		studied in the past			matriculation certificate
2016	436	2	67	11-12	912.7		spouse	male	married	israel				europe-america	europe-america		economic head of household	jew	jewish					well	yes	bothered	some difficulty	no difficulty	no difficulty	no difficulty	no difficulty	no difficulty	a lot of difficulty	180-184 cm	95-99 kg	yes		studied in the past		studied in the past			secondary school completion certificate
2016	437	1	80	0.5-4	817.28	1137.47	respondent	female	widowed	europe-america						1948-1954	economic head of household	jew	jewish			traditional- not so religious		not well at all	yes	very bothered	a lot of difficulty	some difficulty	some difficulty	some difficulty	no difficulty	a lot of difficulty	no difficulty	170-174 cm	80-84 kg	yes		studied in the past		studied in the past			secondary school completion certificate
2016	438	1	69	16 and above	262.66		respondent	female	widowed	europe-america						1948-1954	economic head of household	jew	jewish			religious		well	yes	bothered	some difficulty	no difficulty	no difficulty	no difficulty	no difficulty	no difficulty	no difficulty	155-159 cm	55-59 kg	no		studied in the past		studied in the past			matriculation certificate
2016	440	1	68	16 and above	694.27	770.35	respondent	male	married	europe-america						1948-1954	economic head of household	jew	jewish			not religious, secular		very well	no						no difficulty	no difficulty	no difficulty	175-179 cm	80-84 kg	yes		studied in the past		studied in the past			non-academic post-secondary certificate
2016	440	2	65	11-12	606.67	589.92	spouse	female	married	israel				europe-america	europe-america		spouse of economic head of household	jew	jewish					very well	no						no difficulty	no difficulty	no difficulty	160-164 cm	refuse to answer	yes		studied in the past		studied in the past			secondary school completion certificate
2016	441	1	80	16 and above	570.13	694.6	respondent	female	widowed	europe-america						1948-1954	economic head of household	jew	jewish			traditional- not so religious		well	no						some difficulty	no difficulty	some difficulty	150-154 cm	50-54 kg	yes		studied in the past		studied in the past			ba, or a equivalent degree, including an academic certificate	in israel	universities	education and teacher training
2016	442	1	69	13-15	1069.73	1299.73	respondent	female	married	europe-america						1948-1954	economic head of household	jew	jewish			religious		not so well	yes	not so bothered	some difficulty	no difficulty	no difficulty	some difficulty	some difficulty	some difficulty	no difficulty	160-164 cm	65-69 kg	yes		currently studying, including vacation		studied in the past			non-academic post-secondary certificate		academic colleges	art, crafts and applied arts			unknown
2016	442	2	70	16 and above	979.04	934.62	spouse	male	married	europe-america						1948-1954	spouse of economic head of household	jew	jewish					well	no						no difficulty	no difficulty	no difficulty	175-179 cm	80-84 kg	yes		studied in the past		studied in the past			ba, or a equivalent degree, including an academic certificate	in israel	universities	law
2016	443	1	69	5-8	605.97	910.55	respondent	male	married	europe-america						1948-1954	spouse of economic head of household	jew	jewish			traditional- not so religious		well	yes	not so bothered	no difficulty	no difficulty	no difficulty	no difficulty	some difficulty	no difficulty	a lot of difficulty	160-164 cm	65-69 kg	yes		studied in the past		studied in the past			secondary school completion certificate
2016	443	2	61	11-12	644.72	877.5	spouse	female	married	europe-america						1955-1960	economic head of household	jew	jewish					well	no						some difficulty	no difficulty	some difficulty	160-164 cm	55-59 kg	yes		studied in the past		studied in the past			secondary school completion certificate
2016	444	1	70	13-15	648.2		respondent	male	married	europe-america						until 1947	economic head of household	jew	jewish			not religious, secular		not well at all	yes	very bothered	a lot of difficulty	a lot of difficulty	no difficulty	a lot of difficulty	no difficulty	no difficulty	no difficulty	170-174 cm	120 kg and above	yes		studied in the past		studied in the past			non-academic post-secondary certificate
2016	444	2	68	16 and above	558.23		spouse	female	married	europe-america						1961-1971	spouse of economic head of household	jew	jewish					well	yes	not bothered at all					no difficulty	no difficulty	some difficulty	165-169 cm	80-84 kg	yes		studied in the past		studied in the past			ba, or a equivalent degree, including an academic certificate	in israel	universities	physical sciences
2016	445	1	71	13-15	672.51	672.06	respondent	male	married	israel				europe-america	europe-america		economic head of household	jew	jewish			not religious, secular		well	no						no difficulty	some difficulty	no difficulty	165-169 cm	60-64 kg	yes		studied in the past		studied in the past			non-academic post-secondary certificate
2016	445	2	68	13-15	587.35	454.21	spouse	female	married	israel				europe-america	europe-america		spouse of economic head of household	jew	jewish					very well	no						some difficulty	no difficulty	some difficulty	155-159 cm	60-64 kg	yes		studied in the past		studied in the past			secondary school completion certificate
2016	451	1	62	16 and above	839.05	1926.89	respondent	male	married	europe-america						1972-1979	economic head of household	jew	jewish					well	yes	not bothered at all					some difficulty	no difficulty	no difficulty	170-174 cm	90-94 kg	yes		studied in the past		studied in the past			ba, or a equivalent degree, including an academic certificate	abroad		languages, literature and regional studies
2016	451	2	61	16 and above	779.2	982.48	spouse	female	married	europe-america						1980-1989	spouse of economic head of household	jew	jewish					very well	yes	not bothered at all					no difficulty	no difficulty	no difficulty	165-169 cm	60-64 kg	yes		studied in the past		studied in the past			ba, or a equivalent degree, including an academic certificate	abroad		education and teacher training
2016	451	3	20	13-15	939.03	3971.51	child	male	single	israel				europe-america	europe-america		other	jew	jewish					well	yes	not bothered at all					some difficulty	no difficulty	no difficulty	170-174 cm	65-69 kg	yes		studied in the past		studied in the past			matriculation certificate
2016	452	1	63	16 and above	1176.75	1190.02	respondent	female	married	europe-america						1972-1979	economic head of household	jew	jewish					well	yes	not so bothered	no difficulty	no difficulty	no difficulty	some difficulty	no difficulty	no difficulty	no difficulty	155-159 cm	85-89 kg	yes		studied in the past		studied in the past			ma, or a equivalent degree, including md	abroad		social sciences	other
2016	452	2	64	16 and above	1267.14	1889.57	spouse	male	married	europe-america						1972-1979	spouse of economic head of household	jew	jewish					very well	no						some difficulty	no difficulty	no difficulty	190 cm and above	80-84 kg	yes		studied in the past		studied in the past			ma, or a equivalent degree, including md	abroad		engineering and architecture
2016	452	3	24	11-12	1418.14		child	male	single	israel				europe-america	europe-america		other	jew	jewish					very well	no						some difficulty	no difficulty	no difficulty	185-189 cm	95-99 kg	yes		studied in the past		studied in the past			matriculation certificate
2016	456	1	80	11-12	977.47	1237.49	respondent	female	widowed	europe-america						1980-1989	economic head of household	jew	jewish			traditional- not so religious		well	yes	not so bothered	a lot of difficulty	no difficulty	no difficulty	a lot of difficulty	no difficulty	a lot of difficulty	no difficulty	155-159 cm	55-59 kg	yes		studied in the past		studied in the past			matriculation certificate
2016	458	1	56	9-10	415.72	1997.37	respondent	female	widowed	israel				africa	africa		economic head of household	jew	jewish			traditional- not so religious		not so well	yes	very bothered	a lot of difficulty	no difficulty	no difficulty	no difficulty	some difficulty	some difficulty	no difficulty	155-159 cm	90-94 kg	yes		studied in the past		studied in the past			secondary school completion certificate
2016	459	1	53	11-12	836.78		sibling	male	single	israel				africa	africa		economic head of household	jew	jewish					very well	no						no difficulty	no difficulty	no difficulty	175-179 cm	100-104 kg	yes		currently studying, including vacation		studied in the past			secondary school completion certificate
2016	459	2	60	11-12	693.04	1731.27	parent	female	widowed	africa						1980-1989	other	jew	jewish					not so well	yes	not so bothered	no difficulty	no difficulty	no difficulty	some difficulty	some difficulty	no difficulty	no difficulty	160-164 cm	90-94 kg	yes		studied in the past		studied in the past			secondary school completion certificate
2016	459	3	25	11-12	825.45	2846.17	respondent	female	single	israel				africa	africa		other	jew	jewish			religious		very well	no						no difficulty	no difficulty	no difficulty	165-169 cm	unknown	yes		studied in the past		studied in the past			secondary school completion certificate
2016	459	4	20	13-15	794.82		sibling	male	single	israel				africa	africa		other	jew	jewish					very well	yes	not bothered at all					no difficulty	no difficulty	no difficulty	175-179 cm	110-114 kg	yes		studied in the past		studied in the past			matriculation certificate
2016	460	1	38	13-15	898.47		respondent	male	married	israel				europe-america	israel		economic head of household	jew	jewish			religious		very well	no						no difficulty	no difficulty	no difficulty	180-184 cm	80-84 kg	yes		studied in the past		studied in the past			matriculation certificate		universities	business and management		6
2016	460	2	37	11-12	896.79		spouse	female	married	europe-america						1972-1979	spouse of economic head of household	jew	jewish					very well	no						no difficulty	no difficulty	no difficulty	160-164 cm	65-69 kg	no		studied in the past		studied in the past			matriculation certificate
2016	460	3	10		805.98		child	female		israel	1	2		israel	europe-america		other	jew	jewish				1	very well							no difficulty	no difficulty	no difficulty	unknown	unknown	no		currently studying, including vacation			yes	hey
2016	460	4	6		805.98		child	female		israel	1	2		israel	europe-america		other	jew	jewish				1	very well							no difficulty	no difficulty	no difficulty	unknown	unknown	no	primary school, including vacation				yes	aleph
2016	460	5	0		805.98		child	male		israel	1	2		israel	europe-america		other	jew	jewish				1	very well								no difficulty	no difficulty	unknown	unknown	no			in framework, including vacation
2016	461	1	68	13-15	570.74		respondent	female	married	europe-america						1972-1979	economic head of household	jew	jewish					well	yes	not so bothered	no difficulty	no difficulty	no difficulty	no difficulty	no difficulty	some difficulty	no difficulty	160-164 cm	60-64 kg	yes		studied in the past		studied in the past			non-academic post-secondary certificate
2016	461	2	71	9-10	573.86		spouse	male	married	europe-america						1972-1979	spouse of economic head of household	jew	jewish					not so well	yes	not so bothered	no difficulty	no difficulty	no difficulty	no difficulty	some difficulty	some difficulty	a lot of difficulty	170-174 cm	75-79 kg	yes		studied in the past		studied in the past			none of the above
2016	462	1	37	13-15	753.83	1779.51	respondent	male	married	africa						1972-1979	economic head of household	jew	jewish			religious		well	no						a lot of difficulty	no difficulty	no difficulty	185-189 cm	95-99 kg	yes		studied in the past		studied in the past			non-academic post-secondary certificate
2016	462	5	30	16 and above	685.73	1240.67	spouse	female	married	israel				africa	israel		spouse of economic head of household	jew	jewish					very well	no						no difficulty	no difficulty	no difficulty	180-184 cm	75-79 kg	yes		studied in the past		studied in the past			ba, or a equivalent degree, including an academic certificate	in israel	universities	social sciences	psychology
2016	462	6	5		676.23	989.39	child	male		israel	1	5		africa	israel		other	jew	jewish				1	very well							some difficulty	no difficulty	no difficulty	to 149 cm	to 44 kg	no	kindergarten
2016	462	7	2		676.23		child	male		israel	1	5		africa	israel		other	jew	jewish				1	very well								no difficulty	no difficulty	unknown	to 44 kg	no			in framework, including vacation
2016	462	8	0		676.23		child	female		israel	1	5		africa	israel		other	jew	jewish				1	very well								no difficulty	no difficulty	unknown	to 44 kg	no			not in framework
2016	464	1	45	13-15	726.35	1674.66	respondent	female	married	europe-america						1972-1979	economic head of household	jew	jewish			religious		very well	no						no difficulty	no difficulty	no difficulty	165-169 cm	65-69 kg	yes		studied in the past		studied in the past			non-academic post-secondary certificate
2016	464	2	52	11-12	730.32		spouse	male	married	europe-america						1972-1979	spouse of economic head of household	jew	jewish					very well	no						no difficulty	no difficulty	no difficulty	175-179 cm	90-94 kg	yes		studied in the past		studied in the past			none of the above
2016	464	3	25	13-15	698.64	2170.44	child	male	single	israel				europe-america	europe-america		other	jew	jewish					very well	no						no difficulty	no difficulty	no difficulty	170-174 cm	65-69 kg	yes		currently studying, including vacation		studied in the past			non-academic post-secondary certificate
2016	464	4	19	11-12	790.34	2194.38	child	male	single	israel				europe-america	europe-america		other	jew	jewish					very well	no						no difficulty	no difficulty	no difficulty	175-179 cm	70-74 kg	yes		studied in the past		studied in the past			matriculation certificate
2016	464	5	18	11-12	736.91	1332.54	child	male	single	israel				europe-america	europe-america		other	jew	jewish					very well	no						no difficulty	no difficulty	no difficulty	180-184 cm	75-79 kg	no		studied in the past		studied in the past			matriculation certificate
2016	464	6	11		655.31	1332.54	child	female		israel	2	1		europe-america	europe-america		other	jew	jewish				1	very well							no difficulty	no difficulty	no difficulty	150-154 cm	to 44 kg	no		currently studying, including vacation			yes	vav
2016	464	7	10		655.31	1332.54	child	male		israel	2	1		europe-america	europe-america		other	jew	jewish				1	very well							no difficulty	no difficulty	no difficulty	to 149 cm	to 44 kg	no		currently studying, including vacation			yes	dalet
2016	464	8	5		655.31	1332.54	child	male		israel	2	1		europe-america	europe-america		other	jew	jewish				1	very well							no difficulty	no difficulty	some difficulty	to 149 cm	to 44 kg	no	kindergarten
2016	467	1	52	11-12	901.36		respondent	male	married	europe-america						1972-1979	economic head of household	jew	jewish			traditional- not so religious		very well	yes	bothered	no difficulty	no difficulty	no difficulty	no difficulty	no difficulty	no difficulty	no difficulty	165-169 cm	70-74 kg	yes		studied in the past		studied in the past			secondary school completion certificate
2016	470	2	58	13-15	626.6		child	male	married	africa						1980-1989	other	jew	jewish					not so well	yes	bothered	some difficulty	no difficulty	some difficulty	a lot of difficulty	some difficulty	some difficulty	no difficulty	170-174 cm	65-69 kg	yes		studied in the past		studied in the past			non-academic post-secondary certificate			other
2016	470	3	51	5-8	658.78	1063.82	child	female	married	africa						1980-1989	economic head of household	jew	jewish					well	yes	bothered	a lot of difficulty	some difficulty	no difficulty	some difficulty	some difficulty	no difficulty	no difficulty	150-154 cm	80-84 kg	yes		studied in the past		studied in the past			secondary school completion certificate
2016	470	4	21	11-12	467.59	2548.54	respondent	female	single	israel				africa	africa		other	jew	jewish			traditional- not so religious		very well	yes	bothered	no difficulty	no difficulty	no difficulty	no difficulty	no difficulty	no difficulty	no difficulty	155-159 cm	65-69 kg	yes		studied in the past		studied in the past			secondary school completion certificate
2016	470	5	16		579.04	814.85	sibling	female	single	israel	2	3		africa	africa		other	jew	jewish				2	well	yes	bothered	no difficulty	no difficulty	no difficulty	some difficulty	some difficulty	no difficulty	no difficulty	150-154 cm	to 44 kg	no		studied in the past
2016	471	4	37	16 and above	92.59		child	male	single	europe-america						1980-1989	other	jew	jewish					very well	no						no difficulty	no difficulty	no difficulty	175-179 cm	60-64 kg	no		currently studying, including vacation		studied in the past			non-academic post-secondary certificate		universities	paramedical
2016	471	5	69	16 and above	83.95	140.21	respondent	female	single	europe-america						1980-1989	economic head of household	jew	jewish			traditional-religious		very well	no						no difficulty	some difficulty	no difficulty	155-159 cm	70-74 kg	yes		studied in the past		studied in the past			ba, or a equivalent degree, including an academic certificate	abroad		languages, literature and regional studies			education and teacher training
2016	473	1	36	13-15	786.52		respondent	male	married	africa						1990-1995	economic head of household	jew	jewish			traditional- not so religious		very well	no						no difficulty	some difficulty	some difficulty	165-169 cm	55-59 kg	no		studied in the past		studied in the past			ba, or a equivalent degree, including an academic certificate	in israel	universities	humanities
2016	473	2	32	16 and above	771.54		spouse	female	married	africa						1980-1989	spouse of economic head of household	jew	jewish					very well	no						no difficulty	no difficulty	no difficulty	165-169 cm	refuse to answer	no		studied in the past		studied in the past			ma, or a equivalent degree, including md	in israel	universities	paramedical
2016	473	3	7		728.81		child	male		israel	1	2		africa	africa		other	jew	jewish				1	very well							no difficulty	no difficulty	no difficulty	unknown	to 44 kg	no	primary school, including vacation				yes	bet
2016	473	4	1		728.81		child	female		israel	1	2		africa	africa		other	jew	jewish				1	very well								no difficulty	no difficulty	unknown	to 44 kg	no			in framework, including vacation
2016	473	5	0		728.81		child	male		israel	1	2		africa	africa		other	jew	jewish				1	very well								no difficulty	no difficulty	unknown	to 44 kg	no			in framework, including vacation
2016	474	1	57	13-15	1131.51	958.15	respondent	female	widowed	europe-america						1980-1989	economic head of household	jew	jewish			not religious, secular		well	no						refuse to answer	refuse to answer	refuse to answer	refuse to answer	refuse to answer	yes		studied in the past		studied in the past			ba, or a equivalent degree, including an academic certificate	in israel	universities	mathematics, statistics and computer science
2016	475	2	70	11-12	670.81	1635.23	spouse	female	married	asia						1980-1989	economic head of household	jew	jewish					not so well	yes	very bothered	a lot of difficulty	some difficulty	some difficulty	a lot of difficulty	no difficulty	no difficulty	no difficulty	155-159 cm	70-74 kg	yes		studied in the past		studied in the past			secondary school completion certificate
2016	479	1	53	13-15	591.33	1163.06	respondent	male	married	europe-america						1980-1989	economic head of household	jew	jewish					not so well	yes	not so bothered	no difficulty	no difficulty	no difficulty	no difficulty	no difficulty	no difficulty	no difficulty	165-169 cm	105-109 kg	yes		studied in the past		studied in the past			non-academic post-secondary certificate
2016	479	2	54	13-15	581.45	615.15	spouse	female	married	israel				europe-america	europe-america		spouse of economic head of household	jew	jewish					well	yes	bothered	no difficulty	no difficulty	no difficulty	no difficulty	no difficulty	no difficulty	no difficulty	155-159 cm	60-64 kg	yes		studied in the past		studied in the past			ba, or a equivalent degree, including an academic certificate	in israel	universities	social sciences	political science		humanities
2016	479	3	22	13-15	619.76	1104.96	spouse of child	female	single	israel				israel	israel		other	jew	jewish					very well	no						no difficulty	no difficulty	no difficulty	150-154 cm	to 44 kg	yes		studied in the past		studied in the past			non-academic post-secondary certificate
2016	479	4	20	11-12	619.76	1315.88	spouse of child	female	single	israel				israel	israel		other	jew	jewish					very well	no						no difficulty	no difficulty	no difficulty	165-169 cm	to 44 kg	yes		studied in the past		studied in the past			matriculation certificate
2016	481	1	40	16 and above	609.23	994.96	respondent	male	married	israel				israel	europe-america		economic head of household	jew	jewish			not religious, secular		very well	no						no difficulty	no difficulty	no difficulty	185-189 cm	90-94 kg	yes		studied in the past		studied in the past			ba, or a equivalent degree, including an academic certificate	in israel	universities	engineering and architecture
2016	481	2	39	16 and above	607.21	1146.66	spouse	female	married	europe-america						1980-1989	spouse of economic head of household	jew	jewish					very well	no						no difficulty	no difficulty	no difficulty	170-174 cm	55-59 kg	yes		studied in the past		studied in the past			ma, or a equivalent degree, including md	in israel	universities	education and teacher training
2016	481	3	12		600.41	987.27	child	male		israel	1	2		israel	europe-america		other	jew	jewish				2	very well							no difficulty	no difficulty	no difficulty	165-169 cm	50-54 kg	no		currently studying, including vacation			yes	zain
2016	481	4	6		600.41	987.27	child	female		israel	1	2		israel	europe-america		other	jew	jewish				2	very well							no difficulty	no difficulty	no difficulty	to 149 cm	to 44 kg	no	primary school, including vacation				yes	aleph
2016	481	5	10		600.41	987.27	child	female		israel	1	2		israel	europe-america		other	jew	jewish				2	very well							no difficulty	no difficulty	no difficulty	to 149 cm	to 44 kg	no		currently studying, including vacation			yes	hey
2016	482	1	37	16 and above	1760.65	2669.35	respondent	female	married	israel				israel	israel		economic head of household	jew	jewish			not religious, secular		very well	no						no difficulty	no difficulty	no difficulty	180-184 cm	70-74 kg	yes		studied in the past		studied in the past			ba, or a equivalent degree, including an academic certificate	in israel	universities	business and management		6
2016	482	2	34	13-15	1765.37	2092.08	spouse	female	married	israel				europe-america	europe-america		spouse of economic head of household	jew	jewish					very well	no						no difficulty	no difficulty	no difficulty	165-169 cm	55-59 kg	yes		studied in the past		studied in the past			ba, or a equivalent degree, including an academic certificate	in israel	academic colleges	social sciences	other
2016	482	3	4		1740.91	2128.72	child	male		israel	1	2		israel	israel		other	jew	jewish				1	very well								no difficulty	no difficulty	to 149 cm	to 44 kg	no			in framework, including vacation
2016	482	4	2		1740.91		child	male		israel	1	2		israel	israel		other	jew	jewish				1	very well								no difficulty	no difficulty	to 149 cm	to 44 kg	no			in framework, including vacation
2016	483	1	73	16 and above	567.36		respondent	female	widowed	europe-america						1980-1989	economic head of household	jew	jewish			not religious, secular		well	yes	not bothered at all					no difficulty	no difficulty	no difficulty	155-159 cm	65-69 kg	yes		studied in the past		studied in the past			ma, or a equivalent degree, including md	abroad		unknown
2016	484	2	64	11-12	783.79	1616.44	respondent	male	divorced	africa						1980-1989	economic head of household	jew	jewish			traditional-religious		well	yes	bothered	some difficulty	no difficulty	no difficulty	no difficulty	some difficulty	no difficulty	no difficulty	170-174 cm	75-79 kg	no		studied in the past		studied in the past			none of the above
2016	484	5	28	11-12	819.76		child	male	single	israel				africa	africa		other	jew	jewish					well	no						no difficulty	no difficulty	no difficulty	170-174 cm	75-79 kg	no		studied in the past		studied in the past			secondary school completion certificate
2016	486	2	54	16 and above	776.78	1350.53	spouse	female	married	europe-america						1980-1989	spouse of economic head of household	jew	jewish					well	yes	not bothered at all					no difficulty	no difficulty	no difficulty	165-169 cm	65-69 kg	yes		studied in the past		studied in the past			ma, or a equivalent degree, including md	in israel	universities	social sciences	psychology
2016	486	3	60	16 and above	878.28	1200.74	respondent	male	married	europe-america						1972-1979	economic head of household	jew	jewish			orthodox		very well	yes	not bothered at all					no difficulty	no difficulty	some difficulty	165-169 cm	65-69 kg	yes		studied in the past		studied in the past			ba, or a equivalent degree, including an academic certificate	abroad		education and teacher training			unknown
2016	490	1	67	16 and above	487.81	649.49	respondent	female	married	europe-america						1972-1979	economic head of household	jew	jewish			traditional- not so religious		not so well	yes	bothered	some difficulty	no difficulty	no difficulty	a lot of difficulty	no difficulty	no difficulty	no difficulty	155-159 cm	70-74 kg	yes		studied in the past		studied in the past			ma, or a equivalent degree, including md	abroad		engineering and architecture
2016	490	2	67	16 and above	558.43	596.6	spouse	male	married	europe-america						1972-1979	spouse of economic head of household	jew	jewish					not so well	yes	bothered	no difficulty	no difficulty	no difficulty	no difficulty	no difficulty	no difficulty	a lot of difficulty	170-174 cm	85-89 kg	yes		studied in the past		studied in the past			matriculation certificate
2016	491	1	32	16 and above	975.79	2121.72	respondent	female	married	israel				europe-america	europe-america		economic head of household	jew	jewish			traditional- not so religious		very well	no						some difficulty	no difficulty	no difficulty	150-154 cm	55-59 kg	yes		studied in the past		studied in the past			ba, or a equivalent degree, including an academic certificate	in israel	academic colleges	art, crafts and applied arts
2016	491	2	63	16 and above	877.59	997.69	parent	female	married	europe-america						1972-1979	other	jew	jewish					very well	no						no difficulty	no difficulty	no difficulty	unknown	unknown	yes		studied in the past		studied in the past			ma, or a equivalent degree, including md	abroad		social sciences	other
2016	491	3	66	16 and above	957.84	1185.27	parent	male	married	europe-america						1972-1979	other	jew	jewish					not so well	yes	bothered	cannot at all	some difficulty	some difficulty	a lot of difficulty	some difficulty	no difficulty	no difficulty	unknown	unknown	yes		studied in the past		studied in the past			ba, or a equivalent degree, including an academic certificate	abroad		mathematics, statistics and computer science
2016	491	4	27	13-15	1073.56	1928.41	sibling	female	single	israel				europe-america	europe-america		other	jew	jewish					very well	no						some difficulty	no difficulty	no difficulty	160-164 cm	refuse to answer	yes		studied in the past		studied in the past			non-academic post-secondary certificate		universities	unknown
2016	492	1	72	13-15	770.57	1576.79	respondent	female	married	europe-america						1980-1989	economic head of household	jew	jewish			not religious, secular		well	no						no difficulty	no difficulty	no difficulty	160-164 cm	refuse to answer	yes		studied in the past		studied in the past			secondary school completion certificate
2016	492	2	76	16 and above	754.75	1193.17	spouse	male	married	europe-america						1980-1989	spouse of economic head of household	jew	jewish					very well	no						no difficulty	no difficulty	no difficulty	170-174 cm	60-64 kg	yes		studied in the past		studied in the past			ba, or a equivalent degree, including an academic certificate	abroad		engineering and architecture
2016	494	1	40	13-15	549.45	1638.97	respondent	female	married	israel				asia	africa		economic head of household	jew	jewish			not religious, secular		well	no						no difficulty	no difficulty	no difficulty	170-174 cm	65-69 kg	yes		studied in the past		studied in the past			secondary school completion certificate
2016	494	2	43	13-15	550.48	1023.62	spouse	male	married	europe-america						1980-1989	spouse of economic head of household	jew	jewish					well	no						no difficulty	no difficulty	no difficulty	180-184 cm	95-99 kg	yes		studied in the past		studied in the past			non-academic post-secondary certificate
2016	494	3	16		514.04	983.3	child	male	single	israel	2	1		europe-america	israel		other	jew	jewish				1	well	no						no difficulty	no difficulty	no difficulty	175-179 cm	70-74 kg	no		currently studying, including vacation			yes	yud-aleph
2016	494	4	7		493.81	983.3	child	male		israel	2	1		europe-america	israel		other	jew	jewish				1	well							no difficulty	no difficulty	no difficulty	to 149 cm	to 44 kg	no	primary school, including vacation				yes	bet
2016	495	1	50	11-12	933.03	2041.45	respondent	male	married	asia						1980-1989	economic head of household	jew	jewish			traditional-religious		well	yes	very bothered	no difficulty	no difficulty	no difficulty	some difficulty	some difficulty	no difficulty	a lot of difficulty	165-169 cm	80-84 kg	yes		studied in the past		studied in the past			matriculation certificate
2016	495	2	47	13-15	927.96	1150.26	spouse	female	married	asia						1980-1989	spouse of economic head of household	jew	jewish					very well	no						no difficulty	no difficulty	no difficulty	155-159 cm	55-59 kg	yes		studied in the past		studied in the past			non-academic post-secondary certificate
2016	495	3	19	11-12	1002.17	2126.8	child	female	single	israel				asia	asia		other	jew	jewish					very well	no						no difficulty	no difficulty	no difficulty	160-164 cm	50-54 kg	yes		studied in the past		studied in the past			matriculation certificate
2016	495	4	10		837.2	1610.85	child	male		israel	1	2		asia	asia		other	jew	jewish				1	very well							no difficulty	no difficulty	no difficulty	to 149 cm	to 44 kg	no		currently studying, including vacation			yes	hey
2016	495	5	16		892.49	1610.85	child	female	single	israel	1	2		asia	asia		other	jew	jewish				1	very well	no						no difficulty	no difficulty	no difficulty	155-159 cm	to 44 kg	no		currently studying, including vacation			yes	yud-aleph
2016	499	1	60	13-15	965.26	1083.88	respondent	female	married	europe-america						1980-1989	spouse of economic head of household	jew	jewish			not religious, secular		well	yes	bothered	a lot of difficulty	no difficulty	no difficulty	no difficulty	no difficulty	no difficulty	no difficulty	160-164 cm	65-69 kg	yes		studied in the past		studied in the past			non-academic post-secondary certificate
2016	499	2	60	16 and above	994.52	1376.21	spouse	male	married	europe-america						1980-1989	economic head of household	jew	jewish					well	no						no difficulty	no difficulty	some difficulty	165-169 cm	85-89 kg	yes		studied in the past		studied in the past			ma, or a equivalent degree, including md	abroad		engineering and architecture
2016	503	1	40	16 and above	310.43		respondent	male	married	israel				israel	israel		economic head of household	jew	jewish					very well	no						no difficulty	no difficulty	no difficulty	170-174 cm	75-79 kg	no		currently studying, including vacation		studied in the past			none of the above
2016	503	2	36	13-15	257.11		spouse	female	married	europe-america						1980-1989	spouse of economic head of household	jew	jewish					very well	no						no difficulty	no difficulty	no difficulty	170-174 cm	70-74 kg	no		studied in the past		studied in the past			non-academic post-secondary certificate
2016	503	3	17		270.26		child	female	single	israel	1	2		israel	europe-america		other	jew	jewish				2	very well	no						no difficulty	no difficulty	no difficulty	165-169 cm	55-59 kg	no		currently studying, including vacation			yes	yud-bet
2016	503	4	7		259.27		child	male		israel	1	2		israel	europe-america		other	jew	jewish				2	very well							no difficulty	no difficulty	no difficulty	to 149 cm	to 44 kg	no	primary school, including vacation				yes	bet
2016	503	5	5		259.27		child	female		israel	1	2		israel	europe-america		other	jew	jewish				2	very well							no difficulty	no difficulty	no difficulty	to 149 cm	to 44 kg	no	kindergarten
2016	503	6	15		294.87		child	male		israel	1	2		israel	europe-america		other	jew	jewish				2	very well	no						no difficulty	no difficulty	no difficulty	175-179 cm	65-69 kg	no		currently studying, including vacation			no	yud
2016	503	7	14		259.27		child	female		israel	1	2		israel	europe-america		other	jew	jewish				2	very well							no difficulty	no difficulty	no difficulty	150-154 cm	to 44 kg	no		currently studying, including vacation			yes	het
2016	503	8	10		259.27		child	male		israel	1	2		israel	europe-america		other	jew	jewish				2	very well							no difficulty	no difficulty	no difficulty	to 149 cm	to 44 kg	no		currently studying, including vacation			yes	vav
2016	503	9	0		259.27		child	male		israel	1	2		israel	europe-america		other	jew	jewish				2	very well								no difficulty	no difficulty	to 149 cm	to 44 kg	no			not in framework
2016	510	1	52	13-15	1372.49	1633.19	respondent	female	divorced	europe-america						1961-1971	economic head of household	jew	jewish			traditional-religious		well	yes	bothered	no difficulty	no difficulty	no difficulty	no difficulty	some difficulty	no difficulty	no difficulty	160-164 cm	65-69 kg	yes		studied in the past		studied in the past			matriculation certificate
2016	510	2	17		1291.8	1019.89	child	male	single	israel		1		europe-america	europe-america		other	jew	jewish				1	not so well	yes	bothered	unknown	no difficulty	no difficulty	no difficulty	no difficulty	no difficulty	no difficulty	175-179 cm	55-59 kg	no		currently studying, including vacation			yes	yud-bet
2016	510	3	25	13-15	1295.95		respondent	female	single	europe-america						1990-1995	other	jew	jewish					well	no						no difficulty	no difficulty	no difficulty	160-164 cm	unknown	no		currently studying, including vacation		studied in the past			matriculation certificate		academic colleges	education and teacher training
2016	511	1	45	16 and above	572.82	954.16	respondent	female	married	israel				africa	israel		economic head of household	jew	jewish					very well	no						no difficulty	no difficulty	no difficulty	unknown	unknown	yes		studied in the past		studied in the past			ma, or a equivalent degree, including md	in israel	universities	law			business and management
2016	511	2	51	13-15	599.42	1169	spouse	male	married	europe-america						1961-1971	spouse of economic head of household	jew	jewish					well	no						no difficulty	no difficulty	no difficulty	175-179 cm	60-64 kg	yes		studied in the past		studied in the past			non-academic post-secondary certificate
2016	511	3	15		580.36	821.54	child	male		israel	2	1		europe-america	israel		other	jew	jewish				2	very well	no						no difficulty	no difficulty	no difficulty	unknown	unknown	no		currently studying, including vacation			yes	yud
2016	511	4	19	11-12	558.95	1015.25	child	female	single	israel				europe-america	israel		other	jew	jewish					very well	no						no difficulty	no difficulty	no difficulty	unknown	unknown	no		studied in the past		studied in the past			matriculation certificate
2016	511	5	10		557.52	821.54	child	male		israel	2	1		europe-america	israel		other	jew	jewish				2	very well							no difficulty	no difficulty	no difficulty	unknown	unknown	no		currently studying, including vacation			yes	dalet
2016	512	1	51	16 and above	719.39	1580.85	respondent	male	married	africa						1961-1971	economic head of household	jew	jewish			orthodox		very well	no						no difficulty	no difficulty	no difficulty	185-189 cm	100-104 kg	yes		studied in the past		studied in the past			ba, or a equivalent degree, including an academic certificate	in israel	academic colleges	mathematics, statistics and computer science			business and management
2016	512	2	48	16 and above	668.07	1461.99	spouse	female	married	israel				africa	africa		spouse of economic head of household	jew	jewish					very well	no						no difficulty	no difficulty	no difficulty	165-169 cm	70-74 kg	yes		studied in the past		studied in the past			ma, or a equivalent degree, including md	in israel	colleges for teacher education	mathematics, statistics and computer science			humanities
2016	512	3	22	13-15	688.05	1793.72	child	female	single	israel				africa	israel		other	jew	jewish					very well	no						no difficulty	no difficulty	no difficulty	160-164 cm	unknown	yes		currently studying, including vacation		studied in the past			non-academic post-secondary certificate
2016	512	5	16		750.69	1425.43	child	male	single	israel	1	2		africa	israel		other	jew	jewish				1	very well	no						no difficulty	no difficulty	no difficulty	165-169 cm	50-54 kg	no		currently studying, including vacation			no	yud-aleph
2016	512	6	13		660.07	1425.43	child	male		israel	1	2		africa	israel		other	jew	jewish				1	very well							no difficulty	no difficulty	no difficulty	155-159 cm	45-49 kg	no		currently studying, including vacation			yes	het
2016	512	7	19	13-15	750.69	2133.59	child	male	single	israel				africa	israel		other	jew	jewish					very well	no						no difficulty	no difficulty	no difficulty	170-174 cm	70-74 kg	yes		currently studying, including vacation		studied in the past			secondary school completion certificate
2016	512	8	18		688.05	1425.43	child	female	single	israel				africa	israel		other	jew	jewish					very well	no						no difficulty	no difficulty	no difficulty	165-169 cm	65-69 kg	no		currently studying, including vacation		currently studying, including vacation	yes	yud-bet
2016	515	1	66	13-15	721.42	700.39	respondent	male	married	africa						1948-1954	economic head of household	jew	jewish			traditional-religious		well	yes	bothered	no difficulty	no difficulty	no difficulty	no difficulty	some difficulty	no difficulty	some difficulty	175-179 cm	70-74 kg	yes		studied in the past		studied in the past			secondary school completion certificate
2016	515	2	62	11-12	743.29	827.47	spouse	female	married	africa						1961-1971	spouse of economic head of household	jew	jewish					well	yes	bothered	no difficulty	no difficulty	no difficulty	no difficulty	no difficulty	no difficulty	no difficulty	160-164 cm	55-59 kg	yes		studied in the past		studied in the past			secondary school completion certificate
2016	516	1	80	16 and above	795.24	1393.13	respondent	female	widowed	europe-america						1961-1971	economic head of household	jew	jewish			not religious, secular		well	yes	bothered	some difficulty	no difficulty	no difficulty	no difficulty	no difficulty	some difficulty	some difficulty	150-154 cm	60-64 kg	yes		currently studying, including vacation		studied in the past			ma, or a equivalent degree, including md	abroad		law
2016	517	1	38	16 and above	2253.71	7090.38	respondent	male	single	israel				europe-america	europe-america		economic head of household	jew	jewish			traditional-religious		very well	no						no difficulty	no difficulty	no difficulty	180-184 cm	75-79 kg	yes		studied in the past		studied in the past			ma, or a equivalent degree, including md	in israel	universities	social sciences	other		law
2016	518	1	77	11-12	814.83	687.63	respondent	female	widowed	europe-america						1961-1971	economic head of household	jew	jewish			not religious, secular		very well	yes	not so bothered	no difficulty	no difficulty	no difficulty	no difficulty	no difficulty	some difficulty	no difficulty	unknown	50-54 kg	yes		studied in the past		studied in the past			secondary school completion certificate
2016	520	3	48	9-10	629.24		respondent	female	single	israel				africa	africa		economic head of household	jew	jewish			not religious, secular		not so well	yes	bothered	some difficulty	no difficulty	no difficulty	some difficulty	some difficulty	no difficulty	no difficulty	165-169 cm	60-64 kg	yes		studied in the past		studied in the past			none of the above
2016	521	2	61	11-12	778.93		respondent	female	divorced	israel				africa	africa		economic head of household	jew	jewish			traditional- not so religious		very well	no						no difficulty	no difficulty	no difficulty	160-164 cm	70-74 kg	yes		studied in the past		studied in the past			secondary school completion certificate
2016	522	1	80	11-12	1671.45	2392.12	respondent	male	married	asia						1948-1954	spouse of economic head of household	jew	jewish			traditional- not so religious		not so well	yes	bothered	a lot of difficulty	some difficulty	no difficulty	some difficulty	a lot of difficulty	no difficulty	no difficulty	150-154 cm	55-59 kg	yes		studied in the past		studied in the past			matriculation certificate
2016	522	2	70	13-15	1782.89	2938.98	spouse	female	married	asia						1961-1971	economic head of household	jew	jewish					well	no						no difficulty	no difficulty	some difficulty	to 149 cm	50-54 kg	yes		studied in the past		studied in the past			matriculation certificate
2016	523	1	60	13-15	867.04	1848.21	respondent	female	married	europe-america						1961-1971	economic head of household	jew	jewish			not religious, secular		very well	no						no difficulty	no difficulty	no difficulty	160-164 cm	70-74 kg	yes		studied in the past		studied in the past			matriculation certificate
2016	523	2	60	11-12	871.78	1182.75	spouse	male	married	europe-america						1961-1971	spouse of economic head of household	jew	jewish					well	no						no difficulty	no difficulty	no difficulty	175-179 cm	75-79 kg	yes		studied in the past		studied in the past			matriculation certificate
2016	523	3	25	13-15	889.01	2508.6	child	female	single	israel				europe-america	europe-america		other	jew	jewish					very well	no						no difficulty	no difficulty	no difficulty	165-169 cm	60-64 kg	yes		currently studying, including vacation		studied in the past			matriculation certificate		academic colleges	social sciences	economy
2016	524	2	74	16 and above	678.91	2089.14	spouse	female	married	europe-america						1972-1979	economic head of household	jew	jewish					well	no						no difficulty	no difficulty	no difficulty	150-154 cm	55-59 kg	yes		studied in the past		studied in the past			ba, or a equivalent degree, including an academic certificate	abroad		business and management		accounting	paramedical
2016	528	1	58	13-15	265.09	219.03	respondent	female	married	israel				israel	europe-america		economic head of household	jew	jewish			not religious, secular		very well	no						no difficulty	no difficulty	no difficulty	165-169 cm	70-74 kg	yes		studied in the past		studied in the past			ba, or a equivalent degree, including an academic certificate	in israel	universities	social sciences	other
2016	528	2	59	13-15	293.24	540.66	spouse	male	married	africa						1961-1971	spouse of economic head of household	jew	jewish					well	no						no difficulty	no difficulty	no difficulty	185-189 cm	100-104 kg	yes		studied in the past		studied in the past			non-academic post-secondary certificate
2016	528	4	21	11-12	314.97	910.1	child	female	single	israel				africa	israel		other	jew	jewish					very well	no						no difficulty	no difficulty	no difficulty	165-169 cm	60-64 kg	yes		studied in the past		studied in the past			matriculation certificate
2016	529	1	76	11-12	670.81	1856.32	respondent	female	married	africa						1961-1971	economic head of household	jew	jewish			traditional- not so religious		not so well	yes	bothered	no difficulty	no difficulty	no difficulty	no difficulty	a lot of difficulty	no difficulty	some difficulty	160-164 cm	50-54 kg	yes		studied in the past		studied in the past			secondary school completion certificate
2016	529	2	76	16 and above	697.99	1510.51	spouse	male	married	africa						1961-1971	spouse of economic head of household	jew	jewish					not well at all	yes	bothered	no difficulty	no difficulty	no difficulty	no difficulty	some difficulty	no difficulty	no difficulty	170-174 cm	70-74 kg	yes		studied in the past		studied in the past			non-academic post-secondary certificate		universities	humanities			unknown
2016	530	2	55	13-15	676.17		spouse	male	married	israel				africa	africa		economic head of household	jew	jewish					well	no						no difficulty	some difficulty	some difficulty	180-184 cm	110-114 kg	no		studied in the past		studied in the past			ba, or a equivalent degree, including an academic certificate	in israel	universities	business and management		business administration
2016	530	4	13		587.4		child	male		israel	2	1		israel			other	jew	jewish				2	very well							no difficulty	no difficulty	no difficulty	to 149 cm	unknown	no		currently studying, including vacation			yes	zain
2016	531	1	72	13-15	665.19	1187.02	respondent	female	married	europe-america						1980-1989	economic head of household	jew	jewish			not religious, secular		not so well	yes	very bothered	a lot of difficulty	some difficulty	some difficulty	some difficulty	no difficulty	no difficulty	no difficulty	165-169 cm	80-84 kg	yes		studied in the past		studied in the past			matriculation certificate
2016	531	2	80	11-12	715.77		spouse	male	married	africa						1980-1989	spouse of economic head of household	jew	jewish					well	no						some difficulty	some difficulty	a lot of difficulty	160-164 cm	70-74 kg	no		studied in the past		studied in the past			secondary school completion certificate
2016	532	1	55	13-15	796.04	623.89	respondent	female	married	europe-america						1980-1989	economic head of household	jew	jewish					very well	no						no difficulty	no difficulty	no difficulty	185-189 cm	90-94 kg	yes		studied in the past		studied in the past			secondary school completion certificate
2016	532	2	67	13-15	824.2	518.51	spouse	male	married	europe-america						1961-1971	spouse of economic head of household	jew	jewish					very well	no						no difficulty	no difficulty	some difficulty	165-169 cm	80-84 kg	yes		currently studying, including vacation		studied in the past			non-academic post-secondary certificate
2016	534	1	54	11-12	910.78	1308.58	respondent	female	divorced	europe-america						1961-1971	economic head of household	jew	jewish			not religious, secular		very well	no						no difficulty	no difficulty	no difficulty	160-164 cm	55-59 kg	yes		studied in the past		studied in the past			none of the above
2016	534	2	25	13-15	933.86	1009.18	child	female	single	israel				israel	europe-america		other	jew	jewish					very well	no						no difficulty	no difficulty	no difficulty	175-179 cm	60-64 kg	yes		studied in the past		studied in the past			matriculation certificate		academic colleges	social sciences	other
2016	534	3	16		875.96	1009.1	child	female	single	israel		1		israel	europe-america		other	jew	jewish				1	very well	no						no difficulty	no difficulty	no difficulty	165-169 cm	50-54 kg	no		studied in the past
2016	537	1	74	16 and above	481.63	595.25	respondent	female	divorced	asia						1961-1971	economic head of household	jew	jewish			not religious, secular		not well at all	yes	bothered	a lot of difficulty	no difficulty	some difficulty	a lot of difficulty	no difficulty	no difficulty	some difficulty	160-164 cm	70-74 kg	yes		studied in the past		studied in the past			ma, or a equivalent degree, including md	abroad		languages, literature and regional studies			humanities
2016	538	1	23	5-8	628.58	4336.46	respondent	male	single	israel				europe-america	israel		economic head of household	jew	jewish			not religious, secular		not so well	yes	not so bothered	no difficulty	no difficulty	no difficulty	no difficulty	some difficulty	no difficulty	no difficulty	170-174 cm	80-84 kg	yes		studied in the past		never studied			none of the above
2016	539	1	39	16 and above	1174.37	2273.41	respondent	female	married	israel				europe-america	europe-america		economic head of household	jew	jewish					well	no						no difficulty	no difficulty	no difficulty	160-164 cm	70-74 kg	yes		studied in the past		studied in the past			ba, or a equivalent degree, including an academic certificate	in israel	universities	social sciences	economy
2016	539	2	5		1161.21	1957.41	child	female		israel	5	1		israel	israel		other	jew	jewish				5	not well at all							cannot at all	no difficulty	no difficulty	to 149 cm	to 44 kg	no	kindergarten
2016	539	5	42	16 and above	1178.28	1972.65	spouse	male	married	israel				israel	africa		spouse of economic head of household	jew	jewish					very well	no						no difficulty	no difficulty	no difficulty	165-169 cm	70-74 kg	yes		studied in the past		studied in the past			ba, or a equivalent degree, including an academic certificate	in israel	academic colleges	engineering and architecture
2016	539	6	1		1161.21		child	male		israel	5	1		israel	israel		other	jew	jewish				5	very well								no difficulty	no difficulty	unknown	unknown	no			in framework, including vacation
2016	542	1	60	16 and above	586.56	843.77	respondent	female	married	europe-america						1961-1971	economic head of household	jew	jewish			not religious, secular		well	no						no difficulty	no difficulty	no difficulty	160-164 cm	55-59 kg	yes		studied in the past		studied in the past			non-academic post-secondary certificate
2016	542	2	66	16 and above	538.2	875.55	spouse	male	married	asia						1948-1954	spouse of economic head of household	jew	jewish					not so well	yes	very bothered	some difficulty	no difficulty	some difficulty	no difficulty	some difficulty	no difficulty	no difficulty	165-169 cm	70-74 kg	yes		studied in the past		studied in the past			ba, or a equivalent degree, including an academic certificate	in israel	non academic institution	other
2016	543	1	62	13-15	661.94	648.52	respondent	female	married	europe-america						1961-1971	spouse of economic head of household	jew	jewish					very well	no						no difficulty	no difficulty	no difficulty	160-164 cm	refuse to answer	yes		studied in the past		studied in the past			non-academic post-secondary certificate
2016	543	2	64	16 and above	656.67	444	spouse	male	married	israel				europe-america	europe-america		economic head of household	jew	jewish					very well	no						no difficulty	no difficulty	no difficulty	180-184 cm	85-89 kg	yes		studied in the past		studied in the past			ba, or a equivalent degree, including an academic certificate	in israel	universities	engineering and architecture
2016	545	1	70	16 and above	638.03	710.24	respondent	female	married	europe-america						1955-1960	other	jew	jewish			not religious, secular		well	yes	bothered	some difficulty	no difficulty	no difficulty	no difficulty	some difficulty	no difficulty	no difficulty	to 149 cm	55-59 kg	yes		studied in the past		studied in the past			ba, or a equivalent degree, including an academic certificate	in israel	universities	education and teacher training
2016	545	2	67	16 and above	755.33	552.52	spouse	male	married	europe-america						1961-1971	other	jew	jewish					very well	yes	not bothered at all					some difficulty	some difficulty	no difficulty	170-174 cm	85-89 kg	yes		studied in the past		studied in the past			non-academic post-secondary certificate		non academic institution	engineering and architecture			unknown
2016	545	4	35	11-12	733.29		child	male	single	israel				europe-america	europe-america		economic head of household	jew	jewish					very well	no						no difficulty	no difficulty	no difficulty	180-184 cm	80-84 kg	yes		currently studying, including vacation		studied in the past			matriculation certificate
2016	546	1	49	16 and above	671.85	764.8	respondent	female	married	israel				israel	israel		other	jew	jewish			religious		very well	no						no difficulty	no difficulty	no difficulty	155-159 cm	50-54 kg	yes		currently studying, including vacation		studied in the past			ba, or a equivalent degree, including an academic certificate	in israel		paramedical
2016	546	2	51	16 and above	666.99	848.19	spouse	male	married	europe-america						1961-1971	other	jew	jewish					very well	no						no difficulty	no difficulty	no difficulty	170-174 cm	65-69 kg	yes		studied in the past		studied in the past			ba, or a equivalent degree, including an academic certificate	in israel	universities	engineering and architecture
2016	546	4	13		631.96	840.57	child	male		israel	2	1		europe-america	israel		other	jew	jewish				1	very well							no difficulty	no difficulty	no difficulty	155-159 cm	55-59 kg	no		currently studying, including vacation			no	zain
2016	546	5	11		631.96	840.57	child	male		israel	2	1		europe-america	israel		other	jew	jewish				1	well							no difficulty	no difficulty	no difficulty	to 149 cm	to 44 kg	no		currently studying, including vacation			yes	hey
2016	546	6	8		631.96	840.57	child	male		israel	2	1		europe-america	israel		other	jew	jewish				1	very well							no difficulty	no difficulty	no difficulty	to 149 cm	to 44 kg	no		currently studying, including vacation			yes	gimel
2016	546	11	15		662.07	840.57	child	male		israel	2	1		europe-america	israel		other	jew	jewish				1	very well	no						no difficulty	no difficulty	no difficulty	160-164 cm	60-64 kg	no		currently studying, including vacation			yes	tet
2016	546	12	20	13-15	877.93		child	male	single	israel				europe-america	israel		economic head of household	jew	jewish					very well	no						no difficulty	no difficulty	no difficulty	165-169 cm	60-64 kg	yes		studied in the past		studied in the past			matriculation certificate
2016	546	14	17		641.75		child	female	single	israel	2	1		europe-america	israel		other	jew	jewish				1	very well	no						no difficulty	no difficulty	no difficulty	160-164 cm	55-59 kg	no		studied in the past
2016	547	1	56	13-15	822.57	827.47	respondent	female	married	europe-america						1961-1971	economic head of household	jew	jewish			traditional- not so religious		very well	yes	not so bothered	some difficulty	no difficulty	no difficulty	no difficulty	no difficulty	no difficulty	no difficulty	165-169 cm	95-99 kg	yes		studied in the past		studied in the past			secondary school completion certificate
2016	547	2	64	16 and above	724.34	444	spouse	male	married	asia						1961-1971	spouse of economic head of household	jew	jewish					well	yes	bothered	a lot of difficulty	no difficulty	no difficulty	no difficulty	no difficulty	no difficulty	some difficulty	180-184 cm	120 kg and above	yes		studied in the past		studied in the past			ba, or a equivalent degree, including an academic certificate	in israel	universities	engineering and architecture
2016	548	2	68	16 and above	370.85	1197.84	respondent	male	married	europe-america						1961-1971	spouse of economic head of household	jew	jewish			religious		not well at all	yes	bothered	some difficulty	no difficulty	no difficulty	some difficulty	some difficulty	no difficulty	no difficulty	165-169 cm	75-79 kg	yes		studied in the past		studied in the past			non-academic post-secondary certificate
2016	548	3	56	16 and above	331.83	986.09	spouse	female	married	europe-america						1972-1979	economic head of household	jew	jewish					well	no						no difficulty	no difficulty	no difficulty	160-164 cm	70-74 kg	yes		studied in the past		studied in the past			ba, or a equivalent degree, including an academic certificate	in israel	universities	social sciences	other
2016	550	1	28	16 and above	2340.74	4472.45	respondent	male	single	israel				asia	asia		economic head of household	jew	jewish			not religious, secular		very well	no						no difficulty	no difficulty	no difficulty	180-184 cm	75-79 kg	yes		studied in the past		studied in the past			ba, or a equivalent degree, including an academic certificate	in israel	universities	engineering and architecture
2016	551	1	35	16 and above	601.79	1139.1	respondent	male	married	israel				israel	israel		economic head of household	jew	jewish			not religious, secular		very well	no						no difficulty	no difficulty	no difficulty	175-179 cm	60-64 kg	yes		studied in the past		studied in the past			ma, or a equivalent degree, including md	in israel	universities	business and management		6	mathematics, statistics and computer science
2016	551	2	39	16 and above	597.65	914.02	spouse	female	married	europe-america						1996+	spouse of economic head of household	jew	jewish					very well	no						no difficulty	no difficulty	no difficulty	160-164 cm	50-54 kg	yes		studied in the past		studied in the past			ma, or a equivalent degree, including md	abroad		business and management		business administration	education and teacher training
2016	551	3	5		593.23	1043.75	child	male		israel	1	2		israel	europe-america		other	jew	jewish				1	well							no difficulty	no difficulty	no difficulty	to 149 cm	to 44 kg	no	kindergarten
2016	551	4	2		593.23		child	male		israel	1	2		israel	europe-america		other	jew	jewish				1	very well								no difficulty	no difficulty	to 149 cm	to 44 kg	no			in framework, including vacation
2016	552	1	75	13-15	665.19	1187.02	respondent	female	married	europe-america						1961-1971	economic head of household	jew	jewish			religious		well	no						some difficulty	no difficulty	no difficulty	165-169 cm	75-79 kg	yes		studied in the past		studied in the past			non-academic post-secondary certificate
2016	552	2	77	5-8	715.77	1416.94	spouse	male	married	europe-america						1961-1971	spouse of economic head of household	jew	jewish					not so well	yes	bothered	a lot of difficulty	some difficulty	some difficulty	cannot at all	some difficulty	some difficulty	some difficulty	170-174 cm	75-79 kg	yes		studied in the past		studied in the past			none of the above
2016	553	1	37	9-10	557.85	868.45	respondent	male	single	israel				asia	asia		economic head of household	jew	jewish			traditional- not so religious		not so well	yes	bothered	a lot of difficulty	some difficulty	some difficulty	some difficulty	no difficulty	no difficulty	no difficulty	170-174 cm	90-94 kg	yes		studied in the past		studied in the past			none of the above
2016	554	1	46	16 and above	954.66	1410.2	respondent	female	married	europe-america						1961-1971	economic head of household	jew	jewish					very well	no						no difficulty	some difficulty	no difficulty	155-159 cm	50-54 kg	yes		studied in the past		studied in the past			phd, or a equivalent degree	in israel	universities	engineering and architecture			unknown
2016	554	2	49	13-15	1098.6	1979.68	spouse	male	married	europe-america						1961-1971	spouse of economic head of household	jew	jewish					very well	no						no difficulty	no difficulty	some difficulty	170-174 cm	65-69 kg	yes		studied in the past		studied in the past			non-academic post-secondary certificate
2016	554	3	18		1258.82	1303.71	child	female	single	israel				europe-america	europe-america		other	jew	jewish					very well	no						no difficulty	some difficulty	no difficulty	165-169 cm	50-54 kg	no		currently studying, including vacation		currently studying, including vacation	yes	yud-bet
2016	554	4	14		868.7	1303.71	child	female		israel	2	1		europe-america	europe-america		other	jew	jewish				1	very well							no difficulty	some difficulty	no difficulty	155-159 cm	to 44 kg	no		currently studying, including vacation			yes	tet
2016	554	5	11		868.7	1303.71	child	male		israel	2	1		europe-america	europe-america		other	jew	jewish				1	very well							some difficulty	no difficulty	no difficulty	to 149 cm	to 44 kg	no		currently studying, including vacation			yes	vav
2016	555	1	28	13-15	1429.42		respondent	female	single	israel				europe-america	israel		economic head of household	jew	jewish					very well	yes	very bothered	no difficulty	no difficulty	no difficulty	no difficulty	no difficulty	no difficulty	no difficulty	155-159 cm	45-49 kg	no		currently studying, including vacation		studied in the past			non-academic post-secondary certificate		non academic institution	paramedical
2016	555	2	51	16 and above	1338.42	1834.96	parent	male	married	europe-america						1961-1971	other	jew	jewish					very well	no						no difficulty	no difficulty	no difficulty	170-174 cm	85-89 kg	yes		studied in the past		studied in the past			ba, or a equivalent degree, including an academic certificate	in israel	academic colleges	business and management		6
2016	555	3	51	13-15	1513.85	3171.93	parent	female	married	israel				africa	africa		other	jew	jewish					well	yes	bothered	some difficulty	some difficulty	some difficulty	some difficulty	no difficulty	some difficulty	no difficulty	150-154 cm	50-54 kg	yes		studied in the past		studied in the past			matriculation certificate
2016	555	5	21	11-12	1630.52	2148.45	sibling	female	single	israel				europe-america	israel		other	jew	jewish					very well	no						no difficulty	no difficulty	no difficulty	150-154 cm	45-49 kg	yes		studied in the past		studied in the past			matriculation certificate
2016	555	6	11		1268.12	1980.8	sibling	male		israel	2	3		europe-america	israel		other	jew	jewish				3	well							some difficulty	no difficulty	no difficulty	to 149 cm	to 44 kg	no		currently studying, including vacation			yes	vav
2016	556	1	32	11-12	2512.24	4537.36	respondent	male	married	israel				africa	asia		economic head of household	jew	jewish			religious		very well	no						no difficulty	no difficulty	no difficulty	175-179 cm	95-99 kg	yes		studied in the past		studied in the past			matriculation certificate
2016	556	2	32	11-12	2201.68	2126.27	spouse	female	married	israel				africa	africa		spouse of economic head of household	jew	jewish					very well	no						no difficulty	no difficulty	no difficulty	160-164 cm	55-59 kg	yes		studied in the past		studied in the past			secondary school completion certificate
2016	556	3	7		1890.34	2113.42	child	female		israel	1	2		israel	israel		other	jew	jewish				1	very well							no difficulty	no difficulty	no difficulty	to 149 cm	to 44 kg	no	primary school, including vacation				yes	bet
2016	556	9	3		1890.34	2113.42	child	female		israel	1	2		israel	israel		other	jew	jewish				1	very well								no difficulty	no difficulty	to 149 cm	to 44 kg	no			in framework, including vacation
2016	557	1	65	11-12	712.07	759.71	respondent	male	refuse to answer	europe-america						1961-1971	economic head of household	jew	jewish			not religious, secular		unknown	yes	bothered	a lot of difficulty	no difficulty	a lot of difficulty	some difficulty	no difficulty	no difficulty	no difficulty	175-179 cm	70-74 kg	yes		studied in the past		studied in the past			matriculation certificate
2016	560	1	27	13-15	958.39	1909.37	respondent	male	married	israel				africa	africa		economic head of household	jew	jewish			religious		very well	no						no difficulty	no difficulty	no difficulty	175-179 cm	60-64 kg	yes		studied in the past		studied in the past			matriculation certificate
2016	560	2	50	13-15	967.91	636.03	parent	female	married	africa						1961-1971	other	jew	jewish			traditional-religious		very well	no						no difficulty	no difficulty	no difficulty	160-164 cm	55-59 kg	yes		studied in the past		studied in the past			matriculation certificate
2016	560	3	54	13-15	987.36	1093.97	parent	male	married	africa						1961-1971	other	jew	jewish					very well	no						no difficulty	no difficulty	no difficulty	180-184 cm	60-64 kg	yes		studied in the past		studied in the past			non-academic post-secondary certificate
2016	560	4	21	11-12	858.45	1841.48	sibling	female	single	israel				africa	africa		other	jew	jewish					very well	no						no difficulty	no difficulty	no difficulty	to 149 cm	to 44 kg	yes		studied in the past		studied in the past			matriculation certificate
2016	560	5	15		850.74	863.22	sibling	female		israel	3	2		africa	africa		other	jew	jewish				2	very well	no						some difficulty	no difficulty	no difficulty	150-154 cm	to 44 kg	no		currently studying, including vacation			yes	yud
2016	560	6	13		856.26	863.22	sibling	male		israel	3	2		africa	africa		other	jew	jewish				2	very well							no difficulty	no difficulty	no difficulty	to 149 cm	to 44 kg	no		currently studying, including vacation			yes	vav
2016	563	1	44	16 and above	1655.86	1483.88	respondent	male	married	europe-america						1972-1979	economic head of household	jew	jewish			not religious, secular		very well	no						no difficulty	no difficulty	no difficulty	170-174 cm	85-89 kg	yes		studied in the past		studied in the past			ma, or a equivalent degree, including md	in israel	universities	mathematics, statistics and computer science			business and management
2016	563	4	34	16 and above	1624.32	1202.69	spouse	female	married	israel				israel	israel		spouse of economic head of household	jew	jewish					very well	no						no difficulty	no difficulty	no difficulty	160-164 cm	60-64 kg	yes		studied in the past		studied in the past			ma, or a equivalent degree, including md	in israel	universities	business and management		6
2016	563	5	4		1534.37	1715.57	child	male		israel	1	4		europe-america	israel		other	jew	jewish				1	very well								no difficulty	no difficulty	unknown	to 44 kg	no			in framework, including vacation
2016	563	6	2		1534.37		child	male		israel	1	4		europe-america	israel		other	jew	jewish				1	very well								no difficulty	no difficulty	unknown	to 44 kg	no			in framework, including vacation
2016	564	1	47	13-15	716.21	864.59	respondent	female	married	europe-america						1972-1979	spouse of economic head of household	jew	jewish					very well	no						no difficulty	no difficulty	no difficulty	unknown	80-84 kg	yes		studied in the past		studied in the past			matriculation certificate
2016	564	2	46	16 and above	787.14	1001.76	spouse	male	married	europe-america						1996+	economic head of household	jew	jewish					very well	no						no difficulty	no difficulty	no difficulty	unknown	70-74 kg	yes		studied in the past		studied in the past			ma, or a equivalent degree, including md	abroad		social sciences	economy
2016	564	3	10		722.23	1033.8	child	male		israel	2	1		europe-america	europe-america		other	jew	jewish				2	very well							some difficulty	no difficulty	no difficulty	unknown	to 44 kg	no		currently studying, including vacation			yes	dalet
2016	564	4	8		722.23	1033.8	child	male		israel	2	1		europe-america	europe-america		other	jew	jewish				2	very well							no difficulty	no difficulty	no difficulty	unknown	to 44 kg	no		currently studying, including vacation			yes	bet
2016	565	1	50	13-15	1159.09	1566.96	respondent	female	divorced	europe-america						1961-1971	economic head of household	jew	jewish			not religious, secular		well	yes	not bothered at all					no difficulty	no difficulty	no difficulty	165-169 cm	80-84 kg	yes		studied in the past		studied in the past			secondary school completion certificate
2016	566	1	80	13-15	648.2	1049.82	respondent	male	married	europe-america						1948-1954	economic head of household	jew	jewish			not religious, secular		not well at all	yes	very bothered	cannot at all	a lot of difficulty	a lot of difficulty	cannot at all	some difficulty	no difficulty	no difficulty	170-174 cm	95-99 kg	yes		studied in the past		studied in the past			matriculation certificate
2016	566	2	78	16 and above	614.17	1003.2	spouse	female	married	europe-america						1948-1954	spouse of economic head of household	jew	jewish					not so well	yes	bothered	some difficulty	no difficulty	no difficulty	a lot of difficulty	some difficulty	no difficulty	no difficulty	160-164 cm	75-79 kg	yes		studied in the past		studied in the past			non-academic post-secondary certificate
2016	569	1	50	11-12	879.27		respondent	female	married	asia						1961-1971	economic head of household	jew	jewish					very well	no						no difficulty	no difficulty	no difficulty	150-154 cm	to 44 kg	yes		studied in the past		studied in the past			matriculation certificate
2016	569	2	50	13-15	896.94		spouse	male	married	israel				europe-america	europe-america		spouse of economic head of household	jew	jewish					very well	no						no difficulty	no difficulty	no difficulty	165-169 cm	75-79 kg	yes		studied in the past		studied in the past			secondary school completion certificate
2016	569	3	18	11-12	875.68		child	female	single	israel				israel	asia		other	jew	jewish					very well	no						no difficulty	no difficulty	no difficulty	155-159 cm	50-54 kg	no		studied in the past		studied in the past			matriculation certificate
2016	569	4	15		772.84		child	female		israel	2	1		israel	asia		other	jew	jewish					very well	no						no difficulty	no difficulty	no difficulty	165-169 cm	50-54 kg	no		currently studying, including vacation			yes	tet
2016	574	1	51	16 and above	1182.55	639.54	respondent	female	widowed	europe-america						1972-1979	economic head of household	jew	jewish			not religious, secular		very well	no						no difficulty	no difficulty	no difficulty	165-169 cm	55-59 kg	yes		studied in the past		studied in the past			non-academic post-secondary certificate		non academic institution	physical sciences			unknown
2016	574	3	18	11-12	1145.66	541.63	child	female	single	israel				israel	europe-america		other	jew	jewish					very well	no						no difficulty	no difficulty	no difficulty	refuse to answer	refuse to answer	no		studied in the past		studied in the past			matriculation certificate
2016	575	1	63	9-10	624.46	2111.71	respondent	female	married	africa						1961-1971	spouse of economic head of household	jew	jewish			traditional-religious		not so well	yes	bothered	some difficulty	no difficulty	some difficulty	some difficulty	no difficulty	no difficulty	no difficulty	160-164 cm	70-74 kg	yes		studied in the past		studied in the past			secondary school completion certificate
2016	575	2	61	13-15	673.76	1551.16	spouse	male	married	africa						1961-1971	economic head of household	jew	jewish					not so well	yes	bothered	no difficulty	no difficulty	no difficulty	some difficulty	no difficulty	no difficulty	no difficulty	170-174 cm	80-84 kg	yes		studied in the past		studied in the past			matriculation certificate
2016	576	1	41	11-12	669.99		respondent	male	single	israel				europe-america	europe-america		economic head of household	jew	jewish			not religious, secular		very well	no						no difficulty	no difficulty	no difficulty	170-174 cm	75-79 kg	no		studied in the past		studied in the past			none of the above
2016	577	1	41	16 and above	877.96	889.45	respondent	female	married	israel				europe-america	europe-america		economic head of household	jew	jewish					well	yes	bothered	some difficulty	no difficulty	no difficulty	some difficulty	no difficulty	no difficulty	no difficulty	160-164 cm	60-64 kg	yes		studied in the past		studied in the past			ma, or a equivalent degree, including md	in israel	academic colleges	education and teacher training
2016	577	2	44	13-15	959.49	1982.99	spouse	male	married	europe-america						1972-1979	spouse of economic head of household	jew	jewish					well	no						no difficulty	no difficulty	no difficulty	185-189 cm	95-99 kg	yes		studied in the past		studied in the past			non-academic post-secondary certificate
2016	577	3	18	11-12	1169.52	2010.12	child	male	single	israel				europe-america	israel		other	jew	jewish					well	yes	not so bothered	no difficulty	no difficulty	no difficulty	no difficulty	no difficulty	no difficulty	no difficulty	185-189 cm	90-94 kg	no		studied in the past		studied in the past			matriculation certificate
2016	577	4	12		841.86	1383.97	child	male		israel	2	1		europe-america	israel		other	jew	jewish				1	very well							no difficulty	no difficulty	no difficulty	160-164 cm	unknown	no		currently studying, including vacation			yes	vav
2016	577	5	11		841.86	1383.97	child	male		israel	2	1		europe-america	israel		other	jew	jewish				1	very well							no difficulty	no difficulty	no difficulty	155-159 cm	45-49 kg	no		currently studying, including vacation			yes	hey
2016	578	1	52	11-12	573.61		respondent	female	married	europe-america						1961-1971	economic head of household	jew	jewish			traditional- not so religious		well	no						no difficulty	no difficulty	no difficulty	155-159 cm	50-54 kg	no		studied in the past		studied in the past			matriculation certificate
2016	578	2	54	11-12	576.74		spouse	male	married	israel				africa	africa		spouse of economic head of household	jew	jewish					well	yes	very bothered	no difficulty	some difficulty	no difficulty	some difficulty	no difficulty	no difficulty	no difficulty	180-184 cm	85-89 kg	no		studied in the past		studied in the past			matriculation certificate
2016	578	5	14		517.51		child	male		israel	1	2		europe-america	israel		other	jew	jewish				1	very well							no difficulty	no difficulty	no difficulty	180-184 cm	60-64 kg	no		currently studying, including vacation			yes	het
2016	580	1	72	13-15	1047.51	3153.58	respondent	female	married	europe-america						1961-1971	other	jew	jewish			not religious, secular		well	no						no difficulty	no difficulty	no difficulty	170-174 cm	100-104 kg	yes		studied in the past		studied in the past			non-academic post-secondary certificate
2016	580	2	80	9-10	1127.16	3963.69	spouse	male	married	europe-america						1972-1979	other	jew	jewish					very well	no						no difficulty	no difficulty	no difficulty	170-174 cm	75-79 kg	yes		studied in the past		studied in the past			matriculation certificate
2016	580	3	38	9-10	1094.27		child	male	single	israel				europe-america	europe-america		economic head of household	jew	jewish					well	no						no difficulty	no difficulty	no difficulty	185-189 cm	80-84 kg	yes		studied in the past		studied in the past			secondary school completion certificate
2016	583	1	77	16 and above	663.02	930.49	respondent	male	married	europe-america						1972-1979	economic head of household	jew	jewish			not religious, secular		well	no						no difficulty	no difficulty	no difficulty	175-179 cm	65-69 kg	yes		studied in the past		studied in the past			phd, or a equivalent degree	abroad		engineering and architecture
2016	583	2	71	16 and above	584.9	678.21	spouse	female	married	europe-america						1972-1979	spouse of economic head of household	jew	jewish					well	no						no difficulty	no difficulty	no difficulty	150-154 cm	to 44 kg	yes		studied in the past		studied in the past			phd, or a equivalent degree	in israel and abroad		engineering and architecture			art, crafts and applied arts
2016	585	1	71	16 and above	655.76	1209.14	respondent	male	married	europe-america						1972-1979	economic head of household	jew	jewish					very well	no						no difficulty	no difficulty	no difficulty	180-184 cm	75-79 kg	yes		studied in the past		studied in the past			ba, or a equivalent degree, including an academic certificate	abroad		business and management		6
2016	585	2	62	13-15	599.08	975.4	spouse	female	married	europe-america						1980-1989	spouse of economic head of household	jew	jewish					very well	no						no difficulty	no difficulty	no difficulty	155-159 cm	60-64 kg	yes		studied in the past		studied in the past			ba, or a equivalent degree, including an academic certificate	abroad		social sciences	psychology
2016	587	2	53	16 and above	902.16	643.3	spouse	female	married	europe-america						1980-1989	economic head of household	jew	jewish					very well	no						no difficulty	no difficulty	no difficulty	165-169 cm	60-64 kg	yes		studied in the past		studied in the past			ba, or a equivalent degree, including an academic certificate	in israel	universities	education and teacher training
2016	587	3	54	16 and above	921.62	735.13	respondent	male	married	europe-america						1961-1971	spouse of economic head of household	jew	jewish			not religious, secular		very well	no						no difficulty	no difficulty	no difficulty	175-179 cm	80-84 kg	yes		studied in the past		studied in the past			ba, or a equivalent degree, including an academic certificate	in israel	universities	business and management		6
2016	587	4	22	11-12	1071.8	3892.55	child	female	single	israel				europe-america	europe-america		other	jew	jewish					very well	no						no difficulty	no difficulty	no difficulty	160-164 cm	55-59 kg	yes		currently studying, including vacation		studied in the past			matriculation certificate
2016	587	5	21	11-12	691.72	1900.78	child	male	single	israel				europe-america	europe-america		other	jew	jewish					very well	no						no difficulty	no difficulty	no difficulty	180-184 cm	85-89 kg	yes		studied in the past		studied in the past			secondary school completion certificate
2016	587	6	20	9-10	691.72	1934.94	child	male	single	israel				israel	europe-america		other	jew	jewish					very well	no						no difficulty	no difficulty	no difficulty	185-189 cm	80-84 kg	yes		studied in the past		studied in the past			secondary school completion certificate
2016	589	1	64	16 and above	461.98	274.8	respondent	female	married	israel				israel	israel		spouse of economic head of household	jew	jewish			traditional- not so religious		well	no						no difficulty	no difficulty	no difficulty	160-164 cm	refuse to answer	yes		studied in the past		studied in the past			ba, or a equivalent degree, including an academic certificate	in israel	academic colleges	law			social sciences
2016	589	2	67	16 and above	522.35	499.11	spouse	male	married	europe-america						1980-1989	economic head of household	jew	jewish					well	no						no difficulty	no difficulty	no difficulty	175-179 cm	100-104 kg	yes		studied in the past		studied in the past			ma, or a equivalent degree, including md	abroad		law			business and management
2016	590	1	75	16 and above	782.11	714.26	respondent	male	married	europe-america						1972-1979	economic head of household	jew	jewish			traditional- not so religious		very well	yes	not bothered at all					no difficulty	no difficulty	some difficulty	165-169 cm	75-79 kg	yes		currently studying, including vacation		studied in the past			phd, or a equivalent degree	abroad		social sciences	psychology		education and teacher training
2016	590	2	73	16 and above	693.72	796.64	spouse	female	married	europe-america						1972-1979	spouse of economic head of household	jew	jewish					very well	yes	bothered	no difficulty	no difficulty	no difficulty	no difficulty	no difficulty	no difficulty	no difficulty	165-169 cm	55-59 kg	yes		studied in the past		studied in the past			ba, or a equivalent degree, including an academic certificate	abroad		education and teacher training
2016	591	1	62	16 and above	672.11	1857.89	respondent	female	single	asia						1972-1979	economic head of household	jew	jewish			not religious, secular		well	no						no difficulty	no difficulty	no difficulty	170-174 cm	80-84 kg	yes		studied in the past		studied in the past			ma, or a equivalent degree, including md	in israel	universities	social sciences	other
2016	591	2	16		692.21	1866.8	child	female	single	israel		1		unknown	asia		other	jew	jewish					well	yes	bothered	no difficulty	no difficulty	no difficulty	no difficulty	a lot of difficulty	no difficulty	no difficulty	160-164 cm	50-54 kg	no		studied in the past
2016	591	3	16		692.21	1866.8	child	female	single	israel		1		unknown	asia		other	jew	jewish					very well	no						no difficulty	no difficulty	no difficulty	160-164 cm	50-54 kg	no		studied in the past
2016	592	1	56	11-12	521.31	784.76	respondent	female	married	israel				asia	asia		spouse of economic head of household	jew	jewish					well	no						some difficulty	no difficulty	no difficulty	160-164 cm	60-64 kg	yes		studied in the past		studied in the past			secondary school completion certificate
2016	592	2	58	13-15	612.28	1571.82	spouse	male	married	europe-america						1972-1979	economic head of household	jew	jewish					well	no						no difficulty	no difficulty	no difficulty	170-174 cm	80-84 kg	yes		studied in the past		studied in the past			non-academic post-secondary certificate
2016	594	1	68	16 and above	1024.86	1490.38	respondent	male	married	europe-america						1972-1979	economic head of household	jew	jewish					very well	no						no difficulty	no difficulty	some difficulty	170-174 cm	65-69 kg	yes		studied in the past		studied in the past			non-academic post-secondary certificate
2016	594	2	65	16 and above	771.51	1047.21	spouse	female	married	europe-america						1972-1979	spouse of economic head of household	jew	jewish					very well	no						no difficulty	no difficulty	no difficulty	150-154 cm	55-59 kg	yes		studied in the past		studied in the past			ba, or a equivalent degree, including an academic certificate	abroad		social sciences	other
2016	595	1	28	13-15	646.98	742.26	respondent	male	married	israel				europe-america	israel		economic head of household	jew	jewish			not religious, secular		very well	no						a lot of difficulty	no difficulty	no difficulty	175-179 cm	70-74 kg	yes		studied in the past		studied in the past			matriculation certificate		academic colleges	art, crafts and applied arts
2016	595	6	27	13-15	643.06	465.7	spouse	female	married	israel				europe-america	europe-america		spouse of economic head of household	jew	jewish					very well	no						no difficulty	no difficulty	no difficulty	170-174 cm	55-59 kg	yes		studied in the past		studied in the past			matriculation certificate		academic colleges	social sciences	communication
2016	597	1	80	11-12	797.69	1796.94	respondent	female	married	europe-america						1972-1979	economic head of household	jew	jewish					well	yes	not so bothered	a lot of difficulty	no difficulty	no difficulty	a lot of difficulty	no difficulty	no difficulty	no difficulty	unknown	unknown	yes		studied in the past		studied in the past			matriculation certificate
2016	597	2	80	16 and above	764.37	1248.58	spouse	male	married	europe-america						1972-1979	spouse of economic head of household	jew	jewish					well	no						no difficulty	some difficulty	no difficulty	165-169 cm	65-69 kg	yes		studied in the past		studied in the past			ma, or a equivalent degree, including md	abroad		engineering and architecture			engineering and architecture
2016	598	1	52	16 and above	726.55	1338.21	respondent	male	married	europe-america						1972-1979	economic head of household	jew	jewish			not religious, secular		very well	no						no difficulty	no difficulty	no difficulty	175-179 cm	90-94 kg	yes		studied in the past		studied in the past			phd, or a equivalent degree	in israel and abroad		medicine
2016	598	2	47	16 and above	721.56	1458.7	spouse	female	married	europe-america						1990-1995	spouse of economic head of household	jew	jewish					very well	no						no difficulty	no difficulty	no difficulty	170-174 cm	70-74 kg	yes		studied in the past		studied in the past			ma, or a equivalent degree, including md	in israel and abroad		business and management		6
2016	598	3	20	11-12	857.35	2199.26	child	female	single	israel				europe-america	europe-america		other	jew	jewish					very well	no						no difficulty	no difficulty	no difficulty	160-164 cm	50-54 kg	yes		studied in the past		studied in the past			matriculation certificate
2016	598	4	13		716.22	1665.73	child	female		israel	1	2		europe-america	europe-america		other	jew	jewish				1	very well							no difficulty	no difficulty	no difficulty	160-164 cm	45-49 kg	no		currently studying, including vacation			yes	het
2016	598	5	75	13-15	706.98		spouse's parent	female	widowed	europe-america						1996+	other	other	christian					well	no						no difficulty	no difficulty	no difficulty	160-164 cm	75-79 kg	no		studied in the past		studied in the past			non-academic post-secondary certificate
2016	599	1	65	16 and above	859.03	1310.24	respondent	female	married	asia						1961-1971	economic head of household	jew	jewish					very well	no						no difficulty	no difficulty	no difficulty	160-164 cm	70-74 kg	yes		studied in the past		studied in the past			phd, or a equivalent degree	in israel	universities	paramedical
2016	599	2	67	16 and above	876.74	884.42	spouse	male	married	asia						1948-1954	spouse of economic head of household	jew	jewish					very well	no						no difficulty	no difficulty	no difficulty	165-169 cm	65-69 kg	yes		studied in the past		studied in the past			ma, or a equivalent degree, including md	in israel	universities	business and management		accounting
2016	599	4	28	13-15	875.41	1486.96	child	male	single	israel				asia	asia		other	jew	jewish					very well	no						no difficulty	no difficulty	no difficulty	175-179 cm	75-79 kg	yes		currently studying, including vacation		studied in the past			non-academic post-secondary certificate		universities	engineering and architecture
2016	600	1	52	13-15	464.08	1414.76	respondent	female	married	asia						1972-1979	economic head of household	jew	jewish			traditional- not so religious		well	yes	very bothered	no difficulty	no difficulty	no difficulty	no difficulty	no difficulty	no difficulty	some difficulty	165-169 cm	85-89 kg	yes		studied in the past		studied in the past			matriculation certificate
2016	600	2	62	13-15	448.96	1541.99	spouse	male	married	asia						1972-1979	spouse of economic head of household	jew	jewish					well	no						some difficulty	no difficulty	no difficulty	180-184 cm	95-99 kg	yes		studied in the past		studied in the past			non-academic post-secondary certificate
2016	600	5	16		407.9	1083.66	child	female	single	israel	2	1		asia	asia		other	jew	jewish				1	very well	yes	bothered	no difficulty	no difficulty	no difficulty	no difficulty	some difficulty	no difficulty	no difficulty	165-169 cm	55-59 kg	no		currently studying, including vacation			yes	yud
2016	601	1	80	11-12	294.96		respondent	female	single	asia						1972-1979	economic head of household	jew	jewish			traditional- not so religious		not well at all	yes	very bothered	a lot of difficulty	a lot of difficulty	a lot of difficulty	a lot of difficulty	a lot of difficulty	some difficulty	some difficulty	160-164 cm	55-59 kg	yes		studied in the past		studied in the past			matriculation certificate
2016	601	3	80	11-12	294.96	1108.21	sibling	female	widowed	asia						1972-1979	other	jew	jewish					not so well	yes	very bothered	some difficulty	a lot of difficulty	a lot of difficulty	a lot of difficulty	some difficulty	no difficulty	no difficulty	160-164 cm	55-59 kg	yes		studied in the past		studied in the past			matriculation certificate
2016	602	1	66	9-10	763.23	734.04	respondent	female	married	africa						1961-1971	economic head of household	jew	jewish			religious		not well at all	yes	very bothered	cannot at all	a lot of difficulty	a lot of difficulty	cannot at all	some difficulty	some difficulty	no difficulty	to 149 cm	45-49 kg	yes		studied in the past		studied in the past			secondary school completion certificate
2016	602	2	64	11-12	859.23	1281.16	spouse	male	married	africa						1961-1971	spouse of economic head of household	jew	jewish					not well at all	yes	very bothered	a lot of difficulty	some difficulty	some difficulty	a lot of difficulty	some difficulty	some difficulty	no difficulty	175-179 cm	75-79 kg	yes		studied in the past		studied in the past			secondary school completion certificate
2016	604	1	78	13-15	829.17		respondent	male	married	europe-america						1961-1971	economic head of household	jew	jewish					well	no						some difficulty	no difficulty	some difficulty	165-169 cm	70-74 kg	yes		studied in the past		studied in the past			non-academic post-secondary certificate
2016	604	2	77	13-15	770.57		spouse	female	married	europe-america						1961-1971	spouse of economic head of household	jew	jewish					well	no						some difficulty	no difficulty	no difficulty	155-159 cm	65-69 kg	yes		studied in the past		studied in the past			non-academic post-secondary certificate
2016	605	1	80	5-8	611.31	1270.4	respondent	male	married	asia						1972-1979	economic head of household	jew	jewish					not well at all	yes	very bothered	some difficulty	some difficulty	no difficulty	some difficulty	a lot of difficulty	some difficulty	a lot of difficulty	165-169 cm	70-74 kg	yes		studied in the past		studied in the past			none of the above
2016	605	2	75	0.5-4	568.11	1010.75	spouse	female	married	asia						1972-1979	spouse of economic head of household	jew	jewish					not well at all	yes	very bothered	a lot of difficulty	some difficulty	some difficulty	a lot of difficulty	no difficulty	some difficulty	no difficulty	150-154 cm	60-64 kg	yes		studied in the past		studied in the past			none of the above
2016	609	1	61	16 and above	1035.94	2117.21	respondent	male	married	israel				europe-america	europe-america		spouse of economic head of household	jew	jewish			not religious, secular		well	no						no difficulty	no difficulty	no difficulty	175-179 cm	80-84 kg	yes		studied in the past		studied in the past			non-academic post-secondary certificate
2016	609	2	56	16 and above	1148.47	1942.53	spouse	female	married	europe-america						1961-1971	economic head of household	jew	jewish					very well	no						no difficulty	no difficulty	no difficulty	160-164 cm	70-74 kg	yes		studied in the past		studied in the past			non-academic post-secondary certificate
2016	609	3	22	11-12	1104.43		child	female	single	israel				israel	europe-america		other	jew	jewish					well	no						no difficulty	no difficulty	no difficulty	160-164 cm	50-54 kg	yes		currently studying, including vacation		studied in the past			matriculation certificate
2016	611	1	64	13-15	417.13	636.37	respondent	male	married	asia						1961-1971	spouse of economic head of household	jew	jewish			traditional- not so religious		not so well	yes	very bothered	some difficulty	some difficulty	some difficulty	cannot at all	no difficulty	no difficulty	no difficulty	160-164 cm	80-84 kg	yes		studied in the past		studied in the past			secondary school completion certificate
2016	611	2	59	11-12	432.08	664.39	spouse	female	married	israel				asia	asia		economic head of household	jew	jewish					well	yes	very bothered	a lot of difficulty	some difficulty	no difficulty	a lot of difficulty	no difficulty	no difficulty	some difficulty	155-159 cm	75-79 kg	yes		studied in the past		studied in the past			secondary school completion certificate
2016	611	3	38	9-10	396.03	1437.93	child	male	single	israel				asia	israel		other	jew	jewish					very well	no						no difficulty	no difficulty	no difficulty	190 cm and above	80-84 kg	yes		currently studying, including vacation		studied in the past			non-academic post-secondary certificate
2016	611	4	36	16 and above	401.59	1577.19	child	female	single	israel				asia	israel		other	jew	jewish					very well	no						no difficulty	no difficulty	no difficulty	160-164 cm	55-59 kg	yes		studied in the past		studied in the past			non-academic post-secondary certificate
2016	611	5	28	13-15	501.01	1660.86	child	male	single	israel				asia	israel		other	jew	jewish					very well	no						no difficulty	no difficulty	no difficulty	185-189 cm	85-89 kg	yes		currently studying, including vacation		studied in the past			secondary school completion certificate
2016	615	1	57	13-15	1304.23	2167.29	respondent	female	married	israel				africa	africa		economic head of household	jew	jewish			not religious, secular		very well	no						no difficulty	no difficulty	no difficulty	160-164 cm	75-79 kg	yes		studied in the past		studied in the past			non-academic post-secondary certificate
2016	615	2	61	13-15	1261.73	2362.19	spouse	male	married	europe-america						1972-1979	spouse of economic head of household	jew	jewish					well	no						no difficulty	no difficulty	no difficulty	165-169 cm	65-69 kg	yes		studied in the past		studied in the past			non-academic post-secondary certificate
2016	615	4	25	11-12	1204.11	3871.84	child	male	single	israel				europe-america	israel		other	jew	jewish					very well	no						no difficulty	no difficulty	no difficulty	170-174 cm	55-59 kg	yes		studied in the past		studied in the past			secondary school completion certificate
2016	616	1	34	13-15	846.15	3356.76	respondent	male	married	israel				europe-america	europe-america		economic head of household	jew	jewish			not religious, secular		very well	no						no difficulty	no difficulty	no difficulty	185-189 cm	85-89 kg	yes		studied in the past		studied in the past			non-academic post-secondary certificate
2016	616	3	33	13-15	764.44		spouse	female	married	israel				europe-america	europe-america		spouse of economic head of household	jew	jewish					very well	no						no difficulty	no difficulty	no difficulty	155-159 cm	50-54 kg	no		studied in the past		studied in the past			ba, or a equivalent degree, including an academic certificate	in israel	universities	social sciences	political science
2016	616	4	0		740.02		child	male		israel	1	3		israel	israel		other	jew	jewish				3	very well								no difficulty	no difficulty	to 149 cm	to 44 kg	no			in framework, including vacation
2016	618	1	61	5-8	991.57		respondent	male	married	europe-america						1972-1979	spouse of economic head of household	jew	jewish					well	no						no difficulty	no difficulty	no difficulty	170-174 cm	65-69 kg	yes		studied in the past		studied in the past			none of the above
2016	618	2	60	5-8	1106.79		spouse	female	married	europe-america						1961-1971	economic head of household	jew	jewish					well	yes	bothered	some difficulty	some difficulty	some difficulty	some difficulty	some difficulty	no difficulty	no difficulty	155-159 cm	80-84 kg	yes		studied in the past		studied in the past			none of the above
2016	618	3	40	16 and above	989.85	1618.28	child	male	single	israel				europe-america	europe-america		other	jew	jewish					not so well	yes	bothered	no difficulty	no difficulty	no difficulty	some difficulty	no difficulty	no difficulty	no difficulty	180-184 cm	70-74 kg	yes		studied in the past		studied in the past			matriculation certificate
2016	619	1	41	13-15	1375.03	2553.82	respondent	female	married	europe-america						1990-1995	economic head of household	jew	jewish			not religious, secular		very well	no						no difficulty	no difficulty	no difficulty	150-154 cm	55-59 kg	yes		studied in the past		studied in the past			matriculation certificate		colleges for teacher education	education and teacher training			unknown
2016	619	2	45	11-12	1425		spouse	male	married	europe-america						1961-1971	spouse of economic head of household	jew	jewish					very well	no						no difficulty	no difficulty	no difficulty	175-179 cm	90-94 kg	no		studied in the past		studied in the past			secondary school completion certificate
2016	619	3	12		1235.79	1532.17	child	female		israel	2	1		europe-america	europe-america		other	jew	jewish				1	very well							no difficulty	no difficulty	no difficulty	155-159 cm	70-74 kg	no		currently studying, including vacation			yes	zain
2016	619	4	9		1235.79	1532.17	child	female		israel	2	1		europe-america	europe-america		other	jew	jewish				1	very well							no difficulty	no difficulty	no difficulty	to 149 cm	to 44 kg	no		currently studying, including vacation			yes	gimel
2016	622	1	76	16 and above	608.47	1013.99	respondent	male	married	europe-america						1972-1979	economic head of household	jew	jewish					not so well	yes	bothered	some difficulty	no difficulty	no difficulty	some difficulty	no difficulty	some difficulty	a lot of difficulty	165-169 cm	65-69 kg	yes		studied in the past		studied in the past			ma, or a equivalent degree, including md	abroad		engineering and architecture
2016	622	2	66	13-15	577.16	536.46	spouse	female	married	europe-america						1961-1971	spouse of economic head of household	jew	jewish					not well at all	yes	bothered	some difficulty	some difficulty	some difficulty	a lot of difficulty	no difficulty	no difficulty	no difficulty	155-159 cm	55-59 kg	yes		studied in the past		studied in the past			ba, or a equivalent degree, including an academic certificate	abroad		engineering and architecture
2016	623	1	56	13-15	856.11	1472.75	respondent	female	married	europe-america						1972-1979	economic head of household	jew	jewish			not religious, secular		not so well	yes	not bothered at all					no difficulty	no difficulty	no difficulty	165-169 cm	75-79 kg	yes		studied in the past		studied in the past			non-academic post-secondary certificate
2016	623	2	61	16 and above	860.79	1439.29	spouse	male	married	europe-america						1972-1979	spouse of economic head of household	jew	jewish					very well	no						no difficulty	no difficulty	no difficulty	175-179 cm	80-84 kg	yes		studied in the past		studied in the past			non-academic post-secondary certificate
2016	624	1	53	16 and above	401.6	470.84	respondent	female	married	europe-america						1972-1979	economic head of household	jew	jewish			not religious, secular		very well	no						no difficulty	no difficulty	no difficulty	160-164 cm	60-64 kg	yes		studied in the past		studied in the past			ba, or a equivalent degree, including an academic certificate	in israel	universities	business and management		6	business and management
2016	624	2	56	16 and above	420.67		spouse	male	married	europe-america						1972-1979	spouse of economic head of household	jew	jewish					very well	no						no difficulty	no difficulty	no difficulty	160-164 cm	65-69 kg	yes		studied in the past		studied in the past			phd, or a equivalent degree	in israel	universities	mathematics, statistics and computer science
2016	625	1	45	11-12	1468.96		respondent	male	married	europe-america						1972-1979	economic head of household	jew	jewish					well	no						no difficulty	no difficulty	no difficulty	170-174 cm	90-94 kg	yes		studied in the past		studied in the past			secondary school completion certificate
2016	625	5	7		1266.88		child	male		israel	1	2		europe-america			other	jew	jewish				1	very well							no difficulty	no difficulty	no difficulty	unknown	unknown	no	refuse to answer
2016	625	6	18	11-12	1759.97		child	male	single	israel				europe-america	israel		other	jew	jewish					very well	no						no difficulty	no difficulty	no difficulty	180-184 cm	75-79 kg	no		studied in the past		studied in the past			matriculation certificate
2016	626	2	61	0.5-4	737.07	1625.05	spouse	female	married	europe-america						1972-1979	economic head of household	jew	jewish					not so well	yes	very bothered	a lot of difficulty	no difficulty	no difficulty	a lot of difficulty	some difficulty	some difficulty	no difficulty	165-169 cm	75-79 kg	no		studied in the past		studied in the past
2016	626	3	45	16 and above	703.35	1295.78	child	male	divorced	europe-america						1972-1979	other	jew	jewish					not well at all	yes	very bothered	cannot at all	cannot at all	a lot of difficulty	cannot at all	no difficulty	cannot at all	no difficulty	170-174 cm	75-79 kg	yes		studied in the past		studied in the past			secondary school completion certificate
2016	627	1	45	16 and above	582.9	1132.09	respondent	female	married	asia						1972-1979	spouse of economic head of household	jew	jewish			not religious, secular		very well	no						no difficulty	no difficulty	no difficulty	160-164 cm	70-74 kg	yes		studied in the past		studied in the past			ma, or a equivalent degree, including md	in israel	universities	education and teacher training
2016	627	2	51	16 and above	668.65		spouse	male	married	israel				africa	africa		economic head of household	jew	jewish					very well	no						no difficulty	no difficulty	no difficulty	175-179 cm	90-94 kg	yes		studied in the past		studied in the past			ba, or a equivalent degree, including an academic certificate	in israel	universities	engineering and architecture
2016	627	3	19	11-12	787.74	1515.42	child	male	single	israel				israel	asia		other	jew	jewish					very well	no						no difficulty	no difficulty	no difficulty	175-179 cm	75-79 kg	yes		studied in the past		studied in the past			matriculation certificate
2016	627	4	16		663.14	974.74	child	male	single	israel	2	1		israel	asia		other	jew	jewish				1	very well	no						no difficulty	no difficulty	no difficulty	190 cm and above	70-74 kg	no		currently studying, including vacation			yes	yud-aleph
2016	630	1	39	16 and above	425.66		respondent	female	married	israel				europe-america	europe-america		economic head of household	jew	jewish					very well	no						no difficulty	no difficulty	no difficulty	155-159 cm	60-64 kg	yes		studied in the past		studied in the past			ma, or a equivalent degree, including md	abroad		paramedical
2016	630	3	37	16 and above	420.36		spouse	male	married	israel				europe-america	europe-america		spouse of economic head of household	jew	jewish					very well	no						no difficulty	no difficulty	no difficulty	165-169 cm	70-74 kg	yes		studied in the past		studied in the past			ma, or a equivalent degree, including md	in israel	academic colleges	business and management		6
2016	630	4	3		425.8		child	female		israel	3	1		israel	israel		other	jew	jewish				3	very well								no difficulty	no difficulty	unknown	to 44 kg	no			in framework, including vacation
2016	630	5	2		425.8		child	male		israel	3	1		israel	israel		other	jew	jewish				3	very well								no difficulty	no difficulty	unknown	to 44 kg	no			in framework, including vacation
2016	632	1	50	16 and above	570.18	1116.04	respondent	female	married	europe-america						1972-1979	economic head of household	jew	jewish			traditional- not so religious		very well	no						some difficulty	no difficulty	no difficulty	160-164 cm	75-79 kg	yes		studied in the past		studied in the past			ma, or a equivalent degree, including md	in israel	universities	social sciences	other		paramedical
2016	632	3	17		546.34	1200.37	child	female	single	europe-america	5	1			europe-america		other	jew	jewish				1	very well	no						no difficulty	no difficulty	no difficulty	155-159 cm	55-59 kg	no		currently studying, including vacation			yes	yud-bet
2016	632	4	22	11-12	1015.2		child	male	single	israel				israel	europe-america		other	jew	jewish					very well	no						no difficulty	no difficulty	no difficulty	180-184 cm	90-94 kg	no		studied in the past		studied in the past			matriculation certificate
2016	633	1	53	16 and above	403.22	1610.95	respondent	male	married	israel				israel	israel		economic head of household	jew	jewish			orthodox		very well	no						no difficulty	some difficulty	no difficulty	170-174 cm	70-74 kg	yes		studied in the past		studied in the past			matriculation certificate
2016	633	2	52	16 and above	340.84	916.43	spouse	female	married	europe-america						1972-1979	spouse of economic head of household	jew	jewish					very well	no						no difficulty	no difficulty	no difficulty	165-169 cm	65-69 kg	yes		studied in the past		studied in the past			ba, or a equivalent degree, including an academic certificate	in israel	colleges for teacher education	mathematics, statistics and computer science
2016	633	3	26	16 and above	382.95		child	male	single	israel				israel	europe-america		other	jew	jewish					very well	no						no difficulty	no difficulty	no difficulty	175-179 cm	80-84 kg	yes		studied in the past		studied in the past			matriculation certificate
2016	633	5	25	16 and above	357.06		child	male	single	israel				israel	europe-america		other	jew	jewish					very well	no						no difficulty	no difficulty	no difficulty	170-174 cm	60-64 kg	yes		currently studying, including vacation		studied in the past			none of the above
2016	633	6	18	11-12	394.18	1179.96	child	female	single	israel				israel	europe-america		other	jew	jewish					very well	no						no difficulty	no difficulty	no difficulty	165-169 cm	55-59 kg	no		studied in the past		studied in the past			matriculation certificate
2016	633	8	14		336.76	920.82	child	male		israel	1	2		israel	europe-america		other	jew	jewish				1	very well							some difficulty	no difficulty	no difficulty	165-169 cm	60-64 kg	no		currently studying, including vacation			yes	het
2016	633	9	11		336.76	920.82	child	female		israel	1	2		israel	europe-america		other	jew	jewish				1	very well							no difficulty	no difficulty	no difficulty	150-154 cm	to 44 kg	no		currently studying, including vacation			yes	hey
2016	634	1	70	16 and above	360.86	547.91	respondent	female	married	europe-america						1972-1979	spouse of economic head of household	jew	jewish			not religious, secular		well	no						no difficulty	some difficulty	no difficulty	155-159 cm	70-74 kg	yes		studied in the past		studied in the past			ba, or a equivalent degree, including an academic certificate	abroad		social sciences	economy		business and management
2016	634	2	76	16 and above	436.33	964.71	spouse	male	married	europe-america						1972-1979	economic head of household	jew	jewish					well	no						some difficulty	no difficulty	some difficulty	170-174 cm	85-89 kg	yes		studied in the past		studied in the past			phd, or a equivalent degree	abroad		engineering and architecture
2016	636	1	37	16 and above	1486.65	2543.13	respondent	female	married	israel				asia	asia		economic head of household	jew	jewish			orthodox		very well	no						no difficulty	no difficulty	no difficulty	160-164 cm	45-49 kg	yes		studied in the past		studied in the past			ma, or a equivalent degree, including md	in israel	universities	education and teacher training
2016	636	2	42	16 and above	1491.59	3224.13	spouse	male	married	israel				europe-america	europe-america		spouse of economic head of household	jew	jewish					very well	no						no difficulty	no difficulty	no difficulty	180-184 cm	90-94 kg	yes		studied in the past		studied in the past			ba, or a equivalent degree, including an academic certificate	in israel	academic colleges	business and management		6
2016	636	3	12		1469.98	2028.06	child	male		israel	2	1		israel	israel		other	jew	jewish				1	very well							no difficulty	no difficulty	no difficulty	155-159 cm	to 44 kg	no		currently studying, including vacation			no	zain
2016	636	4	8		1469.98	2028.06	child	female		israel	2	1		israel	israel		other	jew	jewish				1	very well							no difficulty	no difficulty	no difficulty	to 149 cm	to 44 kg	no		currently studying, including vacation			yes	gimel
2016	636	5	5		1469.98	2028.06	child	male		israel	2	1		israel	israel		other	jew	jewish				1	very well							no difficulty	no difficulty	no difficulty	unknown	to 44 kg	no	kindergarten
2016	636	6	11		1469.98	2028.06	child	female		israel	2	1		israel	israel		other	jew	jewish				1	very well							no difficulty	no difficulty	no difficulty	unknown	to 44 kg	no		currently studying, including vacation			yes	hey
2016	636	7	0		1469.98		child	male		israel	2	1		israel	israel		other	jew	jewish				1	very well								no difficulty	no difficulty	unknown	to 44 kg	no			not in framework
2016	638	1	43	16 and above	786.4	710.72	respondent	female	married	europe-america						1972-1979	economic head of household	jew	jewish					very well	yes	not bothered at all					no difficulty	no difficulty	some difficulty	160-164 cm	80-84 kg	yes		studied in the past		studied in the past			ma, or a equivalent degree, including md	in israel	universities	social sciences	communication		business and management
2016	638	2	41	16 and above	818.7	654.97	spouse	male	married	israel				africa	africa		spouse of economic head of household	jew	jewish					very well	no						no difficulty	no difficulty	no difficulty	175-179 cm	75-79 kg	yes		studied in the past		studied in the past			ma, or a equivalent degree, including md	in israel	universities	other			education and teacher training
2016	638	3	11		758.63	1156.4	child	female		israel	2	1		israel	europe-america		other	jew	jewish				2	very well							some difficulty	no difficulty	no difficulty	unknown	unknown	no		currently studying, including vacation			yes	vav
2016	638	4	7		758.63	1156.4	child	female		israel	2	1		israel	europe-america		other	jew	jewish				2	very well							some difficulty	no difficulty	no difficulty	unknown	unknown	no	primary school, including vacation				yes	bet
2016	640	1	71	16 and above	556.44	516.79	respondent	male	married	europe-america						1972-1979	economic head of household	jew	jewish					not so well	yes	not so bothered	no difficulty	no difficulty	no difficulty	no difficulty	no difficulty	no difficulty	no difficulty	180-184 cm	85-89 kg	yes		studied in the past		studied in the past			phd, or a equivalent degree	abroad		physical sciences
2016	640	2	71	16 and above	516.37	501.65	spouse	female	married	europe-america						1972-1979	spouse of economic head of household	jew	jewish					well	no						no difficulty	no difficulty	no difficulty	160-164 cm	65-69 kg	yes		studied in the past		studied in the past			ma, or a equivalent degree, including md	abroad		languages, literature and regional studies
2016	643	1	43	13-15	805.02	1337.88	respondent	female	married	israel				europe-america	europe-america		economic head of household	jew	jewish					very well	no						no difficulty	no difficulty	no difficulty	155-159 cm	60-64 kg	yes		studied in the past		studied in the past			non-academic post-secondary certificate
2016	643	2	48	16 and above	809.42	897.15	spouse	male	married	europe-america						1972-1979	spouse of economic head of household	jew	jewish					very well	no						no difficulty	no difficulty	no difficulty	165-169 cm	65-69 kg	yes		studied in the past		studied in the past			non-academic post-secondary certificate
2016	643	3	22	13-15	825.43	1290.34	child	female	single	israel				europe-america	israel		other	jew	jewish					very well	no						no difficulty	no difficulty	no difficulty	160-164 cm	45-49 kg	yes		studied in the past		studied in the past			matriculation certificate
2016	643	5	12		726.29	1064.56	child	female		israel	2	1		europe-america	israel		other	jew	jewish				2	very well							no difficulty	no difficulty	no difficulty	to 149 cm	to 44 kg	no		currently studying, including vacation			yes	zain
2016	643	7	20	13-15	869.4	1405.53	child	female	single	israel				europe-america	israel		other	jew	jewish					very well	no						no difficulty	no difficulty	no difficulty	150-154 cm	to 44 kg	yes		currently studying, including vacation		studied in the past			matriculation certificate
2016	643	9	10		726.29	1064.56	child	female		israel	2	1		europe-america	israel		other	jew	jewish				2	very well							no difficulty	no difficulty	no difficulty	to 149 cm	to 44 kg	no		currently studying, including vacation			yes	hey
2016	643	10	9		726.29	1064.56	child	male		israel	2	1		europe-america	israel		other	jew	jewish				2	very well							no difficulty	no difficulty	no difficulty	to 149 cm	to 44 kg	no		currently studying, including vacation			yes	gimel
2016	644	1	65	16 and above	814.15	1139.79	respondent	female	married	europe-america						1972-1979	economic head of household	jew	jewish			traditional- not so religious		very well	no						no difficulty	no difficulty	no difficulty	160-164 cm	65-69 kg	yes		studied in the past		studied in the past			ba, or a equivalent degree, including an academic certificate	in israel	universities	social sciences	psychology		unknown
2016	644	2	67	13-15	839.74	1855.5	spouse	male	married	europe-america						1972-1979	spouse of economic head of household	jew	jewish					very well	no						cannot at all	no difficulty	no difficulty	165-169 cm	90-94 kg	yes		studied in the past		studied in the past			non-academic post-secondary certificate
2016	646	1	51	16 and above	562.44	680.95	respondent	male	married	europe-america						1972-1979	economic head of household	jew	jewish			not religious, secular		very well	no						no difficulty	no difficulty	no difficulty	185-189 cm	115-119 kg	yes		studied in the past		studied in the past			ma, or a equivalent degree, including md	in israel	universities	business and management		6	biological sciences
2016	646	2	46	16 and above	550.57		spouse	female	married	europe-america						1996+	spouse of economic head of household	other	other	without religion (atheist)				very well	no						no difficulty	no difficulty	no difficulty	160-164 cm	50-54 kg	yes		studied in the past		studied in the past			phd, or a equivalent degree	abroad		biological sciences
2016	646	3	15		557.81		child	male		israel	1	2		europe-america	europe-america		other	jew	jewish				1	very well	no						no difficulty	no difficulty	no difficulty	190 cm and above	70-74 kg	no		currently studying, including vacation			yes	yud
2016	648	1	49	16 and above	956.62	743.87	respondent	male	married	israel				asia	europe-america		economic head of household	jew	jewish			not religious, secular		very well	no						no difficulty	no difficulty	no difficulty	175-179 cm	80-84 kg	yes		studied in the past		studied in the past			ma, or a equivalent degree, including md	in israel	universities	engineering and architecture
2016	648	2	48	16 and above	650.86	408.23	spouse	female	married	europe-america						1972-1979	spouse of economic head of household	jew	jewish					very well	no						no difficulty	no difficulty	no difficulty	160-164 cm	55-59 kg	yes		studied in the past		studied in the past			ma, or a equivalent degree, including md	in israel	colleges for teacher education	education and teacher training
2016	648	3	21	11-12	1204.21	1559.83	child	female	single	israel				israel	europe-america		other	jew	jewish					very well	no						no difficulty	no difficulty	no difficulty	155-159 cm	55-59 kg	yes		studied in the past		studied in the past			matriculation certificate
2016	648	4	15		700.29	772.76	child	female		israel	1	2		israel	europe-america		other	jew	jewish					very well	no						no difficulty	no difficulty	no difficulty	160-164 cm	unknown	no		currently studying, including vacation			no	tet
2016	649	1	52	16 and above	905.96	718.35	respondent	male	married	europe-america						1972-1979	spouse of economic head of household	jew	jewish			orthodox		very well	no						no difficulty	no difficulty	no difficulty	180-184 cm	90-94 kg	yes		studied in the past		studied in the past			secondary school completion certificate
2016	649	2	48	16 and above	865.75	1285.02	spouse	female	married	israel				europe-america	israel		economic head of household	jew	jewish					very well	no						no difficulty	no difficulty	no difficulty	165-169 cm	refuse to answer	yes		studied in the past		studied in the past			ba, or a equivalent degree, including an academic certificate	in israel	non academic institution	education and teacher training
2016	649	4	19	13-15	971.51		child	male	single	israel				europe-america	israel		other	jew	jewish					very well	no						no difficulty	no difficulty	no difficulty	180-184 cm	80-84 kg	no		currently studying, including vacation		studied in the past			none of the above
2016	649	5	17		877.14		child	male	single	israel	1	2		europe-america	israel		other	jew	jewish				2	very well	no						no difficulty	no difficulty	no difficulty	170-174 cm	60-64 kg	no		currently studying, including vacation			yes	yud-bet
2016	650	2	46	16 and above	743.67	1392.54	respondent	female	divorced	africa						1980-1989	economic head of household	jew	jewish			traditional-religious		well	yes	bothered	no difficulty	no difficulty	no difficulty	no difficulty	no difficulty	no difficulty	no difficulty	155-159 cm	50-54 kg	yes		studied in the past		studied in the past			ba, or a equivalent degree, including an academic certificate	in israel	colleges for teacher education	education and teacher training			humanities
2016	650	3	20	11-12	952.14		child	male	single	israel				africa	africa		other	jew	jewish					very well	no						no difficulty	no difficulty	no difficulty	180-184 cm	60-64 kg	yes		studied in the past		studied in the past			secondary school completion certificate
2016	650	4	16		718.03	1231.13	child	male	single	israel		2		africa	africa		other	jew	jewish				2	very well	no						no difficulty	no difficulty	no difficulty	170-174 cm	45-49 kg	no		currently studying, including vacation			yes	yud
2016	650	5	22	11-12	830.53	1576.02	child	male	single	israel				africa	africa		other	jew	jewish					well	no						no difficulty	no difficulty	no difficulty	175-179 cm	55-59 kg	yes		studied in the past		studied in the past			secondary school completion certificate
2016	652	1	34	13-15	622.12	1303.35	respondent	female	married	africa						1990-1995	economic head of household	jew	jewish					very well	no						no difficulty	no difficulty	no difficulty	150-154 cm	50-54 kg	yes		studied in the past		studied in the past			non-academic post-secondary certificate
2016	652	2	40	16 and above	565.82	931.29	spouse	male	married	africa						1980-1989	spouse of economic head of household	jew	jewish					very well	yes	bothered	no difficulty	no difficulty	no difficulty	no difficulty	no difficulty	no difficulty	no difficulty	170-174 cm	60-64 kg	yes		studied in the past		studied in the past			ma, or a equivalent degree, including md	in israel	universities	humanities			social sciences
2016	652	3	11		557.62	924.09	child	female		israel	2	1		africa	africa		other	jew	jewish				2	very well							no difficulty	no difficulty	no difficulty	unknown	to 44 kg	no		currently studying, including vacation			yes	hey
2016	652	4	8		557.62	924.09	child	female		israel	2	1		africa	africa		other	jew	jewish				2	very well							no difficulty	no difficulty	no difficulty	unknown	unknown	no		currently studying, including vacation			yes	bet
2016	652	5	6		557.62	924.09	child	female		israel	2	1		africa	africa		other	jew	jewish				2	very well							no difficulty	no difficulty	no difficulty	unknown	unknown	no	kindergarten
2016	653	2	61	16 and above	547.4	1049.94	respondent	male	married	europe-america						1972-1979	economic head of household	jew	jewish					very well	no						no difficulty	some difficulty	no difficulty	175-179 cm	75-79 kg	yes		studied in the past		studied in the past			ma, or a equivalent degree, including md	in israel and abroad		engineering and architecture			social sciences
2016	653	3	62	16 and above	501.54	1058.86	spouse	female	married	israel				asia	asia		spouse of economic head of household	jew	jewish					not so well	yes	bothered	some difficulty	no difficulty	no difficulty	a lot of difficulty	some difficulty	some difficulty	some difficulty	155-159 cm	55-59 kg	yes		studied in the past		studied in the past			ba, or a equivalent degree, including an academic certificate	in israel	universities	paramedical
2016	655	1	55	13-15	1283.31	4430.25	respondent	male	divorced	europe-america						1972-1979	economic head of household	jew	jewish			not religious, secular		very well	no						no difficulty	no difficulty	no difficulty	150-154 cm	60-64 kg	yes		studied in the past		studied in the past			matriculation certificate
2016	657	1	27	13-15	1192.23	3872.02	respondent	male	single	israel				europe-america	europe-america		economic head of household	jew	jewish					very well	no						no difficulty	no difficulty	no difficulty	175-179 cm	85-89 kg	yes		currently studying, including vacation		studied in the past			non-academic post-secondary certificate
2016	657	2	61	13-15	1054.39	2364.21	parent	female	married	europe-america						1972-1979	other	jew	jewish					not so well	yes	not so bothered	no difficulty	no difficulty	no difficulty	no difficulty	no difficulty	no difficulty	some difficulty	160-164 cm	80-84 kg	yes		studied in the past		studied in the past			matriculation certificate
2016	657	3	64	16 and above	1062.86	2453.26	parent	male	married	europe-america						1972-1979	other	jew	jewish					well	no						no difficulty	no difficulty	no difficulty	170-174 cm	70-74 kg	yes		studied in the past		studied in the past			matriculation certificate
2016	657	4	21	11-12	1157.69	3750.51	sibling	female	single	israel				europe-america	europe-america		other	jew	jewish					very well	no						no difficulty	no difficulty	no difficulty	165-169 cm	60-64 kg	yes		studied in the past		studied in the past			matriculation certificate
2016	658	1	34	16 and above	796.1	899.24	respondent	male	single	israel				europe-america	europe-america		economic head of household	jew	jewish			not religious, secular		very well	no						no difficulty	no difficulty	no difficulty	175-179 cm	115-119 kg	yes		studied in the past		studied in the past			ba, or a equivalent degree, including an academic certificate	in israel	academic colleges	social sciences	other		paramedical
2016	658	2	70	13-15	897.26	871.54	parent	male	married	europe-america						1972-1979	other	jew	jewish					well	no						no difficulty	no difficulty	some difficulty	165-169 cm	100-104 kg	yes		studied in the past		studied in the past			matriculation certificate
2016	658	3	69	11-12	833.85	1019.23	parent	female	married	europe-america						1948-1954	other	jew	jewish					well	no						no difficulty	no difficulty	some difficulty	160-164 cm	85-89 kg	yes		studied in the past		studied in the past			secondary school completion certificate
2016	660	1	44	16 and above	950.3	1093.15	respondent	female	married	africa						1972-1979	economic head of household	jew	jewish			not religious, secular		very well	no						some difficulty	no difficulty	no difficulty	165-169 cm	50-54 kg	yes		studied in the past		studied in the past			ma, or a equivalent degree, including md	in israel	universities	law
2016	660	2	46	16 and above	946.48	1088.23	spouse	male	married	israel				europe-america	israel		spouse of economic head of household	jew	jewish					well	no						no difficulty	some difficulty	some difficulty	175-179 cm	75-79 kg	yes		studied in the past		studied in the past			ma, or a equivalent degree, including md	in israel	academic colleges	law			business and management
2016	660	3	14		950.62	1150.32	child	female		israel	2	1		israel	africa		other	jew	jewish				1	very well							no difficulty	no difficulty	no difficulty	160-164 cm	50-54 kg	no		currently studying, including vacation			no	het
2016	660	4	7		950.62	1150.32	child	male		israel	2	1		israel	africa		other	jew	jewish				1	very well							no difficulty	no difficulty	no difficulty	to 149 cm	unknown	no	primary school, including vacation				yes	bet
2016	660	5	16		1108.75	1150.32	child	female	single	israel	2	1		israel	africa		other	jew	jewish				1	very well	no						no difficulty	no difficulty	no difficulty	165-169 cm	55-59 kg	no		currently studying, including vacation			no	yud-aleph
2016	660	6	12		950.62	1150.32	child	male		israel	2	1		israel	africa		other	jew	jewish				1	very well							no difficulty	no difficulty	no difficulty	to 149 cm	unknown	no		currently studying, including vacation			yes	vav
2016	661	1	65	16 and above	505.92		respondent	female	married	israel				europe-america	europe-america		economic head of household	jew	jewish					very well	no						no difficulty	no difficulty	no difficulty	160-164 cm	60-64 kg	no		studied in the past		studied in the past			ma, or a equivalent degree, including md	in israel	universities	education and teacher training
2016	661	2	68	16 and above	553.79		spouse	male	married	europe-america						1972-1979	spouse of economic head of household	jew	jewish					not well at all	yes	very bothered	some difficulty	no difficulty	some difficulty	some difficulty	no difficulty	no difficulty	no difficulty	175-179 cm	65-69 kg	no		studied in the past		studied in the past			ma, or a equivalent degree, including md	abroad		medicine
2016	662	1	52	13-15	634.99	835.71	respondent	female	married	asia						1972-1979	spouse of economic head of household	jew	jewish			traditional-religious		well	yes	not bothered at all					some difficulty	no difficulty	no difficulty	150-154 cm	to 44 kg	yes		studied in the past		studied in the past			secondary school completion certificate
2016	662	2	59	16 and above	716.93	1437.43	spouse	male	married	asia						1972-1979	economic head of household	jew	jewish					well	yes	not bothered at all					no difficulty	no difficulty	no difficulty	160-164 cm	75-79 kg	yes		studied in the past		studied in the past			matriculation certificate
2016	664	1	60	16 and above	614.17	854.86	respondent	female	divorced	europe-america						1980-1989	economic head of household	jew	jewish			traditional- not so religious		very well	no						no difficulty	no difficulty	some difficulty	160-164 cm	60-64 kg	yes		studied in the past		studied in the past			ma, or a equivalent degree, including md	abroad		languages, literature and regional studies			education and teacher training
2016	664	2	11		609.62	946.06	child	female		israel		1		israel	europe-america		other	jew	jewish				1	very well							no difficulty	no difficulty	no difficulty	155-159 cm	unknown	no		currently studying, including vacation			yes	vav
2016	666	1	23	11-12	783.62		child	male	single	israel				europe-america	africa		other	jew	jewish					very well	no						some difficulty	no difficulty	no difficulty	165-169 cm	60-64 kg	no		studied in the past		studied in the past			secondary school completion certificate
2016	666	2	54	16 and above	760.72		spouse	male	married	europe-america						1961-1971	economic head of household	jew	jewish					well	yes	not bothered at all					no difficulty	no difficulty	no difficulty	170-174 cm	90-94 kg	no		studied in the past		studied in the past			ba, or a equivalent degree, including an academic certificate	in israel	universities	education and teacher training
2016	666	3	52	16 and above	706.45	920.76	respondent	female	married	africa						1980-1989	spouse of economic head of household	jew	jewish			religious		not so well	yes	very bothered	no difficulty	some difficulty	some difficulty	a lot of difficulty	no difficulty	no difficulty	no difficulty	150-154 cm	55-59 kg	yes		studied in the past		studied in the past			ba, or a equivalent degree, including an academic certificate	in israel	universities	social sciences	economy		languages, literature and regional studies
2016	666	4	21	11-12	851.37		child	male	single	israel				europe-america	africa		other	jew	jewish					very well	no						no difficulty	no difficulty	no difficulty	165-169 cm	60-64 kg	no		studied in the past		studied in the past			matriculation certificate
2016	666	5	16		727.58	925.17	child	female	single	israel	2	3		europe-america	africa		other	jew	jewish				3	not well at all	yes	very bothered	no difficulty	no difficulty	no difficulty	no difficulty	some difficulty	no difficulty	no difficulty	160-164 cm	55-59 kg	no		currently studying, including vacation			no	yud
2016	666	6	13		697.99	925.17	child	female		israel	2	3		europe-america	africa		other	jew	jewish				3	very well							some difficulty	no difficulty	no difficulty	160-164 cm	55-59 kg	no		currently studying, including vacation			no	zain
2016	666	7	18	11-12	793.82		child	male	single	israel				europe-america	africa		other	jew	jewish					very well	no						some difficulty	no difficulty	no difficulty	175-179 cm	60-64 kg	no		studied in the past		studied in the past			secondary school completion certificate
2016	666	8	24	11-12	783.62		child	male	single	israel				europe-america	africa		other	jew	jewish					not so well	yes	not so bothered	no difficulty	no difficulty	no difficulty	no difficulty	some difficulty	no difficulty	no difficulty	180-184 cm	60-64 kg	no		studied in the past		studied in the past			secondary school completion certificate
2016	667	1	57	16 and above	1053.53	1061.38	respondent	female	divorced	europe-america						1980-1989	economic head of household	jew	jewish			not religious, secular		very well	no						no difficulty	no difficulty	no difficulty	160-164 cm	85-89 kg	yes		studied in the past		studied in the past			ma, or a equivalent degree, including md	abroad		medicine
2016	671	1	42	16 and above	568.38	953.62	respondent	female	married	europe-america						1972-1979	economic head of household	jew	jewish					well	yes	not bothered at all					no difficulty	no difficulty	no difficulty	150-154 cm	50-54 kg	yes		studied in the past		studied in the past			ma, or a equivalent degree, including md	in israel and abroad		social sciences	psychology		social sciences
2016	671	2	39	16 and above	572.32	917.71	spouse	male	married	europe-america						1980-1989	spouse of economic head of household	jew	jewish					very well	yes	not bothered at all					no difficulty	no difficulty	no difficulty	180-184 cm	95-99 kg	yes		studied in the past		studied in the past			ma, or a equivalent degree, including md	abroad		agriculture
2016	671	3	9		564.17	1088.97	child	male		europe-america	2	1		europe-america	europe-america		other	jew	jewish				2	very well							a lot of difficulty	no difficulty	no difficulty	to 149 cm	to 44 kg	no		currently studying, including vacation			yes	gimel
2016	671	4	7		564.17	1088.97	child	female		israel	2	1		europe-america	europe-america		other	jew	jewish				2	very well							no difficulty	no difficulty	no difficulty	to 149 cm	to 44 kg	no	primary school, including vacation				yes	aleph
2016	671	5	2		564.17		child	male		israel	2	1		europe-america	europe-america		other	jew	jewish				2	very well								no difficulty	no difficulty	to 149 cm	to 44 kg	no			in framework, including vacation
2016	673	2	59	16 and above	492.41	668.48	spouse	male	married	europe-america						1980-1989	economic head of household	jew	jewish					well	yes	not bothered at all					no difficulty	no difficulty	some difficulty	170-174 cm	90-94 kg	yes		studied in the past		studied in the past			phd, or a equivalent degree	abroad		engineering and architecture
2016	673	3	57	16 and above	470.09	645.66	respondent	female	married	europe-america						1980-1989	spouse of economic head of household	jew	jewish					well	no						some difficulty	some difficulty	some difficulty	160-164 cm	60-64 kg	yes		studied in the past		studied in the past			ma, or a equivalent degree, including md	in israel and abroad		mathematics, statistics and computer science			education and teacher training
2016	675	1	61	13-15	680.73		respondent	female	married	europe-america						1980-1989	economic head of household	jew	jewish			religious		very well	no						no difficulty	no difficulty	no difficulty	160-164 cm	refuse to answer	yes		studied in the past		studied in the past			non-academic post-secondary certificate		unknown	unknown
2016	675	2	22	13-15	872.88		child	male	single	israel				europe-america	europe-america		other	jew	jewish					very well	no						no difficulty	no difficulty	no difficulty	180-184 cm	70-74 kg	yes		currently studying, including vacation		studied in the past			matriculation certificate
2016	675	3	67	16 and above	709.46	877.14	spouse	male	married	europe-america						1948-1954	spouse of economic head of household	jew	jewish					very well	no						no difficulty	no difficulty	no difficulty	185-189 cm	120 kg and above	yes		studied in the past		studied in the past			phd, or a equivalent degree	abroad		physical sciences
2016	677	1	62	16 and above	922.27	2261	respondent	male	married	israel				europe-america	europe-america		spouse of economic head of household	jew	jewish					not so well	yes	bothered	no difficulty	no difficulty	no difficulty	no difficulty	some difficulty	no difficulty	no difficulty	160-164 cm	55-59 kg	yes		studied in the past		studied in the past			ba, or a equivalent degree, including an academic certificate	in israel	universities	physical sciences			unknown
2016	677	2	53	16 and above	1007.95	2183.82	spouse	female	married	europe-america						1980-1989	economic head of household	other	other	other religion				very well	no						no difficulty	no difficulty	no difficulty	155-159 cm	60-64 kg	yes		studied in the past		studied in the past			ba, or a equivalent degree, including an academic certificate	abroad		engineering and architecture
2016	678	1	60	16 and above	466.52	606.53	respondent	female	married	israel				asia	asia		economic head of household	jew	jewish					very well	yes	not so bothered	no difficulty	no difficulty	no difficulty	no difficulty	no difficulty	no difficulty	no difficulty	160-164 cm	65-69 kg	yes		studied in the past		studied in the past			non-academic post-secondary certificate
2016	678	2	63	16 and above	464.39	331.7	spouse	male	married	europe-america						1980-1989	spouse of economic head of household	jew	jewish					well	yes	not bothered at all					no difficulty	no difficulty	no difficulty	185-189 cm	95-99 kg	yes		studied in the past		studied in the past			ma, or a equivalent degree, including md	abroad		engineering and architecture			unknown
2016	679	1	46	16 and above	558.21		respondent	male	married	europe-america						1990-1995	economic head of household	jew	jewish					very well	no						no difficulty	no difficulty	no difficulty	180-184 cm	100-104 kg	yes		studied in the past		studied in the past			ba, or a equivalent degree, including an academic certificate	in israel	universities	social sciences	economy		social sciences
2016	679	2	45	13-15	546.42		spouse	female	married	europe-america						1980-1989	spouse of economic head of household	jew	jewish					very well	no						no difficulty	no difficulty	no difficulty	160-164 cm	refuse to answer	yes		studied in the past		studied in the past			ba, or a equivalent degree, including an academic certificate	in israel	universities	social sciences	other		social sciences
2016	679	4	17		593.34		child	female	single	israel	1	2		europe-america	europe-america		other	jew	jewish				2	very well	no						no difficulty	no difficulty	no difficulty	unknown	unknown	no		currently studying, including vacation			yes	yud-bet
2016	679	6	13		531.82		child	male		israel	1	2		europe-america	europe-america		other	jew	jewish				2	very well							no difficulty	no difficulty	no difficulty	unknown	unknown	no		currently studying, including vacation			yes	het
2016	679	7	22	11-12	630.08		child	male	single	israel				europe-america	europe-america		other	jew	jewish					very well	no						no difficulty	no difficulty	no difficulty	180-184 cm	90-94 kg	no		studied in the past		studied in the past			matriculation certificate
2016	681	1	54		538.33		respondent	female	divorced	asia						1980-1989	other	jew	jewish			traditional- not so religious		well	no						no difficulty	no difficulty	no difficulty	170-174 cm	65-69 kg	no		currently studying, including vacation		currently studying, including vacation	no	unknown
2016	681	5	80	5-8	577.96		parent	female	widowed	asia						1996+	other	jew	jewish					not well at all	yes	bothered	a lot of difficulty	no difficulty	some difficulty	cannot at all	no difficulty	no difficulty	no difficulty	150-154 cm	65-69 kg	no		studied in the past		studied in the past			none of the above
2016	681	6	51	16 and above	534.44		sibling	male	single	asia						1996+	economic head of household	jew	jewish					well	no						no difficulty	no difficulty	no difficulty	170-174 cm	60-64 kg	no		studied in the past		studied in the past			ba, or a equivalent degree, including an academic certificate	abroad		engineering and architecture
2016	683	1	80	11-12	883.13		respondent	female	divorced	europe-america						1990-1995	other	jew	jewish					not so well	yes	very bothered	cannot at all	some difficulty	a lot of difficulty	cannot at all	no difficulty	some difficulty	no difficulty	160-164 cm	80-84 kg	yes		studied in the past		studied in the past			secondary school completion certificate
2016	683	2	53	16 and above	901.36	1822.43	child	female	single	europe-america						1980-1989	economic head of household	jew	jewish					well	no						no difficulty	no difficulty	no difficulty	170-174 cm	90-94 kg	yes		studied in the past		studied in the past			ma, or a equivalent degree, including md	abroad		social sciences	economy
2016	685	1	73	13-15	626.08	1877.81	respondent	female	widowed	asia						1980-1989	economic head of household	jew	jewish			traditional-religious		well	yes	bothered	some difficulty	some difficulty	no difficulty	some difficulty	some difficulty	no difficulty	no difficulty	155-159 cm	55-59 kg	yes		studied in the past		studied in the past			non-academic post-secondary certificate
2016	686	1	54	16 and above	291.69	539.14	respondent	female	married	europe-america						1990-1995	economic head of household	jew	jewish			not religious, secular		very well	no						no difficulty	no difficulty	no difficulty	160-164 cm	70-74 kg	yes		studied in the past		studied in the past			ma, or a equivalent degree, including md	in israel	universities	art, crafts and applied arts
2016	686	2	57	16 and above	284.89	558.19	spouse	male	married	europe-america						1990-1995	spouse of economic head of household	jew	jewish					well	yes	not so bothered	no difficulty	no difficulty	no difficulty	no difficulty	no difficulty	no difficulty	no difficulty	180-184 cm	85-89 kg	yes		studied in the past		studied in the past			ma, or a equivalent degree, including md	abroad		business and management		accounting
2016	687	1	30	13-15	617.44	1562.37	respondent	female	married	europe-america						1980-1989	economic head of household	jew	jewish					very well	no						no difficulty	no difficulty	no difficulty	165-169 cm	60-64 kg	yes		studied in the past		studied in the past			non-academic post-secondary certificate
2016	687	2	34	16 and above	594.45	1645.44	spouse	male	married	europe-america						1980-1989	spouse of economic head of household	jew	jewish					well	no						no difficulty	no difficulty	no difficulty	175-179 cm	85-89 kg	yes		studied in the past		studied in the past			non-academic post-secondary certificate
2016	687	3	10		522.76	893.95	child	female		israel	2	1		europe-america	europe-america		other	jew	jewish				2	very well							no difficulty	no difficulty	no difficulty	unknown	unknown	no		currently studying, including vacation			yes	vav
2016	687	4	6		522.76	893.95	child	female		israel	2	1		europe-america	europe-america		other	jew	jewish				2	very well							no difficulty	no difficulty	no difficulty	unknown	unknown	no	primary school, including vacation				yes	aleph
2016	690	1	66	16 and above	1269.74	638.13	respondent	male	married	europe-america						1990-1995	economic head of household	jew	jewish					well	no						no difficulty	no difficulty	no difficulty	170-174 cm	80-84 kg	yes		studied in the past		studied in the past			ba, or a equivalent degree, including an academic certificate	abroad		social sciences	economy
2016	690	2	64	16 and above	1319.56	717.6	spouse	female	married	europe-america						1990-1995	spouse of economic head of household	jew	jewish					well	no						no difficulty	no difficulty	no difficulty	155-159 cm	55-59 kg	yes		studied in the past		studied in the past			ma, or a equivalent degree, including md	abroad		business and management		business administration	social sciences
2016	690	3	31	16 and above	1233.43		child	male	single	europe-america						1996+	other	jew	jewish					well	no						no difficulty	no difficulty	no difficulty	170-174 cm	65-69 kg	no		studied in the past		studied in the past			ma, or a equivalent degree, including md	abroad		paramedical
2016	692	1	26	13-15	296.9		respondent	female	single	israel				europe-america	europe-america		economic head of household	jew	jewish			not religious, secular		very well	no						no difficulty	no difficulty	no difficulty	165-169 cm	65-69 kg	no		studied in the past		studied in the past			ba, or a equivalent degree, including an academic certificate	in israel	universities	social sciences	other
2016	692	5	30	16 and above	355.87		spouse	male	single	israel				asia	asia		spouse of economic head of household	jew	jewish					very well	yes	not bothered at all					no difficulty	no difficulty	no difficulty	180-184 cm	75-79 kg	no		studied in the past		studied in the past			ba, or a equivalent degree, including an academic certificate	in israel	academic colleges	engineering and architecture
2016	695	1	39	16 and above	843.89	432.29	respondent	female	single	europe-america						1990-1995	economic head of household	jew	jewish			not religious, secular		well	no						some difficulty	no difficulty	no difficulty	165-169 cm	55-59 kg	yes		studied in the past		studied in the past			ba, or a equivalent degree, including an academic certificate	in israel	universities	education and teacher training			engineering and architecture
2016	695	2	5		809.19	580.43	child	male		israel	4	1		europe-america	europe-america		other	jew	jewish				1	very well							no difficulty	no difficulty	no difficulty	to 149 cm	to 44 kg	no	kindergarten
2016	695	3	4		809.19	580.43	child	female		israel	4	1		europe-america	europe-america		other	jew	jewish				1	very well								no difficulty	no difficulty	unknown	to 44 kg	no			in framework, including vacation
2016	695	4	37	16 and above	839.48		spouse	male	single	europe-america						1980-1989	spouse of economic head of household	other	other	without religion (atheist)				very well	no						some difficulty	no difficulty	no difficulty	180-184 cm	105-109 kg	yes		studied in the past		studied in the past			ba, or a equivalent degree, including an academic certificate	in israel	universities	engineering and architecture
2016	697	4	19	11-12	647.14		child	male	single	israel				africa	africa		economic head of household	jew	jewish					very well	no						no difficulty	no difficulty	no difficulty	190 cm and above	85-89 kg	no		studied in the past		studied in the past			none of the above
2016	698	1	38	16 and above	364.11	440.37	respondent	female	married	europe-america						1990-1995	spouse of economic head of household	jew	jewish			not religious, secular		well	yes	bothered	no difficulty	no difficulty	no difficulty	no difficulty	no difficulty	no difficulty	no difficulty	165-169 cm	unknown	yes		studied in the past		studied in the past			ba, or a equivalent degree, including an academic certificate	in israel	academic colleges	engineering and architecture
2016	698	5	38	16 and above	271.18	619.76	spouse	male	married	israel				europe-america	europe-america		economic head of household	jew	jewish					very well	no						no difficulty	no difficulty	no difficulty	175-179 cm	85-89 kg	yes		studied in the past		studied in the past			ba, or a equivalent degree, including an academic certificate	in israel	universities	engineering and architecture
2016	698	6	0		394.42		child	male		israel	5	1		israel	europe-america		other	jew	jewish				1	very well								no difficulty	no difficulty	to 149 cm	to 44 kg	no			not in framework
2016	699	1	34	16 and above	1051.35	1566.51	respondent	female	married	europe-america						1980-1989	economic head of household	jew	jewish					very well	no						no difficulty	no difficulty	no difficulty	150-154 cm	45-49 kg	yes		studied in the past		studied in the past			ba, or a equivalent degree, including an academic certificate	in israel	academic colleges	business and management		6
2016	699	2	34	16 and above	1201.39	2725.82	spouse	male	married	israel				israel	israel		spouse of economic head of household	jew	jewish					very well	no						no difficulty	no difficulty	no difficulty	165-169 cm	65-69 kg	yes		studied in the past		studied in the past			ba, or a equivalent degree, including an academic certificate	in israel	academic colleges	engineering and architecture
2016	699	3	5		993.13	1269.63	child	male		israel	2	1		israel	europe-america		other	jew	jewish				2	very well							no difficulty	no difficulty	no difficulty	unknown	to 44 kg	no	kindergarten
2016	699	4	2		993.13		child	male		israel	2	1		israel	europe-america		other	jew	jewish				2	very well								no difficulty	no difficulty	unknown	to 44 kg	no			in framework, including vacation
2016	700	1	72	13-15	732.96	1332.66	respondent	female	widowed	asia						1980-1989	economic head of household	jew	jewish			traditional-religious		not well at all	yes	bothered	a lot of difficulty	some difficulty	some difficulty	a lot of difficulty	some difficulty	no difficulty	some difficulty	150-154 cm	70-74 kg	yes		studied in the past		studied in the past			secondary school completion certificate
2016	701	1	80	13-15	764.37	991.98	respondent	male	married	europe-america						1980-1989	economic head of household	jew	jewish					not so well	yes	very bothered	a lot of difficulty	some difficulty	some difficulty	cannot at all	no difficulty	no difficulty	some difficulty	170-174 cm	75-79 kg	yes		studied in the past		studied in the past			ma, or a equivalent degree, including md	abroad		engineering and architecture
2016	701	2	79	13-15	725.04	991.98	spouse	female	married	europe-america						1980-1989	spouse of economic head of household	jew	jewish					well	yes	not bothered at all					some difficulty	a lot of difficulty	no difficulty	150-154 cm	55-59 kg	yes		studied in the past		studied in the past			ma, or a equivalent degree, including md	abroad		engineering and architecture
2016	702	1	51	11-12	782.57		respondent	male	divorced	asia						1972-1979	economic head of household	jew	jewish			not religious, secular		very well	no						no difficulty	no difficulty	no difficulty	175-179 cm	70-74 kg	no		studied in the past		studied in the past			matriculation certificate
2016	702	2	80	11-12	779.3		parent	male	divorced	asia						1972-1979	other	jew	jewish					well	no						some difficulty	some difficulty	some difficulty	170-174 cm	70-74 kg	no		studied in the past		studied in the past			secondary school completion certificate
2016	703	1	68	5-8	900.64	1228.12	respondent	male	married	europe-america						1961-1971	economic head of household	jew	jewish			not religious, secular		well	no						no difficulty	no difficulty	no difficulty	170-174 cm	60-64 kg	yes		studied in the past		studied in the past			secondary school completion certificate
2016	703	2	68	13-15	853.36	1822.62	spouse	female	married	europe-america						1972-1979	spouse of economic head of household	jew	jewish					well	no						some difficulty	no difficulty	no difficulty	150-154 cm	50-54 kg	yes		studied in the past		studied in the past			non-academic post-secondary certificate
2016	705	1	42	11-12	197.35		respondent	female	divorced	europe-america						1972-1979	economic head of household	jew	jewish			not religious, secular		well	yes	not bothered at all					no difficulty	no difficulty	no difficulty	155-159 cm	50-54 kg	no		studied in the past		studied in the past			secondary school completion certificate
2016	705	2	15		183.76		child	male		israel		1		israel	europe-america		other	jew	jewish					very well	no						some difficulty	no difficulty	no difficulty	160-164 cm	45-49 kg	no		currently studying, including vacation			no	tet
2016	705	3	48	11-12	218.84		spouse	male	single	israel				asia	asia		spouse of economic head of household	jew	jewish					well	no						no difficulty	no difficulty	no difficulty	180-184 cm	80-84 kg	no		studied in the past		studied in the past			secondary school completion certificate
2016	706	1	77	16 and above	715.76	1034.52	respondent	female	widowed	europe-america						1972-1979	other	jew	jewish			traditional-religious		not so well	yes	bothered	some difficulty	no difficulty	no difficulty	some difficulty	some difficulty	no difficulty	no difficulty	155-159 cm	70-74 kg	yes		studied in the past		studied in the past			matriculation certificate
2016	706	2	39	13-15	714.72	1636.02	child	male	single	israel				europe-america	europe-america		economic head of household	jew	jewish					not so well	yes	very bothered	no difficulty	no difficulty	no difficulty	a lot of difficulty	some difficulty	no difficulty	no difficulty	170-174 cm	100-104 kg	yes		studied in the past		studied in the past			non-academic post-secondary certificate			mathematics, statistics and computer science
2016	707	1	43	13-15	815.88		respondent	female	married	europe-america						1972-1979	economic head of household	jew	jewish			traditional-religious		very well	no						no difficulty	no difficulty	no difficulty	160-164 cm	60-64 kg	no		studied in the past		studied in the past			secondary school completion certificate
2016	707	2	41	13-15	848.16		spouse	male	married	israel				israel	israel		spouse of economic head of household	jew	jewish					well	yes	not so bothered	no difficulty	no difficulty	no difficulty	some difficulty	no difficulty	no difficulty	no difficulty	170-174 cm	100-104 kg	no		studied in the past		studied in the past			secondary school completion certificate
2016	707	3	11		715.39		child	female		israel	2	1		israel	europe-america		other	jew	jewish				2	very well							no difficulty	no difficulty	no difficulty	155-159 cm	50-54 kg	no		currently studying, including vacation			yes	hey
2016	707	4	9		715.39		child	female		israel	2	1		israel	europe-america		other	jew	jewish				1	very well							a lot of difficulty	no difficulty	no difficulty	to 149 cm	to 44 kg	no		currently studying, including vacation			yes	gimel
2016	708	1	41	16 and above	645.15	1142.04	respondent	female	married	asia						1972-1979	economic head of household	jew	jewish					very well	no						no difficulty	no difficulty	no difficulty	155-159 cm	60-64 kg	yes		studied in the past		studied in the past			ba, or a equivalent degree, including an academic certificate	in israel	universities	languages, literature and regional studies
2016	708	2	45	13-15	735.58	1563.21	spouse	male	married	israel				europe-america	europe-america		spouse of economic head of household	jew	jewish					very well	no						no difficulty	no difficulty	no difficulty	180-184 cm	65-69 kg	yes		studied in the past		studied in the past			matriculation certificate		universities	mathematics, statistics and computer science
2016	708	3	13		637.91	983.3	child	male		israel	2	1		israel	asia		other	jew	jewish				2	very well							no difficulty	no difficulty	no difficulty	to 149 cm	to 44 kg	no		currently studying, including vacation			yes	zain
2016	708	4	10		637.91	983.3	child	male		israel	2	1		israel	asia		other	jew	jewish				2	very well							no difficulty	no difficulty	no difficulty	to 149 cm	to 44 kg	no		currently studying, including vacation			yes	dalet
2016	711	1	68	16 and above	399.42	679.95	respondent	female	married	europe-america						1972-1979	economic head of household	jew	jewish					very well	no						no difficulty	no difficulty	no difficulty	165-169 cm	60-64 kg	yes		studied in the past		studied in the past			ma, or a equivalent degree, including md	abroad		unknown			humanities
2016	711	3	79	16 and above	430.41		spouse	male	married	europe-america						1972-1979	spouse of economic head of household	jew	jewish					well	no						no difficulty	no difficulty	no difficulty	170-174 cm	75-79 kg	yes		studied in the past		studied in the past			ma, or a equivalent degree, including md	in israel	non academic institution	engineering and architecture
2016	712	1	78	16 and above	746.23	1648.94	respondent	male	married	africa						1972-1979	economic head of household	jew	jewish					well	yes	not bothered at all					no difficulty	no difficulty	no difficulty	165-169 cm	60-64 kg	yes		studied in the past		studied in the past			non-academic post-secondary certificate
2016	712	2	69	11-12	708.86	1189.03	spouse	female	married	africa						1972-1979	spouse of economic head of household	jew	jewish					not so well	yes	not bothered at all					no difficulty	no difficulty	no difficulty	160-164 cm	65-69 kg	yes		studied in the past		studied in the past			matriculation certificate
2016	713	1	61	11-12	589.56	491.98	respondent	female	divorced	europe-america						1972-1979	economic head of household	jew	jewish			not religious, secular		well	yes	bothered	no difficulty	no difficulty	no difficulty	some difficulty	some difficulty	no difficulty	no difficulty	155-159 cm	95-99 kg	yes		studied in the past		studied in the past			non-academic post-secondary certificate
2016	714	1	58	16 and above	388.81	1612.59	respondent	female	married	europe-america						1972-1979	spouse of economic head of household	jew	jewish			religious		not so well	yes	very bothered	cannot at all	cannot at all	cannot at all	cannot at all	some difficulty	no difficulty	a lot of difficulty	175-179 cm	100-104 kg	yes		studied in the past		studied in the past			non-academic post-secondary certificate
2016	714	2	60	13-15	469.46	3476.41	spouse	male	married	europe-america						1972-1979	economic head of household	jew	jewish					very well	no						no difficulty	no difficulty	no difficulty	170-174 cm	80-84 kg	yes		studied in the past		studied in the past			matriculation certificate
2016	714	4	35	16 and above	396.84	2419.94	child	female	single	israel				europe-america	europe-america		other	jew	jewish					very well	no						no difficulty	no difficulty	no difficulty	160-164 cm	55-59 kg	yes		studied in the past		studied in the past			ba, or a equivalent degree, including an academic certificate	in israel	academic colleges	business and management		6
2016	714	5	22	13-15	458.93	2500.53	child	female	single	israel				europe-america	europe-america		other	jew	jewish					very well	no						no difficulty	no difficulty	no difficulty	160-164 cm	60-64 kg	yes		studied in the past		studied in the past			secondary school completion certificate
2016	714	6	21	11-12	478.24		child	male	single	israel				europe-america	europe-america		other	jew	jewish					very well	no						no difficulty	no difficulty	no difficulty	165-169 cm	50-54 kg	no		studied in the past		studied in the past			none of the above
2016	714	7	18		408.7	1987.12	child	female	single	israel				europe-america	europe-america		other	jew	jewish					very well	no						no difficulty	no difficulty	no difficulty	150-154 cm	to 44 kg	no		currently studying, including vacation		currently studying, including vacation	yes	yud-aleph
2016	716	1	62	16 and above	1495.75	2752.57	respondent	female	married	europe-america						1972-1979	economic head of household	jew	jewish			traditional- not so religious		well	yes	very bothered	no difficulty	no difficulty	no difficulty	no difficulty	no difficulty	some difficulty	no difficulty	160-164 cm	65-69 kg	yes		studied in the past		studied in the past			ma, or a equivalent degree, including md	in israel and abroad		other
2016	716	8	26	11-12	1697.59		child	male	single	israel				europe-america	europe-america		other	jew	jewish					very well	no						no difficulty	no difficulty	no difficulty	175-179 cm	70-74 kg	no		studied in the past		studied in the past			matriculation certificate
2016	717	1	80	13-15	674.99	1519.75	respondent	male	widowed	africa						1972-1979	economic head of household	jew	jewish			traditional- not so religious		not so well	no						no difficulty	a lot of difficulty	no difficulty	unknown	65-69 kg	yes		studied in the past		studied in the past			non-academic post-secondary certificate
2016	721	1	56	16 and above	464.25	1288.73	respondent	female	married	europe-america						1972-1979	economic head of household	jew	jewish					well	no						no difficulty	no difficulty	no difficulty	170-174 cm	65-69 kg	yes		studied in the past		studied in the past			non-academic post-secondary certificate
2016	721	3	21	11-12	508.52		child	male	single	israel				europe-america	europe-america		other	jew	jewish					very well	no						no difficulty	no difficulty	no difficulty	185-189 cm	80-84 kg	yes		studied in the past		studied in the past			matriculation certificate
2016	722	1	69	11-12	533.91	1003.24	respondent	male	widowed	europe-america						1972-1979	economic head of household	jew	jewish			not religious, secular		not well at all	yes	very bothered	cannot at all	some difficulty	some difficulty	cannot at all	some difficulty	no difficulty	no difficulty	170-174 cm	75-79 kg	yes		studied in the past		studied in the past			matriculation certificate
2016	723	1	48	16 and above	442.84	645.89	respondent	female	divorced	europe-america						1972-1979	economic head of household	jew	jewish			not religious, secular		very well	no						no difficulty	no difficulty	no difficulty	160-164 cm	50-54 kg	yes		studied in the past		studied in the past			ba, or a equivalent degree, including an academic certificate	in israel	universities	art, crafts and applied arts
2016	725	1	42	16 and above	3933.34	4755.6	respondent	male	divorced	europe-america						1972-1979	economic head of household	jew	jewish			not religious, secular		well	no						some difficulty	no difficulty	no difficulty	185-189 cm	95-99 kg	yes		currently studying, including vacation		studied in the past			non-academic post-secondary certificate		universities	mathematics, statistics and computer science
2016	728	1	41	13-15	334.87	1225.05	respondent	female	married	europe-america						1972-1979	economic head of household	jew	jewish			religious		very well	no						some difficulty	no difficulty	no difficulty	165-169 cm	70-74 kg	yes		studied in the past		studied in the past			non-academic post-secondary certificate
2016	728	2	42	13-15	300.59	849.78	spouse	male	married	israel				israel	israel		spouse of economic head of household	jew	jewish					very well	no						no difficulty	no difficulty	no difficulty	180-184 cm	90-94 kg	yes		studied in the past		studied in the past			ba, or a equivalent degree, including an academic certificate	in israel	academic colleges	business and management		business administration
2016	728	3	15		302.18	898.27	child	male		israel	2	1		israel	europe-america		other	jew	jewish					very well	no						no difficulty	no difficulty	no difficulty	165-169 cm	55-59 kg	no		currently studying, including vacation			no	yud
2016	728	4	13		304.47	898.27	child	female		israel	2	1		israel	europe-america		other	jew	jewish				1	very well							no difficulty	no difficulty	no difficulty	165-169 cm	45-49 kg	no		currently studying, including vacation			no	het
2016	728	5	11		304.47	898.27	child	female		israel	2	1		israel	europe-america		other	jew	jewish				1	very well							no difficulty	no difficulty	no difficulty	to 149 cm	to 44 kg	no		currently studying, including vacation			no	hey
2016	728	6	8		304.47	898.27	child	male		israel	2	1		israel	europe-america		other	jew	jewish				1	very well							no difficulty	no difficulty	no difficulty	to 149 cm	to 44 kg	no		currently studying, including vacation			no	gimel
2016	728	7	6		304.47	898.27	child	male		israel	2	1		israel	europe-america		other	jew	jewish				1	very well							no difficulty	no difficulty	no difficulty	to 149 cm	to 44 kg	no	kindergarten
2016	729	1	47	16 and above	695.11		respondent	male	married	israel				asia	israel		economic head of household	jew	jewish					very well	no						no difficulty	no difficulty	no difficulty	170-174 cm	80-84 kg	no		studied in the past		studied in the past			ba, or a equivalent degree, including an academic certificate	in israel	universities	social sciences	other
2016	729	2	45	16 and above	680.44		spouse	female	married	europe-america						1972-1979	spouse of economic head of household	jew	jewish					very well	no						no difficulty	no difficulty	no difficulty	155-159 cm	55-59 kg	no		studied in the past		studied in the past			ma, or a equivalent degree, including md	in israel	academic colleges	education and teacher training			languages, literature and regional studies
2016	729	3	13		662.26		child	male		israel	1	2		israel	europe-america		other	jew	jewish				2	very well							no difficulty	no difficulty	no difficulty	170-174 cm	unknown	no		currently studying, including vacation			yes	het
2016	729	4	11		662.26		child	male		israel	1	2		israel	europe-america		other	jew	jewish				2	very well							no difficulty	no difficulty	no difficulty	155-159 cm	unknown	no		currently studying, including vacation			yes	vav
2016	729	5	7		662.26		child	female		israel	1	2		israel	europe-america		other	jew	jewish				2	very well							no difficulty	no difficulty	no difficulty	to 149 cm	unknown	no	primary school, including vacation				yes	bet
2016	730	1	45	11-12	720.49	1144.38	respondent	female	divorced	europe-america						1972-1979	economic head of household	jew	jewish			not religious, secular		very well	no						no difficulty	no difficulty	no difficulty	160-164 cm	60-64 kg	yes		studied in the past		studied in the past			secondary school completion certificate
2016	730	2	7		637.38	876.02	child	female		israel		1		africa	europe-america		other	jew	jewish				1	very well							no difficulty	no difficulty	no difficulty	to 149 cm	to 44 kg	no	primary school, including vacation				yes	aleph
2016	732	1	34	11-12	1386.4	2346.42	spouse	female	married	europe-america						1990-1995	economic head of household	jew	jewish					very well	no						some difficulty	no difficulty	no difficulty	155-159 cm	60-64 kg	yes		studied in the past		studied in the past			secondary school completion certificate
2016	732	2	35	13-15	1411.27	1862.96	respondent	male	married	israel				europe-america	europe-america		spouse of economic head of household	jew	jewish					well	no						no difficulty	no difficulty	no difficulty	165-169 cm	70-74 kg	yes		studied in the past		studied in the past			secondary school completion certificate
2016	732	3	1		1190.35		child	female		israel	2	1		israel	europe-america		other	jew	jewish				1	very well								no difficulty	no difficulty	to 149 cm	to 44 kg	no			in framework, including vacation
2016	736	2	57	13-15	418.15	708.46	respondent	male	divorced	europe-america						1972-1979	economic head of household	jew	jewish			not religious, secular		very well	no						some difficulty	no difficulty	no difficulty	170-174 cm	85-89 kg	yes		studied in the past		studied in the past			non-academic post-secondary certificate		colleges for teacher education	education and teacher training
2016	737	1	52	16 and above	341.83	795.79	respondent	male	widowed	israel				europe-america	israel		economic head of household	jew	jewish			not religious, secular		very well	no						no difficulty	no difficulty	some difficulty	175-179 cm	75-79 kg	yes		studied in the past		studied in the past			ba, or a equivalent degree, including an academic certificate	in israel	universities	engineering and architecture
2016	737	2	21	11-12	419.52	1541.75	child	male	single	israel				israel	europe-america		other	jew	jewish					very well	no						no difficulty	no difficulty	no difficulty	180-184 cm	70-74 kg	yes		currently studying, including vacation		studied in the past			matriculation certificate
2016	737	3	15		328.9	788.64	child	female		israel	1			israel	europe-america		other	jew	jewish					well	no						no difficulty	no difficulty	no difficulty	160-164 cm	65-69 kg	no		currently studying, including vacation			no	yud
2016	737	4	20	11-12	449.94	1145.44	child	male	single	israel				israel	europe-america		other	jew	jewish					very well	no						no difficulty	no difficulty	no difficulty	175-179 cm	80-84 kg	yes		studied in the past		studied in the past			matriculation certificate
2016	738	2	63	16 and above	355.55	500.05	respondent	male	married	europe-america						1972-1979	economic head of household	jew	jewish			orthodox		very well	no						no difficulty	no difficulty	no difficulty	180-184 cm	120 kg and above	yes		studied in the past		studied in the past			ba, or a equivalent degree, including an academic certificate	in israel and abroad		unknown
2016	738	3	60	16 and above	313.66	173.96	spouse	female	married	israel				europe-america	europe-america		spouse of economic head of household	jew	jewish					very well	no						no difficulty	no difficulty	no difficulty	160-164 cm	80-84 kg	yes		studied in the past		studied in the past			ma, or a equivalent degree, including md	in israel	non academic institution	education and teacher training
2016	739	1	79	11-12	581.68		respondent	female	widowed	europe-america						1972-1979	economic head of household	jew	jewish			traditional- not so religious		not so well	yes	not so bothered	some difficulty	no difficulty	no difficulty	a lot of difficulty	a lot of difficulty	a lot of difficulty	a lot of difficulty	150-154 cm	55-59 kg	no		studied in the past		studied in the past			matriculation certificate
2016	740	1	69	16 and above	548.23		respondent	male	married	europe-america						1972-1979	economic head of household	jew	jewish			not religious, secular		well	yes	not bothered at all					no difficulty	no difficulty	no difficulty	175-179 cm	80-84 kg	no		studied in the past		studied in the past			ma, or a equivalent degree, including md	abroad		engineering and architecture
2016	740	2	70	16 and above	490.55		spouse	female	married	europe-america						1972-1979	spouse of economic head of household	jew	jewish					well	yes	not so bothered	no difficulty	no difficulty	no difficulty	no difficulty	no difficulty	no difficulty	no difficulty	165-169 cm	75-79 kg	no		studied in the past		studied in the past			ma, or a equivalent degree, including md	abroad		engineering and architecture
2016	741	1	58	11-12	1118.01	2102.15	respondent	male	married	israel				asia	asia		economic head of household	jew	jewish					very well	no						no difficulty	no difficulty	no difficulty	170-174 cm	100-104 kg	yes		studied in the past		studied in the past			secondary school completion certificate
2016	741	2	53	16 and above	996.17	763.6	spouse	female	married	europe-america						1980-1989	spouse of economic head of household	jew	jewish					very well	no						no difficulty	no difficulty	no difficulty	165-169 cm	80-84 kg	yes		studied in the past		studied in the past			ba, or a equivalent degree, including an academic certificate	in israel	colleges for teacher education	education and teacher training			education and teacher training
2016	741	5	18	11-12	1091.51	3213.18	child	female	single	israel				israel	europe-america		other	jew	jewish					very well	no						no difficulty	no difficulty	no difficulty	165-169 cm	65-69 kg	no		studied in the past		studied in the past			secondary school completion certificate
2016	741	6	23	11-12	1148.68		child	male	single	israel				israel	europe-america		other	jew	jewish					very well	no						no difficulty	no difficulty	no difficulty	170-174 cm	75-79 kg	yes		currently studying, including vacation		studied in the past			matriculation certificate
2016	742	1	44	16 and above	599.11	994.67	respondent	male	married	israel				europe-america	israel		economic head of household	jew	jewish			not religious, secular		well	yes	not so bothered	no difficulty	no difficulty	no difficulty	no difficulty	no difficulty	no difficulty	no difficulty	180-184 cm	75-79 kg	yes		studied in the past		studied in the past			ba, or a equivalent degree, including an academic certificate	in israel	universities	engineering and architecture
2016	742	2	40	16 and above	424.04	1033.58	spouse	female	married	europe-america						1972-1979	spouse of economic head of household	jew	jewish					very well	no						no difficulty	no difficulty	no difficulty	165-169 cm	85-89 kg	yes		studied in the past		studied in the past			ba, or a equivalent degree, including an academic certificate	in israel	academic colleges	art, crafts and applied arts
2016	742	3	8		590.58	1180.28	child	female		israel	1	2		israel	europe-america		other	jew	jewish				1	very well							no difficulty	no difficulty	no difficulty	to 149 cm	to 44 kg	no		currently studying, including vacation			yes	gimel
2016	742	4	3		590.58		child	female		israel	1	2		israel	europe-america		other	jew	jewish				1	very well								no difficulty	no difficulty	to 149 cm	to 44 kg	no			not in framework
2016	745	1	42	16 and above	546.21	566.59	respondent	male	married	europe-america						1972-1979	economic head of household	jew	jewish			religious		very well	no						no difficulty	no difficulty	no difficulty	175-179 cm	80-84 kg	yes		currently studying, including vacation		studied in the past			ba, or a equivalent degree, including an academic certificate	in israel	universities	mathematics, statistics and computer science
2016	745	2	46	16 and above	556.22	708.56	spouse	female	married	israel				asia	israel		spouse of economic head of household	jew	jewish					very well	yes	bothered	no difficulty	no difficulty	no difficulty	no difficulty	no difficulty	no difficulty	some difficulty	160-164 cm	55-59 kg	yes		studied in the past		studied in the past			ba, or a equivalent degree, including an academic certificate	in israel	universities	physical sciences			other
2016	745	3	13		506.14	655.05	child	male		israel	1	2		europe-america	israel		other	jew	jewish				2	well							no difficulty	no difficulty	no difficulty	165-169 cm	50-54 kg	no		currently studying, including vacation			yes	het
2016	745	4	10		506.14	655.05	child	female		israel	1	2		europe-america	israel		other	jew	jewish				2	very well							no difficulty	no difficulty	no difficulty	150-154 cm	to 44 kg	no		currently studying, including vacation			yes	hey
2016	745	5	6		506.14	655.05	child	male		israel	1	2		europe-america	israel		other	jew	jewish				2	very well							some difficulty	no difficulty	no difficulty	to 149 cm	to 44 kg	no	primary school, including vacation				yes	aleph
2016	748	1	66	13-15	695.81		respondent	male	married	europe-america						1972-1979	economic head of household	jew	jewish			not religious, secular		well	no						some difficulty	no difficulty	no difficulty	170-174 cm	65-69 kg	no		studied in the past		studied in the past			secondary school completion certificate
2016	748	2	74	5-8	728.22		spouse	female	married	africa						1961-1971	spouse of economic head of household	jew	jewish					not so well	yes	bothered	a lot of difficulty	no difficulty	no difficulty	cannot at all	no difficulty	no difficulty	no difficulty	155-159 cm	60-64 kg	no		studied in the past		studied in the past			none of the above
2016	750	1	57	13-15	1135.11	2126.53	respondent	female	married	europe-america						1980-1989	economic head of household	jew	jewish			not religious, secular		very well	no						no difficulty	no difficulty	no difficulty	165-169 cm	refuse to answer	yes		studied in the past		studied in the past			non-academic post-secondary certificate
2016	750	2	61	16 and above	1038.86	1209.47	spouse	male	married	israel				europe-america	israel		spouse of economic head of household	jew	jewish					well	no						no difficulty	no difficulty	no difficulty	180-184 cm	95-99 kg	yes		studied in the past		studied in the past			ba, or a equivalent degree, including an academic certificate	in israel	universities	engineering and architecture
2016	750	5	23	11-12	1036.49		child	female	single	israel				israel	europe-america		other	jew	jewish					very well	no						no difficulty	no difficulty	no difficulty	165-169 cm	refuse to answer	no		studied in the past		studied in the past			matriculation certificate
2016	752	1	66	13-15	742.84	1141.7	respondent	female	widowed	europe-america						1972-1979	economic head of household	jew	jewish			traditional- not so religious		well	no						no difficulty	no difficulty	no difficulty	155-159 cm	45-49 kg	yes		studied in the past		studied in the past			ba, or a equivalent degree, including an academic certificate	abroad		social sciences	other
2016	754	1	42	16 and above	1207.35	2237.4	respondent	female	single	europe-america						1972-1979	economic head of household	jew	jewish			not religious, secular		very well	no						no difficulty	no difficulty	no difficulty	165-169 cm	65-69 kg	yes		studied in the past		studied in the past			ba, or a equivalent degree, including an academic certificate	in israel	universities	humanities
2016	754	2	4		1198.4	1780.31	child	female		israel		1		israel	europe-america		other	jew	jewish				1	very well								no difficulty	no difficulty	to 149 cm	to 44 kg	no			in framework, including vacation
2016	754	3	4		1198.4	1780.31	child	female		israel		1		israel	europe-america		other	jew	jewish				1	very well								no difficulty	no difficulty	to 149 cm	to 44 kg	no			in framework, including vacation
2016	756	1	40	16 and above	304.19		respondent	female	single	europe-america						1996+	economic head of household	jew	jewish			not religious, secular		very well	no						no difficulty	no difficulty	no difficulty	160-164 cm	55-59 kg	yes		studied in the past		studied in the past			ba, or a equivalent degree, including an academic certificate	abroad		social sciences	other		humanities
2016	757	1	80	11-12	568.91	980.53	respondent	female	married	africa						1972-1979	spouse of economic head of household	jew	jewish			traditional- not so religious		not so well	yes	very bothered	a lot of difficulty	no difficulty	no difficulty	some difficulty	some difficulty	no difficulty	no difficulty	165-169 cm	80-84 kg	yes		studied in the past		studied in the past			matriculation certificate
2016	757	2	80	16 and above	586.15	993.35	spouse	male	married	africa						1972-1979	economic head of household	jew	jewish					well	no						no difficulty	some difficulty	some difficulty	175-179 cm	70-74 kg	yes		studied in the past		studied in the past			phd, or a equivalent degree	abroad		physical sciences
2016	758	1	50	13-15	1095.09	1533.15	respondent	male	married	israel				israel	israel		economic head of household	jew	jewish			not religious, secular		very well	no						no difficulty	no difficulty	no difficulty	170-174 cm	75-79 kg	yes		studied in the past		studied in the past			non-academic post-secondary certificate		universities	business and management		business administration
2016	758	2	53	13-15	1046.96	1347.19	spouse	female	married	europe-america						1980-1989	spouse of economic head of household	jew	jewish					well	yes	not bothered at all					no difficulty	no difficulty	no difficulty	165-169 cm	80-84 kg	yes		studied in the past		studied in the past			non-academic post-secondary certificate
2016	758	3	19	11-12	1541.67	2870.06	child	male	single	israel				israel	europe-america		other	jew	jewish					very well	yes	bothered	no difficulty	no difficulty	no difficulty	no difficulty	no difficulty	no difficulty	a lot of difficulty	175-179 cm	65-69 kg	no		studied in the past		studied in the past			matriculation certificate
2016	758	4	16		911.82	1009.65	child	female	single	israel	1	2		israel	europe-america		other	jew	jewish					not so well	yes	bothered	no difficulty	no difficulty	no difficulty	no difficulty	some difficulty	no difficulty	no difficulty	165-169 cm	refuse to answer	no		currently studying, including vacation			yes	yud-aleph
2016	759	1	59	13-15	1696.79	3714.7	respondent	male	married	africa						1961-1971	economic head of household	jew	jewish					well	no						no difficulty	no difficulty	no difficulty	180-184 cm	85-89 kg	yes		studied in the past		studied in the past			non-academic post-secondary certificate
2016	759	2	58	16 and above	1663.36	2374.86	spouse	female	married	africa						1972-1979	spouse of economic head of household	jew	jewish					very well	yes	not bothered at all					no difficulty	no difficulty	no difficulty	165-169 cm	75-79 kg	yes		studied in the past		studied in the past			matriculation certificate		universities	paramedical			unknown
2016	759	5	22	11-12	1743.34	3987.02	child	male	single	israel				africa	africa		other	jew	jewish					very well	no						no difficulty	no difficulty	no difficulty	180-184 cm	85-89 kg	yes		studied in the past		studied in the past			secondary school completion certificate
2016	760	1	39	13-15	750.82		respondent	female	married	israel				israel	europe-america		economic head of household	jew	jewish			orthodox		very well	no						no difficulty	no difficulty	no difficulty	155-159 cm	65-69 kg	yes		studied in the past		studied in the past			matriculation certificate
2016	760	2	38	16 and above	684.71		spouse	male	married	europe-america						1980-1989	spouse of economic head of household	jew	jewish					very well	no						no difficulty	no difficulty	no difficulty	175-179 cm	75-79 kg	yes		studied in the past		studied in the past			ba, or a equivalent degree, including an academic certificate	in israel	colleges for teacher education	education and teacher training
2016	760	3	16		670.45		child	female	single	israel	2	1		europe-america	israel		other	jew	jewish					very well	no						no difficulty	no difficulty	no difficulty	160-164 cm	55-59 kg	no		currently studying, including vacation			yes	yud-aleph
2016	760	4	13		674.79		child	male		israel	2	1		europe-america	israel		other	jew	jewish				1	very well							no difficulty	no difficulty	no difficulty	150-154 cm	50-54 kg	no		currently studying, including vacation			yes	het
2016	760	5	5		674.79		child	female		israel	2	1		europe-america	israel		other	jew	jewish				1	very well							no difficulty	no difficulty	no difficulty	to 149 cm	to 44 kg	no	kindergarten
2016	760	6	1		674.79		child	female		israel	2	1		europe-america	israel		other	jew	jewish				1	very well								no difficulty	no difficulty	to 149 cm	to 44 kg	no			in framework, including vacation
2016	765	2	57	13-15	333.2	674.1	spouse	female	married	africa						1980-1989	economic head of household	jew	jewish					well	no						some difficulty	no difficulty	no difficulty	unknown	65-69 kg	yes		studied in the past		studied in the past			non-academic post-secondary certificate
2016	765	5	17		311.91	830.66	child	female	single	israel	1	2			africa		other	jew	jewish				2	very well	no						no difficulty	no difficulty	no difficulty	unknown	unknown	no		currently studying, including vacation			no	yud-aleph
2016	765	6	13		299.23	830.66	child	male		israel	1	2			africa		other	jew	jewish				2	well							some difficulty	no difficulty	no difficulty	unknown	unknown	no		currently studying, including vacation			yes	zain
2016	765	7	11		299.23	830.66	child	female		israel	1	2			africa		other	jew	jewish				2	very well							no difficulty	no difficulty	no difficulty	unknown	unknown	no		currently studying, including vacation			yes	hey
2016	765	8	19	13-15	350.24	1064.42	child	female	single	israel				europe-america	africa		other	jew	jewish					very well	no						no difficulty	some difficulty	no difficulty	170-174 cm	55-59 kg	yes		studied in the past		studied in the past			non-academic post-secondary certificate
2016	765	9	9		299.23	830.66	child	male		israel	1	2			africa		other	jew	jewish				2	very well							no difficulty	no difficulty	no difficulty	unknown	to 44 kg	no		currently studying, including vacation			yes	dalet
2016	767	1	51		958.49		respondent	female	widowed	africa						1980-1989	economic head of household	jew	jewish			traditional-religious		not so well	yes	very bothered	a lot of difficulty	no difficulty	no difficulty	some difficulty	some difficulty	no difficulty	no difficulty	150-154 cm	70-74 kg	no		studied in the past		never studied			none of the above
2016	767	3	13		792.75		child	female		israel		1		africa	africa		other	jew	jewish				1	very well							no difficulty	no difficulty	no difficulty	155-159 cm	45-49 kg	no		currently studying, including vacation			yes	het
2016	767	4	22	13-15	1074.05		spouse	female	single	israel				africa	africa		spouse of economic head of household	jew	jewish					very well	no						some difficulty	no difficulty	no difficulty	150-154 cm	50-54 kg	no		studied in the past		studied in the past			ba, or a equivalent degree, including an academic certificate	in israel	universities	mathematics, statistics and computer science
2016	768	1	34	16 and above	755.43	1026.36	respondent	female	married	europe-america						1980-1989	economic head of household	jew	jewish					very well	no						no difficulty	no difficulty	no difficulty	165-169 cm	refuse to answer	yes		studied in the past		studied in the past			ma, or a equivalent degree, including md	in israel	universities	business and management		6	unknown
2016	768	2	35	13-15	741.85	1151.29	spouse	male	married	israel				israel	israel		spouse of economic head of household	jew	jewish					very well	no						no difficulty	no difficulty	no difficulty	170-174 cm	70-74 kg	yes		studied in the past		studied in the past			ba, or a equivalent degree, including an academic certificate	in israel	academic colleges	business and management		6
2016	768	3	3		731.3	1611.01	child	male		israel	2	1		israel	europe-america		other	jew	jewish				2	very well								some difficulty	no difficulty	unknown	to 44 kg	no			in framework, including vacation
2016	768	4	3		731.3	1611.01	child	female		israel	2	1		israel	europe-america		other	jew	jewish				2	very well								no difficulty	no difficulty	unknown	to 44 kg	no			in framework, including vacation
2016	769	1	52	16 and above	907.37	825.1	respondent	male	married	europe-america						1980-1989	economic head of household	jew	jewish					very well	yes	not so bothered	no difficulty	no difficulty	no difficulty	no difficulty	no difficulty	no difficulty	no difficulty	175-179 cm	75-79 kg	yes		studied in the past		studied in the past			phd, or a equivalent degree	in israel and abroad		physical sciences
2016	769	2	48	16 and above	750.42	433.56	spouse	female	married	israel				israel	israel		spouse of economic head of household	jew	jewish					very well	no						some difficulty	no difficulty	no difficulty	160-164 cm	60-64 kg	yes		currently studying, including vacation		studied in the past			ma, or a equivalent degree, including md	in israel	universities	biological sciences
2016	769	3	16		946.86	743.98	child	male	single	israel	1	2		europe-america	israel		other	jew	jewish				2	very well	no						no difficulty	no difficulty	no difficulty	170-174 cm	unknown	no		currently studying, including vacation			yes	yud-aleph
2016	769	4	14		832.55	743.98	child	female		israel	1	2		europe-america	israel		other	jew	jewish				2	very well							no difficulty	no difficulty	no difficulty	155-159 cm	to 44 kg	no		currently studying, including vacation			yes	tet
2016	769	5	11		832.55	743.98	child	female		israel	1	2		europe-america	israel		other	jew	jewish				2	very well							no difficulty	no difficulty	no difficulty	155-159 cm	45-49 kg	no		currently studying, including vacation			yes	vav
2016	771	1	44	13-15	435.23	718.05	respondent	female	married	asia						1980-1989	spouse of economic head of household	arab	moslem		not religious			very well	no						no difficulty	no difficulty	no difficulty	165-169 cm	65-69 kg	yes		studied in the past		studied in the past			non-academic post-secondary certificate
2016	771	2	46	5-8	478.65	756.92	spouse	male	married	israel				israel	israel		economic head of household	arab	moslem					not so well	yes	bothered	some difficulty	no difficulty	no difficulty	some difficulty	no difficulty	some difficulty	no difficulty	175-179 cm	90-94 kg	yes		studied in the past		studied in the past			none of the above
2016	771	5	19	13-15	373.87	666.44	child	female	single	israel				israel	asia		other	arab	moslem					very well	no						no difficulty	no difficulty	no difficulty	175-179 cm	75-79 kg	no		currently studying, including vacation		studied in the past			matriculation certificate		colleges for teacher education	engineering and architecture
2016	771	6	15		266.84	412.37	child	male		israel	2	1		israel	asia		other	arab	moslem				1	very well	no						no difficulty	no difficulty	no difficulty	165-169 cm	100-104 kg	no		currently studying, including vacation			yes	tet
2016	773	2	56	16 and above	903.2		spouse	female	married	africa						1980-1989	economic head of household	jew	jewish					well	no						no difficulty	no difficulty	no difficulty	165-169 cm	55-59 kg	yes		studied in the past		studied in the past			non-academic post-secondary certificate
2016	773	3	58	13-15	859.07		respondent	male	married	israel				africa	africa		spouse of economic head of household	jew	jewish			not religious, secular		well	yes	bothered	no difficulty	no difficulty	no difficulty	some difficulty	no difficulty	no difficulty	some difficulty	170-174 cm	80-84 kg	yes		studied in the past		studied in the past			non-academic post-secondary certificate
2016	774	1	76		325.99	527.63	respondent	female	widowed	israel				israel	israel		economic head of household	arab	moslem		very religious			not well at all	yes	very bothered	cannot at all	a lot of difficulty	a lot of difficulty	cannot at all	a lot of difficulty	a lot of difficulty	some difficulty	155-159 cm	80-84 kg	no		never studied
2016	775	3	50	16 and above	280.29	301.05	child	female	single	israel				israel	israel		economic head of household	arab	moslem					very well	no						no difficulty	no difficulty	no difficulty	170-174 cm	75-79 kg	yes		studied in the past		studied in the past			ba, or a equivalent degree, including an academic certificate	in israel	colleges for teacher education	education and teacher training
2016	778	1	76		326.33		respondent	female	married	israel				israel	israel		economic head of household	arab	druze					not so well	yes	bothered	a lot of difficulty	no difficulty	no difficulty	a lot of difficulty	no difficulty	no difficulty	no difficulty	160-164 cm	80-84 kg	no		never studied
2016	778	2	80	13-15	351.66		spouse	male	married	israel				israel	israel		spouse of economic head of household	arab	druze					not so well	yes	bothered	some difficulty	some difficulty	a lot of difficulty	a lot of difficulty	no difficulty	no difficulty	no difficulty	180-184 cm	100-104 kg	yes		studied in the past		studied in the past			secondary school completion certificate
2016	780	2	60	5-8	130.44	385.9	respondent	female	single	israel				israel	israel		economic head of household	arab	moslem		religious			well	no						no difficulty	some difficulty	no difficulty	160-164 cm	55-59 kg	yes		studied in the past		studied in the past			secondary school completion certificate
2016	781	1	79		329.34	797.8	respondent	female	married	israel				israel	israel		economic head of household	arab	moslem		religious			not well at all	yes	very bothered	cannot at all	a lot of difficulty	a lot of difficulty	a lot of difficulty	a lot of difficulty	no difficulty	a lot of difficulty	165-169 cm	65-69 kg	no		never studied
2016	783	1	69	9-10	423.09	1425.79	respondent	male	widowed	israel				israel	israel		economic head of household	arab	druze		religious			well	yes	not bothered at all					no difficulty	no difficulty	no difficulty	170-174 cm	75-79 kg	yes		studied in the past		studied in the past			none of the above
2016	784	1	68	9-10	658.55	1267.72	respondent	female	widowed	israel				israel	israel		economic head of household	arab	christian		religious			well	yes	bothered	no difficulty	some difficulty	some difficulty	some difficulty	no difficulty	a lot of difficulty	no difficulty	165-169 cm	70-74 kg	yes		studied in the past		studied in the past			secondary school completion certificate
2016	785	1	49	9-10	691.23		respondent	female	divorced	israel				israel	israel		economic head of household	arab	moslem					not so well	yes	very bothered	cannot at all	cannot at all	cannot at all	some difficulty	no difficulty	no difficulty	no difficulty	165-169 cm	80-84 kg	no		studied in the past		studied in the past			none of the above
2016	785	2	80	5-8	880.74		parent	male	married	israel				israel	israel		other	arab	moslem					not well at all	yes	very bothered	a lot of difficulty	a lot of difficulty	a lot of difficulty	a lot of difficulty	some difficulty	some difficulty	some difficulty	175-179 cm	120 kg and above	no		studied in the past		studied in the past			none of the above
2016	785	11	78		817.31		parent	female	married	israel				israel	israel		other	arab	moslem					not so well	yes	not so bothered	some difficulty	no difficulty	no difficulty	some difficulty	some difficulty	some difficulty	some difficulty	160-164 cm	60-64 kg	no		never studied
2016	786	1	70	16 and above	343.3	210.05	respondent	male	married	israel				israel	israel		economic head of household	arab	christian		not so religious			well	yes	not so bothered	no difficulty	no difficulty	no difficulty	no difficulty	no difficulty	no difficulty	no difficulty	165-169 cm	90-94 kg	yes		studied in the past		studied in the past			ma, or a equivalent degree, including md	in israel	universities	social sciences	other		business and management
2016	786	2	62	9-10	326.33	337.4	spouse	female	married	israel				israel	israel		spouse of economic head of household	arab	christian					well	no						no difficulty	no difficulty	no difficulty	160-164 cm	65-69 kg	yes		studied in the past		studied in the past			none of the above
2016	790	1	80	0.5-4	325.99	527.63	respondent	female	widowed	israel				israel	israel		economic head of household	arab	moslem		very religious			very well	no						no difficulty	no difficulty	no difficulty	170-174 cm	80-84 kg	yes		studied in the past		studied in the past			none of the above
2016	791	2	80		326.33	592.51	spouse	female	married	israel				israel	israel		economic head of household	arab	christian					not so well	yes	very bothered	a lot of difficulty	some difficulty	a lot of difficulty	cannot at all	some difficulty	a lot of difficulty	some difficulty	150-154 cm	85-89 kg	no		never studied
2016	792	1	32	13-15	431.33	2378.96	respondent	female	single	israel				israel	israel		economic head of household	arab	druze		not religious			very well	no						no difficulty	no difficulty	no difficulty	160-164 cm	55-59 kg	yes		studied in the past		studied in the past			matriculation certificate
2016	792	2	64	9-10	338.11	1068.01	parent	female	widowed	israel				israel	israel		other	arab	druze					not well at all	yes	very bothered	a lot of difficulty	some difficulty	some difficulty	a lot of difficulty	some difficulty	some difficulty	no difficulty	160-164 cm	100-104 kg	yes		studied in the past		studied in the past			none of the above
2016	793	2	44	11-12	1246.45	4078.75	spouse	female	married	israel				israel	israel		economic head of household	arab	christian					very well	no						no difficulty	no difficulty	no difficulty	unknown	unknown	yes		studied in the past		studied in the past			none of the above
2016	793	4	17		921	2627.48	child	female	single	israel	1	2			israel		other	arab	christian				2	well	no						no difficulty	no difficulty	no difficulty	150-154 cm	45-49 kg	no		currently studying, including vacation			yes	yud-aleph
2016	795	1	78	5-8	315.41	676.63	respondent	female	married	israel				israel	israel		spouse of economic head of household	arab	moslem					not so well	yes	bothered	a lot of difficulty	no difficulty	no difficulty	some difficulty	no difficulty	no difficulty	no difficulty	165-169 cm	85-89 kg	yes		studied in the past		studied in the past			none of the above
2016	795	2	75	9-10	364.52	1067.48	spouse	male	married	israel				israel	israel		economic head of household	arab	moslem					well	yes	not bothered at all					no difficulty	no difficulty	no difficulty	170-174 cm	105-109 kg	yes		studied in the past		studied in the past			none of the above
2016	796	1	80	0.5-4	793.11		respondent	male	married	israel				israel	israel		spouse of economic head of household	arab	moslem		religious			well	no						no difficulty	no difficulty	no difficulty	160-164 cm	unknown	yes		studied in the past		studied in the past			none of the above
2016	796	2	58	0.5-4	868.05	2165.35	spouse	female	married	israel				israel	israel		economic head of household	arab	moslem					well	no						no difficulty	no difficulty	a lot of difficulty	155-159 cm	65-69 kg	yes		studied in the past		studied in the past			none of the above
2016	797	1	74	5-8	351.66	612.11	respondent	male	married	israel				israel	israel		economic head of household	arab	moslem		religious			not so well	yes	very bothered	a lot of difficulty	no difficulty	no difficulty	some difficulty	some difficulty	some difficulty	some difficulty	170-174 cm	95-99 kg	yes		studied in the past		studied in the past			none of the above
2016	797	2	72	0.5-4	326.33	592.51	spouse	female	married	israel				israel	israel		spouse of economic head of household	arab	moslem					not so well	yes	very bothered	a lot of difficulty	no difficulty	no difficulty	a lot of difficulty	no difficulty	no difficulty	some difficulty	165-169 cm	100-104 kg	yes		studied in the past		studied in the past			none of the above
2016	798	1	74	5-8	351.66	773.44	respondent	male	married	israel				israel	israel		economic head of household	arab	moslem		religious			not so well	yes	very bothered	some difficulty	some difficulty	no difficulty	some difficulty	some difficulty	some difficulty	some difficulty	165-169 cm	80-84 kg	yes		studied in the past		studied in the past			none of the above
2016	798	2	69	5-8	326.33		spouse	female	married	israel				israel	israel		spouse of economic head of household	arab	moslem					not well at all	yes	very bothered	cannot at all	cannot at all	cannot at all	cannot at all	some difficulty	some difficulty	no difficulty	155-159 cm	55-59 kg	no		studied in the past		studied in the past			none of the above
2016	799	1	40	16 and above	537.65	1607.13	respondent	female	single	israel				israel	israel		other	arab	moslem		religious			well	yes	not bothered at all					no difficulty	cannot at all	no difficulty	165-169 cm	65-69 kg	yes		studied in the past		studied in the past			matriculation certificate
2016	799	2	71	0.5-4	495.65	1218.02	parent	female	married	israel				israel	israel		other	arab	moslem					not so well	yes	very bothered	some difficulty	no difficulty	no difficulty	some difficulty	no difficulty	no difficulty	no difficulty	170-174 cm	75-79 kg	yes		studied in the past		studied in the past			none of the above
2016	799	3	66	5-8	534.11	1509.01	parent	male	married	israel				israel	israel		other	arab	moslem					not so well	no						no difficulty	no difficulty	no difficulty	175-179 cm	60-64 kg	yes		studied in the past		studied in the past			none of the above
2016	799	4	30	13-15	450.63	1541.56	sibling	female	single	israel				israel	israel		economic head of household	arab	moslem					well	no						no difficulty	no difficulty	no difficulty	155-159 cm	45-49 kg	yes		studied in the past		studied in the past			matriculation certificate
2016	801	1	75	0.5-4	296.3	527.63	respondent	female	divorced	israel				israel	israel		economic head of household	arab	moslem		very religious			not so well	yes	bothered	some difficulty	some difficulty	some difficulty	a lot of difficulty	some difficulty	no difficulty	no difficulty	190 cm and above	75-79 kg	yes		studied in the past		studied in the past			none of the above
2016	802	1	31	11-12	657.11		respondent	male	single	israel				israel	israel		economic head of household	arab	moslem		not religious			very well	no						no difficulty	no difficulty	no difficulty	185-189 cm	65-69 kg	no		studied in the past		studied in the past			none of the above
2016	803	1	37	13-15	1504.59	1486.94	respondent	female	married	israel				israel	israel		spouse of economic head of household	arab	moslem					very well	no						no difficulty	no difficulty	no difficulty	175-179 cm	70-74 kg	yes		studied in the past		studied in the past			secondary school completion certificate
2016	803	2	42	9-10	1714.34	2254.04	spouse	male	married	israel				israel	israel		economic head of household	arab	moslem					very well	no						no difficulty	no difficulty	no difficulty	180-184 cm	65-69 kg	yes		studied in the past		studied in the past			none of the above
2016	803	3	5		1273.29	1228.01	child	female		israel	2	1		israel	israel		other	arab	moslem				2	very well							no difficulty	no difficulty	no difficulty	to 149 cm	to 44 kg	no	kindergarten
2016	803	4	4		1273.29	1228.01	child	male		israel	2	1		israel	israel		other	arab	moslem				2	very well								no difficulty	no difficulty	to 149 cm	to 44 kg	no			in framework, including vacation
2016	803	5	2		1273.29		child	male		israel	2	1		israel	israel		other	arab	moslem				2	very well								no difficulty	no difficulty	to 149 cm	to 44 kg	no			not in framework
2016	803	6	0		1273.29		child	female		israel	2	1		israel	israel		other	arab	moslem				2	very well								no difficulty	no difficulty	to 149 cm	to 44 kg	no			not in framework
2016	805	1	73	0.5-4	523.73	878.75	respondent	female	married	israel				israel	israel		other	arab	moslem					not well at all	yes	very bothered	a lot of difficulty	a lot of difficulty	a lot of difficulty	a lot of difficulty	some difficulty	a lot of difficulty	no difficulty	150-154 cm	90-94 kg	yes		studied in the past		studied in the past			none of the above
2016	805	2	72	0.5-4	564.38	907.81	spouse	male	married	israel				israel	israel		other	arab	moslem					not well at all	yes	very bothered	a lot of difficulty	cannot at all	cannot at all	cannot at all	a lot of difficulty	no difficulty	some difficulty	155-159 cm	100-104 kg	yes		studied in the past		studied in the past			none of the above
2016	805	3	46	16 and above	564.9	649.34	child	female	single	israel				israel	israel		economic head of household	arab	moslem					very well	no						no difficulty	no difficulty	no difficulty	155-159 cm	75-79 kg	yes		studied in the past		studied in the past			ma, or a equivalent degree, including md	in israel	universities	education and teacher training
2016	806	1	74	0.5-4	325.99	527.63	respondent	female	widowed	israel				israel	asia		economic head of household	arab	moslem		religious			not so well	yes	bothered	some difficulty	some difficulty	some difficulty	some difficulty	some difficulty	some difficulty	some difficulty	160-164 cm	105-109 kg	yes		studied in the past		studied in the past			none of the above
2016	807	1	80		1002.55	1589.01	respondent	female	widowed	israel				israel	israel		economic head of household	arab	moslem		religious			not so well	yes	bothered	a lot of difficulty	no difficulty	no difficulty	some difficulty	some difficulty	some difficulty	some difficulty	unknown	65-69 kg	no		never studied
2016	808	1	75	13-15	320.09	773.44	respondent	male	married	israel				israel	israel		economic head of household	arab	moslem		religious			not so well	yes	bothered	no difficulty	no difficulty	no difficulty	no difficulty	no difficulty	some difficulty	no difficulty	170-174 cm	85-89 kg	yes		studied in the past		studied in the past			ba, or a equivalent degree, including an academic certificate	in israel	colleges for teacher education	education and teacher training
2016	808	2	64	9-10	326.33	601.72	spouse	female	married	israel				israel	israel		spouse of economic head of household	arab	moslem					not so well	yes	very bothered	a lot of difficulty	no difficulty	no difficulty	some difficulty	some difficulty	no difficulty	no difficulty	160-164 cm	95-99 kg	yes		studied in the past		studied in the past			none of the above
2016	809	1	74	0.5-4	668.37	1059.34	respondent	female	widowed	israel				israel	israel		economic head of household	arab	druze		religious			not so well	yes	very bothered	a lot of difficulty	some difficulty	some difficulty	a lot of difficulty	some difficulty	some difficulty	some difficulty	unknown	unknown	yes		studied in the past		studied in the past			none of the above
2016	810	1	80	5-8	351.66	612.11	respondent	male	married	israel				israel	israel		economic head of household	arab	christian		not so religious			not well at all	yes	very bothered	a lot of difficulty	some difficulty	some difficulty	cannot at all	some difficulty	some difficulty	a lot of difficulty	160-164 cm	unknown	yes		studied in the past		studied in the past			none of the above
2016	811	1	68	5-8	159.17	534.01	respondent	female	married	israel				israel	israel		economic head of household	arab	christian		religious			not so well	no						a lot of difficulty	some difficulty	cannot at all	165-169 cm	85-89 kg	yes		studied in the past		studied in the past			none of the above
2016	811	2	69	0.5-4	171.52		spouse	male	married	israel				israel	israel		spouse of economic head of household	arab	christian					not well at all	yes	very bothered	a lot of difficulty	some difficulty	some difficulty	some difficulty	no difficulty	no difficulty	a lot of difficulty	175-179 cm	70-74 kg	yes		studied in the past		studied in the past			none of the above
2016	812	1	26	16 and above	1231.76		respondent	female	married	israel				israel	israel		economic head of household	arab	christian					very well	no						no difficulty	no difficulty	no difficulty	170-174 cm	50-54 kg	no		studied in the past		studied in the past			ba, or a equivalent degree, including an academic certificate	in israel	universities	education and teacher training
2016	812	2	35	13-15	1247.26		spouse	male	married	israel				israel	israel		spouse of economic head of household	arab	christian					very well	no						no difficulty	no difficulty	no difficulty	180-184 cm	70-74 kg	no		studied in the past		studied in the past			ba, or a equivalent degree, including an academic certificate	abroad		law
2016	814	1	74		325.99	527.63	respondent	female	widowed	israel				israel	israel		economic head of household	arab	christian		not so religious			not so well	yes	very bothered	a lot of difficulty	no difficulty	no difficulty	some difficulty	some difficulty	some difficulty	some difficulty	150-154 cm	100-104 kg	no		never studied
2016	815	1	73	5-8	413.09	652.68	respondent	male	widowed	israel				israel	israel		economic head of household	arab	christian		not religious			not so well	yes	very bothered	a lot of difficulty	some difficulty	some difficulty	a lot of difficulty	no difficulty	some difficulty	some difficulty	165-169 cm	75-79 kg	yes		studied in the past		studied in the past			none of the above
2016	816	1	69	5-8	142.89	128.99	respondent	male	married	israel				israel	israel		economic head of household	arab	christian		not religious			well	yes	not bothered at all					no difficulty	no difficulty	no difficulty	160-164 cm	75-79 kg	yes		studied in the past		studied in the past			none of the above
2016	816	2	63	5-8	132.6	68.18	spouse	female	married	israel				israel	israel		spouse of economic head of household	arab	christian					well	no						no difficulty	no difficulty	no difficulty	155-159 cm	60-64 kg	yes		studied in the past		studied in the past			none of the above
2016	818	1	78		326.33	592.51	respondent	female	married	israel				israel	israel		economic head of household	arab	druze					not well at all	yes	very bothered	a lot of difficulty	a lot of difficulty	a lot of difficulty	a lot of difficulty	some difficulty	some difficulty	no difficulty	150-154 cm	70-74 kg	no		never studied
2016	818	2	79	5-8	351.66	612.11	spouse	male	married	israel				israel	israel		spouse of economic head of household	arab	druze					not well at all	yes	very bothered	a lot of difficulty	a lot of difficulty	a lot of difficulty	a lot of difficulty	some difficulty	some difficulty	a lot of difficulty	170-174 cm	105-109 kg	yes		studied in the past		studied in the past			none of the above
2016	820	1	80		323.51	527.63	respondent	female	widowed	israel				israel	israel		economic head of household	arab	moslem		religious			not well at all	yes	very bothered	cannot at all	cannot at all	cannot at all	cannot at all	some difficulty	some difficulty	some difficulty	unknown	unknown	no		never studied
2016	820	2	28	13-15	367.54		spouse of child	female	married	israel				israel	israel		other	arab	moslem					very well	no						no difficulty	no difficulty	no difficulty	165-169 cm	60-64 kg	yes		studied in the past		studied in the past			secondary school completion certificate
2016	820	3	2		296.98		grandchild	male		israel		2		israel	israel		other	arab	moslem				2	very well								no difficulty	no difficulty	unknown	to 44 kg	no			in framework, including vacation
2016	820	5	0		350.93		grandchild	female		israel		2		israel	israel		other	arab	moslem				2	very well								no difficulty	no difficulty	to 149 cm	to 44 kg	no			not in framework
2016	821	1	71	11-12	419.77	331.35	respondent	male	married	israel				israel	israel		economic head of household	arab	moslem		religious			not so well	yes	bothered	some difficulty	no difficulty	no difficulty	some difficulty	no difficulty	no difficulty	no difficulty	170-174 cm	80-84 kg	yes		studied in the past		studied in the past			secondary school completion certificate
2016	821	2	51	5-8	411.67	337.4	spouse	female	married	israel				israel	israel		spouse of economic head of household	arab	moslem					well	no						no difficulty	no difficulty	no difficulty	155-159 cm	50-54 kg	no		studied in the past		studied in the past			none of the above
2016	822	1	61	11-12	315.41		respondent	female	married	israel				israel	israel		economic head of household	arab	christian					well	yes	bothered	some difficulty	no difficulty	no difficulty	no difficulty	some difficulty	no difficulty	no difficulty	165-169 cm	80-84 kg	yes		studied in the past		studied in the past			matriculation certificate
2016	822	2	66	5-8	339.88		spouse	male	married	israel				israel	israel		spouse of economic head of household	arab	christian					not well at all	yes	not so bothered	some difficulty	no difficulty	no difficulty	some difficulty	some difficulty	no difficulty	no difficulty	175-179 cm	90-94 kg	yes		studied in the past		studied in the past			none of the above
2016	823	1	80		351.66	612.11	respondent	male	widowed	israel				israel	israel		economic head of household	arab	moslem		religious			not so well	yes	very bothered	some difficulty	a lot of difficulty	a lot of difficulty	a lot of difficulty	some difficulty	a lot of difficulty	some difficulty	170-174 cm	unknown	no		never studied
2016	824	1	72		228.18	644.29	respondent	female	married	israel				israel	israel		other	arab	moslem		religious			not well at all	yes	very bothered	a lot of difficulty	a lot of difficulty	a lot of difficulty	a lot of difficulty	some difficulty	some difficulty	no difficulty	165-169 cm	95-99 kg	no		never studied
2016	824	2	70		245.89	641.53	spouse	male	married	israel				israel	israel		other	arab	moslem					not well at all	yes	very bothered	a lot of difficulty	a lot of difficulty	a lot of difficulty	a lot of difficulty	some difficulty	some difficulty	a lot of difficulty	unknown	95-99 kg	no		never studied
2016	824	3	31	11-12	286.98	1127.72	child	male	single	israel				israel	israel		economic head of household	arab	moslem					very well	no						no difficulty	no difficulty	no difficulty	175-179 cm	75-79 kg	yes		currently studying, including vacation		studied in the past			matriculation certificate
2016	824	4	25	13-15	291.09	1322.94	child	female	single	israel				israel	israel		other	arab	moslem					not so well	yes	bothered	no difficulty	no difficulty	no difficulty	some difficulty	a lot of difficulty	some difficulty	no difficulty	155-159 cm	45-49 kg	yes		studied in the past		studied in the past			matriculation certificate		universities	education and teacher training
2016	825	1	69	5-8	137.67	222.87	respondent	male	widowed	israel				israel	israel		economic head of household	arab	moslem		not so religious			very well	no						no difficulty	no difficulty	no difficulty	170-174 cm	75-79 kg	yes		studied in the past		studied in the past			none of the above
2016	826	1	73	5-8	218.99	484.87	respondent	male	married	israel				israel	israel		economic head of household	arab	moslem		religious			not so well	yes	bothered	some difficulty	some difficulty	no difficulty	some difficulty	some difficulty	no difficulty	no difficulty	170-174 cm	70-74 kg	yes		studied in the past		studied in the past			none of the above
2016	826	2	73		203.22	327.05	spouse	female	married	israel				israel	israel		spouse of economic head of household	arab	moslem					not well at all	yes	bothered	a lot of difficulty	a lot of difficulty	some difficulty	some difficulty	no difficulty	no difficulty	some difficulty	165-169 cm	65-69 kg	no		never studied
2016	826	3	29	13-15	230.87	477.42	child	female	single	israel				israel	israel		other	arab	moslem					very well	no						no difficulty	no difficulty	no difficulty	155-159 cm	60-64 kg	yes		studied in the past		studied in the past			secondary school completion certificate
2016	827	2	80		212.21	612.11	respondent	male	divorced	israel				israel	israel		economic head of household	arab	moslem		religious			not well at all	yes	very bothered	a lot of difficulty	no difficulty	no difficulty	a lot of difficulty	some difficulty	a lot of difficulty	a lot of difficulty	165-169 cm	60-64 kg	no		never studied
2016	829	2	74	0.5-4	325.02	574.59	respondent	female	widowed	israel				israel	israel		economic head of household	arab	druze		very religious			not well at all	yes	very bothered	a lot of difficulty	a lot of difficulty	a lot of difficulty	a lot of difficulty	a lot of difficulty	a lot of difficulty	a lot of difficulty	150-154 cm	65-69 kg	yes		studied in the past		studied in the past			none of the above
2016	830	1	67	16 and above	424.17	496.67	respondent	male	married	israel				israel	israel		economic head of household	arab	moslem		religious			not so well	yes	very bothered	a lot of difficulty	no difficulty	no difficulty	a lot of difficulty	no difficulty	no difficulty	no difficulty	180-184 cm	85-89 kg	yes		studied in the past		studied in the past			non-academic post-secondary certificate
2016	830	2	63	16 and above	393.63	505.74	spouse	female	married	israel				israel	israel		spouse of economic head of household	arab	moslem					not so well	no						no difficulty	no difficulty	no difficulty	165-169 cm	60-64 kg	yes		studied in the past		studied in the past			non-academic post-secondary certificate
2016	831	1	75		522.25	1207.95	respondent	female	widowed	israel				israel	israel		other	arab	moslem					not well at all	yes	very bothered	cannot at all	cannot at all	cannot at all	cannot at all	no difficulty	no difficulty	no difficulty	165-169 cm	85-89 kg	no		never studied
2016	831	2	57	5-8	623.03		child	male	married	israel				israel	israel		economic head of household	arab	moslem					not so well	yes	very bothered	some difficulty	no difficulty	no difficulty	some difficulty	no difficulty	no difficulty	no difficulty	185-189 cm	100-104 kg	no		studied in the past		studied in the past			none of the above
2016	831	3	45	13-15	551.91	1766.94	spouse of child	female	married	israel				israel	israel		spouse of economic head of household	arab	moslem					not so well	yes	bothered	a lot of difficulty	no difficulty	no difficulty	some difficulty	no difficulty	no difficulty	no difficulty	160-164 cm	75-79 kg	yes		studied in the past		studied in the past			non-academic post-secondary certificate
2016	831	4	10		479.42	1014.75	grandchild	male		israel	2	3		israel	israel		other	arab	moslem				3	well							no difficulty	no difficulty	no difficulty	to 149 cm	to 44 kg	no		currently studying, including vacation			yes	dalet
2016	831	5	7		479.42	1014.75	grandchild	male		israel	2	3		israel	israel		other	arab	moslem				3	very well							no difficulty	no difficulty	no difficulty	to 149 cm	to 44 kg	no	primary school, including vacation				yes	bet
2016	832	2	71		590.44	1352.9	spouse	female	married	israel				israel	israel		economic head of household	arab	moslem					not well at all	yes	very bothered	a lot of difficulty	a lot of difficulty	a lot of difficulty	a lot of difficulty	a lot of difficulty	some difficulty	some difficulty	unknown	60-64 kg	no		never studied
2016	833	1	80	5-8	431.13	621.58	respondent	male	married	israel				israel	israel		economic head of household	arab	moslem		religious			not well at all	yes	very bothered	a lot of difficulty	a lot of difficulty	a lot of difficulty	cannot at all	some difficulty	a lot of difficulty	some difficulty	175-179 cm	75-79 kg	yes		studied in the past		studied in the past			none of the above
2016	833	2	56	5-8	445.02	661.96	spouse	male	married	israel				israel	israel		spouse of economic head of household	arab	moslem					well	no						no difficulty	no difficulty	no difficulty	160-164 cm	60-64 kg	yes		studied in the past		studied in the past			none of the above
2016	835	1	36	16 and above	483.49	616.13	respondent	female	married	israel				israel	israel		economic head of household	jew	jewish			not religious, secular		very well	no						no difficulty	no difficulty	no difficulty	170-174 cm	85-89 kg	yes		studied in the past		studied in the past			ba, or a equivalent degree, including an academic certificate	in israel	academic colleges	law
2016	835	2	42	16 and above	503.34		spouse	male	married	israel				asia	israel		spouse of economic head of household	jew	jewish					very well	no						no difficulty	no difficulty	no difficulty	170-174 cm	75-79 kg	yes		studied in the past		studied in the past			ma, or a equivalent degree, including md	in israel	universities	business and management		6	unknown
2016	835	3	5		466.41	878.88	child	female		israel	2	1		israel	israel		other	jew	jewish				1	very well							no difficulty	no difficulty	no difficulty	to 149 cm	to 44 kg	no	kindergarten
2016	835	4	3		466.41	878.88	child	male		israel	2	1		israel	israel		other	jew	jewish				1	very well								no difficulty	no difficulty	to 149 cm	to 44 kg	no			in framework, including vacation
[truncated: 9,848 more rows]
[truncated: 170 more columns]
